# Supplementary material for: Diversity and intratumoral heterogeneity in human gallbladder cancer progression revealed by single‐cell RNA sequencing
Source: Clin Transl Med. 2021 Jun 27;11(6):e462. doi: 10.1002/ctm2.462 (PMC8236117; doi:10.1002/ctm2.462)
Supplement: Supplementary file 3 — Supporting Information [file CTM2-11-e462-s008.xlsx]

## Sheet: Total_biomarkers
Table S2. The differentially expressed genes between the 10 main identified cell groups in GC primary, lymph node metastastic tumor and adjacent normal tissues.
Gene	p_val	avg_logFC	pct.1	pct.2	p_val_adj	cluster	gene
SPINK1	0	2.69355	0.664	0.023	0	Epithelial cells	SPINK1
OLFM4	0	2.32937	0.461	0.019	0	Epithelial cells	OLFM4
TFF1	0	2.32844	0.492	0.023	0	Epithelial cells	TFF1
SERPINA1	0	2.27009	0.713	0.108	0	Epithelial cells	SERPINA1
AGR2	0	2.25355	0.677	0.028	0	Epithelial cells	AGR2
KRT19	0	2.24289	0.801	0.071	0	Epithelial cells	KRT19
S100A2	0	2.236	0.396	0.021	0	Epithelial cells	S100A2
TFF2	0	2.20386	0.493	0.024	0	Epithelial cells	TFF2
GPX2	0	2.11366	0.709	0.028	0	Epithelial cells	GPX2
FXYD3	0	2.09899	0.801	0.098	0	Epithelial cells	FXYD3
LCN2	0	2.04417	0.411	0.019	0	Epithelial cells	LCN2
CD24	0	2.01187	0.818	0.155	0	Epithelial cells	CD24
TFF3	0	1.9703	0.507	0.024	0	Epithelial cells	TFF3
DUOX2	0	1.96775	0.522	0.023	0	Epithelial cells	DUOX2
KRT17	0	1.91912	0.508	0.018	0	Epithelial cells	KRT17
PIGR	0	1.91647	0.49	0.015	0	Epithelial cells	PIGR
TM4SF4	0	1.88771	0.45	0.013	0	Epithelial cells	TM4SF4
S100P	0	1.83502	0.594	0.021	0	Epithelial cells	S100P
AKR1B10	0	1.76961	0.528	0.021	0	Epithelial cells	AKR1B10
TSPAN8	0	1.76881	0.601	0.017	0	Epithelial cells	TSPAN8
MMP7	0	1.76879	0.504	0.016	0	Epithelial cells	MMP7
S100A6	0	1.76376	0.885	0.457	0	Epithelial cells	S100A6
CEACAM6	0	1.75694	0.455	0.009	0	Epithelial cells	CEACAM6
NEAT1	0	1.74305	0.758	0.334	0	Epithelial cells	NEAT1
SFN	0	1.72993	0.663	0.116	0	Epithelial cells	SFN
ELF3	0	1.70718	0.689	0.023	0	Epithelial cells	ELF3
CLU	0	1.70687	0.727	0.146	0	Epithelial cells	CLU
REG1A	0	1.69639	0.262	0.031	0	Epithelial cells	REG1A
ANXA4	0	1.68333	0.689	0.097	0	Epithelial cells	ANXA4
CLDN4	0	1.67469	0.728	0.147	0	Epithelial cells	CLDN4
KRT15	0	1.66586	0.347	0.022	0	Epithelial cells	KRT15
ABCC3	0	1.66129	0.685	0.038	0	Epithelial cells	ABCC3
GDF15	0	1.66072	0.488	0.034	0	Epithelial cells	GDF15
SDC1	0	1.66043	0.686	0.053	0	Epithelial cells	SDC1
KRT5	0	1.64423	0.286	0.039	0	Epithelial cells	KRT5
NQO1	0	1.64257	0.665	0.032	0	Epithelial cells	NQO1
FCGBP	0	1.56182	0.387	0.025	0	Epithelial cells	FCGBP
KRT8	0	1.55459	0.648	0.049	0	Epithelial cells	KRT8
ATP1B1	0	1.55313	0.819	0.229	0	Epithelial cells	ATP1B1
TACSTD2	0	1.4989	0.539	0.015	0	Epithelial cells	TACSTD2
SCGB3A1	0	1.49637	0.275	0.007	0	Epithelial cells	SCGB3A1
CXCL1	0	1.49542	0.438	0.047	0	Epithelial cells	CXCL1
GSTP1	0	1.4917	0.811	0.297	0	Epithelial cells	GSTP1
CXCL17	0	1.47882	0.413	0.007	0	Epithelial cells	CXCL17
S100A14	0	1.47665	0.631	0.07	0	Epithelial cells	S100A14
LGALS4	0	1.47555	0.569	0.016	0	Epithelial cells	LGALS4
AKR1C3	0	1.47102	0.544	0.027	0	Epithelial cells	AKR1C3
PDZK1IP1	0	1.41866	0.486	0.011	0	Epithelial cells	PDZK1IP1
SLPI	0	1.41444	0.57	0.018	0	Epithelial cells	SLPI
AKR1C2	0	1.39747	0.476	0.013	0	Epithelial cells	AKR1C2
CLDN7	0	1.3934	0.624	0.06	0	Epithelial cells	CLDN7
MMP1	0	1.3797	0.376	0.011	0	Epithelial cells	MMP1
KRT7	0	1.35714	0.495	0.01	0	Epithelial cells	KRT7
SERPINA3	0	1.34963	0.386	0.035	0	Epithelial cells	SERPINA3
TSPAN1	0	1.30236	0.49	0.009	0	Epithelial cells	TSPAN1
HSPB1	0	1.28169	0.781	0.392	0	Epithelial cells	HSPB1
TM4SF1	0	1.26692	0.628	0.067	0	Epithelial cells	TM4SF1
KLF5	0	1.26575	0.607	0.053	0	Epithelial cells	KLF5
PKM	0	1.26092	0.817	0.351	0	Epithelial cells	PKM
LAMB3	0	1.25202	0.52	0.022	0	Epithelial cells	LAMB3
SDC4	0	1.24259	0.597	0.06	0	Epithelial cells	SDC4
ANXA2	0	1.2313	0.857	0.388	0	Epithelial cells	ANXA2
PERP	0	1.2225	0.679	0.175	0	Epithelial cells	PERP
MGST1	0	1.21835	0.557	0.067	0	Epithelial cells	MGST1
KRT18	0	1.20558	0.537	0.03	0	Epithelial cells	KRT18
MUC1	0	1.20445	0.497	0.011	0	Epithelial cells	MUC1
ALDH3A1	0	1.20412	0.33	0.007	0	Epithelial cells	ALDH3A1
AKR1C1	0	1.18864	0.44	0.016	0	Epithelial cells	AKR1C1
DDR1	0	1.18249	0.648	0.08	0	Epithelial cells	DDR1
DSP	0	1.17314	0.584	0.055	0	Epithelial cells	DSP
CYP3A5	0	1.16467	0.435	0.009	0	Epithelial cells	CYP3A5
S100A11	0	1.15573	0.827	0.321	0	Epithelial cells	S100A11
SPINT2	0	1.14701	0.818	0.27	0	Epithelial cells	SPINT2
ERBB3	0	1.13939	0.482	0.011	0	Epithelial cells	ERBB3
P4HB	0	1.13139	0.72	0.207	0	Epithelial cells	P4HB
HES1	0	1.13081	0.627	0.228	0	Epithelial cells	HES1
IFI27	0	1.1263	0.591	0.077	0	Epithelial cells	IFI27
TCN1	0	1.11704	0.355	0.006	0	Epithelial cells	TCN1
FOXQ1	0	1.11107	0.468	0.04	0	Epithelial cells	FOXQ1
JUP	0	1.09082	0.641	0.112	0	Epithelial cells	JUP
CYSTM1	0	1.0858	0.61	0.18	0	Epithelial cells	CYSTM1
EHF	0	1.08525	0.495	0.009	0	Epithelial cells	EHF
CLDN1	0	1.07299	0.432	0.017	0	Epithelial cells	CLDN1
ADH1C	0	1.07119	0.351	0.008	0	Epithelial cells	ADH1C
MUC5B	0	1.06785	0.306	0.006	0	Epithelial cells	MUC5B
CSTB	0	1.06522	0.81	0.361	0	Epithelial cells	CSTB
LYZ	0	1.05238	0.589	0.15	0	Epithelial cells	LYZ
TMC5	0	1.05001	0.423	0.008	0	Epithelial cells	TMC5
S100A16	0	1.04569	0.574	0.132	0	Epithelial cells	S100A16
COL7A1	0	1.04552	0.323	0.02	0	Epithelial cells	COL7A1
PI3	0	1.04451	0.256	0.006	0	Epithelial cells	PI3
EFNA1	0	1.04425	0.49	0.037	0	Epithelial cells	EFNA1
APOL1	0	1.037	0.511	0.079	0	Epithelial cells	APOL1
EPHA2	0	1.01837	0.427	0.032	0	Epithelial cells	EPHA2
ITGB4	0	1.01527	0.438	0.013	0	Epithelial cells	ITGB4
SLC44A4	0	1.00962	0.485	0.029	0	Epithelial cells	SLC44A4
SPINT1	0	0.992007	0.522	0.046	0	Epithelial cells	SPINT1
SOX9	0	0.991865	0.589	0.143	0	Epithelial cells	SOX9
ONECUT2	0	0.991408	0.472	0.032	0	Epithelial cells	ONECUT2
SEMA4B	0	0.990194	0.501	0.066	0	Epithelial cells	SEMA4B
RHOB	0	0.988457	0.819	0.546	0	Epithelial cells	RHOB
PPDPF	0	0.983053	0.834	0.394	0	Epithelial cells	PPDPF
CDH1	0	0.982202	0.524	0.031	0	Epithelial cells	CDH1
LAMA5	0	0.978591	0.52	0.091	0	Epithelial cells	LAMA5
CYB5A	0	0.974403	0.522	0.108	0	Epithelial cells	CYB5A
SERINC2	0	0.970584	0.494	0.043	0	Epithelial cells	SERINC2
SPP1	0	0.970247	0.637	0.095	0	Epithelial cells	SPP1
SLC29A1	0	0.968383	0.518	0.163	0	Epithelial cells	SLC29A1
PGD	0	0.96569	0.588	0.184	0	Epithelial cells	PGD
ADM	0	0.956198	0.502	0.148	0	Epithelial cells	ADM
EPCAM	0	0.951177	0.731	0.193	0	Epithelial cells	EPCAM
CA12	0	0.951105	0.373	0.018	0	Epithelial cells	CA12
MLPH	0	0.950962	0.369	0.019	0	Epithelial cells	MLPH
CD151	0	0.943446	0.579	0.124	0	Epithelial cells	CD151
GSTA1	0	0.942645	0.307	0.004	0	Epithelial cells	GSTA1
DSG2	0	0.939243	0.449	0.015	0	Epithelial cells	DSG2
TSPAN3	0	0.935354	0.578	0.171	0	Epithelial cells	TSPAN3
ALDH1A1	0	0.93332	0.442	0.052	0	Epithelial cells	ALDH1A1
ALDOA	0	0.932144	0.729	0.291	0	Epithelial cells	ALDOA
TXN	0	0.932047	0.729	0.372	0	Epithelial cells	TXN
PTPRF	0	0.929716	0.6	0.128	0	Epithelial cells	PTPRF
PHLDA2	0	0.928103	0.455	0.056	0	Epithelial cells	PHLDA2
MAL2	0	0.917972	0.454	0.032	0	Epithelial cells	MAL2
ACADVL	0	0.913566	0.604	0.183	0	Epithelial cells	ACADVL
TXNDC17	0	0.908029	0.575	0.173	0	Epithelial cells	TXNDC17
EGLN3	0	0.905299	0.405	0.04	0	Epithelial cells	EGLN3
PSCA	0	0.901477	0.303	0.005	0	Epithelial cells	PSCA
PKP3	0	0.892867	0.45	0.035	0	Epithelial cells	PKP3
LLGL2	0	0.890739	0.44	0.04	0	Epithelial cells	LLGL2
GPRC5A	0	0.888026	0.39	0.033	0	Epithelial cells	GPRC5A
DST	0	0.886611	0.523	0.158	0	Epithelial cells	DST
TNFAIP2	0	0.882129	0.488	0.118	0	Epithelial cells	TNFAIP2
ITGB6	0	0.873776	0.396	0.006	0	Epithelial cells	ITGB6
VEGFA	0	0.866537	0.725	0.293	0	Epithelial cells	VEGFA
TKT	0	0.866096	0.661	0.248	0	Epithelial cells	TKT
TMPRSS4	0	0.858146	0.415	0.007	0	Epithelial cells	TMPRSS4
MYL12B	0	0.857491	0.784	0.413	0	Epithelial cells	MYL12B
GOLM1	0	0.855365	0.359	0.084	0	Epithelial cells	GOLM1
VMP1	0	0.855287	0.658	0.239	0	Epithelial cells	VMP1
CYP4F3	0	0.849322	0.349	0.008	0	Epithelial cells	CYP4F3
CD81	0	0.844946	0.6	0.243	0	Epithelial cells	CD81
OCIAD2	0	0.840525	0.617	0.163	0	Epithelial cells	OCIAD2
PIM3	0	0.830491	0.634	0.226	0	Epithelial cells	PIM3
CLDN10	0	0.829895	0.335	0.005	0	Epithelial cells	CLDN10
GABRP	0	0.828114	0.336	0.007	0	Epithelial cells	GABRP
ACTN4	0	0.822299	0.73	0.279	0	Epithelial cells	ACTN4
PRDX1	0	0.821818	0.763	0.416	0	Epithelial cells	PRDX1
SLC40A1	0	0.819326	0.454	0.06	0	Epithelial cells	SLC40A1
PTMS	0	0.816896	0.559	0.214	0	Epithelial cells	PTMS
ABHD2	0	0.816187	0.582	0.162	0	Epithelial cells	ABHD2
CTSE	0	0.811939	0.309	0.005	0	Epithelial cells	CTSE
SCNN1A	0	0.810384	0.392	0.009	0	Epithelial cells	SCNN1A
MPZL2	0	0.809868	0.428	0.024	0	Epithelial cells	MPZL2
UGT2B15	0	0.803838	0.29	0.003	0	Epithelial cells	UGT2B15
LGALS3	0	0.79826	0.689	0.278	0	Epithelial cells	LGALS3
WFDC2	0	0.793118	0.275	0.021	0	Epithelial cells	WFDC2
ID1	0	0.792549	0.512	0.167	0	Epithelial cells	ID1
SERPINB5	0	0.792296	0.353	0.011	0	Epithelial cells	SERPINB5
CTNND1	0	0.792035	0.573	0.149	0	Epithelial cells	CTNND1
TSPO	0	0.790418	0.527	0.099	0	Epithelial cells	TSPO
ETS2	0	0.789061	0.541	0.205	0	Epithelial cells	ETS2
SLC3A1	0	0.78705	0.283	0.004	0	Epithelial cells	SLC3A1
CP	0	0.786831	0.276	0.013	0	Epithelial cells	CP
PPP1R1B	0	0.782317	0.388	0.08	0	Epithelial cells	PPP1R1B
SMIM24	0	0.781871	0.301	0.005	0	Epithelial cells	SMIM24
SQSTM1	0	0.779571	0.716	0.315	0	Epithelial cells	SQSTM1
TNFRSF21	0	0.779424	0.418	0.059	0	Epithelial cells	TNFRSF21
DEFB1	0	0.773978	0.344	0.034	0	Epithelial cells	DEFB1
TINAGL1	0	0.772737	0.45	0.089	0	Epithelial cells	TINAGL1
PNPLA2	0	0.769681	0.677	0.291	0	Epithelial cells	PNPLA2
S100A10	0	0.766957	0.655	0.273	0	Epithelial cells	S100A10
GSR	0	0.765117	0.477	0.084	0	Epithelial cells	GSR
LGALS3BP	0	0.76508	0.65	0.224	0	Epithelial cells	LGALS3BP
SERF2	0	0.759408	0.852	0.511	0	Epithelial cells	SERF2
IER3	0	0.756773	0.698	0.322	0	Epithelial cells	IER3
C12orf75	0	0.74841	0.432	0.091	0	Epithelial cells	C12orf75
CCNL2	0	0.74264	0.602	0.235	0	Epithelial cells	CCNL2
CTSD	0	0.736584	0.581	0.148	0	Epithelial cells	CTSD
MYRF	0	0.736012	0.339	0.007	0	Epithelial cells	MYRF
PRSS8	0	0.733695	0.346	0.005	0	Epithelial cells	PRSS8
IDH1	0	0.733678	0.443	0.079	0	Epithelial cells	IDH1
LMO7	0	0.732462	0.401	0.06	0	Epithelial cells	LMO7
MYH14	0	0.73071	0.363	0.024	0	Epithelial cells	MYH14
MUC13	0	0.730114	0.303	0.004	0	Epithelial cells	MUC13
TALDO1	0	0.728538	0.522	0.165	0	Epithelial cells	TALDO1
UGDH	0	0.728237	0.422	0.086	0	Epithelial cells	UGDH
MGLL	0	0.725858	0.413	0.088	0	Epithelial cells	MGLL
CCL20	0	0.725775	0.338	0.075	0	Epithelial cells	CCL20
SLC2A1	0	0.721034	0.46	0.124	0	Epithelial cells	SLC2A1
SRC	0	0.719329	0.4	0.037	0	Epithelial cells	SRC
TFCP2L1	0	0.718137	0.325	0.037	0	Epithelial cells	TFCP2L1
CXCL2	0	0.715519	0.473	0.119	0	Epithelial cells	CXCL2
ITGA3	0	0.714714	0.348	0.027	0	Epithelial cells	ITGA3
CEP170B	0	0.713367	0.334	0.021	0	Epithelial cells	CEP170B
LAD1	0	0.710892	0.39	0.021	0	Epithelial cells	LAD1
AK4	0	0.706204	0.389	0.034	0	Epithelial cells	AK4
SULT1E1	0	0.705408	0.263	0.004	0	Epithelial cells	SULT1E1
PLXNB1	0	0.703762	0.308	0.034	0	Epithelial cells	PLXNB1
ALDH3A2	0	0.701775	0.486	0.137	0	Epithelial cells	ALDH3A2
LDLR	0	0.701415	0.421	0.09	0	Epithelial cells	LDLR
FKBP2	0	0.700806	0.56	0.164	0	Epithelial cells	FKBP2
CST3	0	0.694735	0.746	0.333	0	Epithelial cells	CST3
BMP2	0	0.693337	0.29	0.026	0	Epithelial cells	BMP2
CAPN12	0	0.691918	0.281	0.012	0	Epithelial cells	CAPN12
AHNAK2	0	0.691636	0.286	0.019	0	Epithelial cells	AHNAK2
TST	0	0.690186	0.349	0.024	0	Epithelial cells	TST
TMC4	0	0.688735	0.35	0.009	0	Epithelial cells	TMC4
SDCBP2	0	0.686801	0.348	0.009	0	Epithelial cells	SDCBP2
SHROOM3	0	0.686046	0.352	0.021	0	Epithelial cells	SHROOM3
MYO6	0	0.685743	0.506	0.13	0	Epithelial cells	MYO6
BHLHE40	0	0.684763	0.632	0.293	0	Epithelial cells	BHLHE40
ERO1A	0	0.683235	0.422	0.138	0	Epithelial cells	ERO1A
CAPN8	0	0.681887	0.276	0.007	0	Epithelial cells	CAPN8
UPK1B	0	0.680015	0.268	0.004	0	Epithelial cells	UPK1B
BACE2	0	0.678213	0.302	0.049	0	Epithelial cells	BACE2
ASPH	0	0.674301	0.445	0.109	0	Epithelial cells	ASPH
ST14	0	0.671076	0.367	0.029	0	Epithelial cells	ST14
CBR1	0	0.666325	0.365	0.067	0	Epithelial cells	CBR1
LAMC2	0	0.662414	0.295	0.049	0	Epithelial cells	LAMC2
CRIP2	0	0.662279	0.466	0.086	0	Epithelial cells	CRIP2
CIB1	0	0.657374	0.408	0.058	0	Epithelial cells	CIB1
BSG	0	0.650906	0.448	0.089	0	Epithelial cells	BSG
SPATS2L	0	0.650466	0.546	0.155	0	Epithelial cells	SPATS2L
EPS8L2	0	0.650195	0.303	0.016	0	Epithelial cells	EPS8L2
TMEM54	0	0.648806	0.337	0.02	0	Epithelial cells	TMEM54
RRBP1	0	0.648102	0.519	0.156	0	Epithelial cells	RRBP1
RNF128	0	0.644061	0.343	0.009	0	Epithelial cells	RNF128
BCAP31	0	0.642981	0.598	0.219	0	Epithelial cells	BCAP31
AZGP1	0	0.641698	0.341	0.058	0	Epithelial cells	AZGP1
GPX4	0	0.641686	0.371	0.058	0	Epithelial cells	GPX4
CREB3L1	0	0.640413	0.304	0.041	0	Epithelial cells	CREB3L1
ITPR3	0	0.638743	0.416	0.074	0	Epithelial cells	ITPR3
CYP4F11	0	0.638013	0.295	0.005	0	Epithelial cells	CYP4F11
PLXNB2	0	0.636948	0.403	0.064	0	Epithelial cells	PLXNB2
C6orf141	0	0.635875	0.261	0.019	0	Epithelial cells	C6orf141
EPS8L1	0	0.634227	0.261	0.009	0	Epithelial cells	EPS8L1
CD59	0	0.633034	0.633	0.251	0	Epithelial cells	CD59
SREBF1	0	0.629759	0.39	0.075	0	Epithelial cells	SREBF1
LSR	0	0.629131	0.4	0.045	0	Epithelial cells	LSR
SLC6A8	0	0.627969	0.316	0.031	0	Epithelial cells	SLC6A8
SYNGR2	0	0.626197	0.485	0.1	0	Epithelial cells	SYNGR2
PMEPA1	0	0.622029	0.47	0.143	0	Epithelial cells	PMEPA1
SMIM22	0	0.620615	0.334	0.006	0	Epithelial cells	SMIM22
IRF6	0	0.617748	0.363	0.048	0	Epithelial cells	IRF6
PLEC	0	0.616278	0.33	0.046	0	Epithelial cells	PLEC
ANXA3	0	0.615364	0.273	0.006	0	Epithelial cells	ANXA3
IGFBP3	0	0.614023	0.267	0.052	0	Epithelial cells	IGFBP3
HN1	0	0.611464	0.554	0.192	0	Epithelial cells	HN1
RASSF7	0	0.610481	0.331	0.024	0	Epithelial cells	RASSF7
CTTN	0	0.608803	0.474	0.125	0	Epithelial cells	CTTN
TCEB2	0	0.606287	0.537	0.181	0	Epithelial cells	TCEB2
SELENBP1	0	0.605851	0.311	0.043	0	Epithelial cells	SELENBP1
F3	0	0.60584	0.336	0.084	0	Epithelial cells	F3
SLC7A11	0	0.603447	0.261	0.014	0	Epithelial cells	SLC7A11
RNASET2	0	0.602361	0.497	0.158	0	Epithelial cells	RNASET2
CAMK2N1	0	0.60189	0.603	0.238	0	Epithelial cells	CAMK2N1
CRACR2B	0	0.599729	0.27	0.013	0	Epithelial cells	CRACR2B
IL18	0	0.598821	0.328	0.051	0	Epithelial cells	IL18
G6PD	0	0.59571	0.303	0.028	0	Epithelial cells	G6PD
CCND1	0	0.592482	0.336	0.045	0	Epithelial cells	CCND1
TRNP1	0	0.592367	0.291	0.022	0	Epithelial cells	TRNP1
FAM129B	0	0.590663	0.399	0.087	0	Epithelial cells	FAM129B
DHCR24	0	0.589481	0.358	0.06	0	Epithelial cells	DHCR24
GCNT3	0	0.585735	0.258	0.004	0	Epithelial cells	GCNT3
PPP1R13L	0	0.582833	0.297	0.028	0	Epithelial cells	PPP1R13L
WDR45B	0	0.580431	0.482	0.151	0	Epithelial cells	WDR45B
MT.ND6	0	0.579195	0.464	0.131	0	Epithelial cells	MT.ND6
PTK6	0	0.577556	0.269	0.005	0	Epithelial cells	PTK6
FGFR3	0	0.577408	0.469	0.155	0	Epithelial cells	FGFR3
EPHX1	0	0.577042	0.357	0.085	0	Epithelial cells	EPHX1
DHRS3	0	0.575382	0.349	0.05	0	Epithelial cells	DHRS3
PLPP2	0	0.574444	0.31	0.014	0	Epithelial cells	PLPP2
PRSS22	0	0.571023	0.269	0.005	0	Epithelial cells	PRSS22
H2AFJ	0	0.569633	0.357	0.069	0	Epithelial cells	H2AFJ
PDIA4	0	0.568902	0.483	0.168	0	Epithelial cells	PDIA4
KRTCAP3	0	0.567993	0.334	0.038	0	Epithelial cells	KRTCAP3
SFTA2	0	0.567692	0.256	0.003	0	Epithelial cells	SFTA2
HOOK2	0	0.560712	0.29	0.039	0	Epithelial cells	HOOK2
C6orf132	0	0.558766	0.323	0.017	0	Epithelial cells	C6orf132
KIAA1522	0	0.557404	0.329	0.022	0	Epithelial cells	KIAA1522
RAPGEFL1	0	0.556409	0.311	0.024	0	Epithelial cells	RAPGEFL1
TRIP10	0	0.555894	0.356	0.077	0	Epithelial cells	TRIP10
TRIM29	0	0.552241	0.314	0.06	0	Epithelial cells	TRIM29
CAPN2	0	0.551219	0.503	0.16	0	Epithelial cells	CAPN2
RAB25	0	0.550938	0.372	0.044	0	Epithelial cells	RAB25
MT.RNR1	0	0.549697	0.996	0.986	0	Epithelial cells	MT.RNR1
FAM3D	0	0.546163	0.256	0.004	0	Epithelial cells	FAM3D
ARHGEF10L	0	0.545618	0.341	0.084	0	Epithelial cells	ARHGEF10L
ADGRG1	0	0.543313	0.333	0.036	0	Epithelial cells	ADGRG1
CAPN1	0	0.540807	0.451	0.14	0	Epithelial cells	CAPN1
TNKS1BP1	0	0.538667	0.363	0.065	0	Epithelial cells	TNKS1BP1
ALDH2	0	0.538205	0.439	0.125	0	Epithelial cells	ALDH2
MT.CO2	0	0.537725	0.997	0.998	0	Epithelial cells	MT.CO2
PON2	0	0.537585	0.364	0.055	0	Epithelial cells	PON2
GALE	0	0.536854	0.278	0.016	0	Epithelial cells	GALE
C1orf106	0	0.534476	0.303	0.006	0	Epithelial cells	C1orf106
MECOM	0	0.530023	0.262	0.02	0	Epithelial cells	MECOM
CA2	0	0.529234	0.26	0.041	0	Epithelial cells	CA2
MT.ND3	0	0.52617	0.997	0.997	0	Epithelial cells	MT.ND3
SLC16A3	0	0.525792	0.333	0.059	0	Epithelial cells	SLC16A3
COPG1	0	0.525185	0.454	0.152	0	Epithelial cells	COPG1
EIF6	0	0.524783	0.401	0.109	0	Epithelial cells	EIF6
PYGB	0	0.519553	0.33	0.042	0	Epithelial cells	PYGB
TMEM30B	0	0.518341	0.31	0.032	0	Epithelial cells	TMEM30B
CRYZ	0	0.518167	0.332	0.034	0	Epithelial cells	CRYZ
HSD17B2	0	0.518119	0.265	0.004	0	Epithelial cells	HSD17B2
FDFT1	0	0.516324	0.433	0.139	0	Epithelial cells	FDFT1
CD82	0	0.514528	0.522	0.147	0	Epithelial cells	CD82
CEBPD	0	0.513849	0.516	0.179	0	Epithelial cells	CEBPD
F11R	0	0.505141	0.434	0.124	0	Epithelial cells	F11R
GPRC5C	0	0.505022	0.307	0.036	0	Epithelial cells	GPRC5C
FHL2	0	0.502415	0.367	0.087	0	Epithelial cells	FHL2
APOL2	0	0.50098	0.313	0.056	0	Epithelial cells	APOL2
PRRG4	0	0.499077	0.31	0.042	0	Epithelial cells	PRRG4
HPGD	0	0.499038	0.252	0.027	0	Epithelial cells	HPGD
NPDC1	0	0.497219	0.35	0.09	0	Epithelial cells	NPDC1
PTPRK	0	0.496743	0.371	0.084	0	Epithelial cells	PTPRK
PLLP	0	0.495982	0.27	0.007	0	Epithelial cells	PLLP
NDUFC1	0	0.494994	0.419	0.133	0	Epithelial cells	NDUFC1
MINK1	0	0.492463	0.331	0.082	0	Epithelial cells	MINK1
GOLGA2P7	0	0.492091	0.251	0.023	0	Epithelial cells	GOLGA2P7
TRAF4	0	0.492033	0.418	0.092	0	Epithelial cells	TRAF4
LAPTM4B	0	0.489819	0.404	0.104	0	Epithelial cells	LAPTM4B
CDC42EP4	0	0.489557	0.343	0.079	0	Epithelial cells	CDC42EP4
MSMO1	0	0.489137	0.26	0.049	0	Epithelial cells	MSMO1
HMGA1	0	0.488586	0.527	0.198	0	Epithelial cells	HMGA1
SLC9A3R1	0	0.484906	0.448	0.101	0	Epithelial cells	SLC9A3R1
STAT6	0	0.483903	0.513	0.186	0	Epithelial cells	STAT6
LTBP3	0	0.481839	0.258	0.045	0	Epithelial cells	LTBP3
LY6E	0	0.481578	0.385	0.101	0	Epithelial cells	LY6E
RBM47	0	0.480035	0.337	0.05	0	Epithelial cells	RBM47
AGRN	0	0.479956	0.253	0.015	0	Epithelial cells	AGRN
MALL	0	0.477571	0.259	0.025	0	Epithelial cells	MALL
LPCAT4	0	0.475752	0.34	0.068	0	Epithelial cells	LPCAT4
VILL	0	0.47537	0.262	0.016	0	Epithelial cells	VILL
TNFRSF12A	0	0.471426	0.311	0.053	0	Epithelial cells	TNFRSF12A
ITGA6	0	0.464803	0.383	0.064	0	Epithelial cells	ITGA6
DNM2	0	0.46306	0.367	0.103	0	Epithelial cells	DNM2
CD2AP	0	0.46133	0.437	0.12	0	Epithelial cells	CD2AP
LRP5	0	0.459133	0.28	0.033	0	Epithelial cells	LRP5
DAP	0	0.457037	0.365	0.094	0	Epithelial cells	DAP
BLVRB	0	0.45073	0.282	0.044	0	Epithelial cells	BLVRB
LTBR	0	0.450047	0.343	0.092	0	Epithelial cells	LTBR
LIMA1	0	0.449156	0.464	0.157	0	Epithelial cells	LIMA1
PLA2G16	0	0.445038	0.302	0.054	0	Epithelial cells	PLA2G16
TNFSF10	0	0.443823	0.323	0.061	0	Epithelial cells	TNFSF10
GCLM	0	0.441633	0.291	0.05	0	Epithelial cells	GCLM
PNKD	0	0.441271	0.323	0.084	0	Epithelial cells	PNKD
MT.ND5	0	0.440522	0.992	0.994	0	Epithelial cells	MT.ND5
FAT1	0	0.439768	0.316	0.064	0	Epithelial cells	FAT1
BAIAP2L1	0	0.43837	0.269	0.026	0	Epithelial cells	BAIAP2L1
PPP1R14B	0	0.436865	0.376	0.099	0	Epithelial cells	PPP1R14B
CXADR	0	0.436127	0.401	0.112	0	Epithelial cells	CXADR
MPST	0	0.433667	0.305	0.033	0	Epithelial cells	MPST
PRKCD	0	0.433417	0.312	0.071	0	Epithelial cells	PRKCD
CXCL3	0	0.427757	0.343	0.077	0	Epithelial cells	CXCL3
PDXK	0	0.427144	0.312	0.063	0	Epithelial cells	PDXK
NEDD4L	0	0.423493	0.291	0.054	0	Epithelial cells	NEDD4L
RRAS	0	0.422706	0.268	0.049	0	Epithelial cells	RRAS
CAV2	0	0.421842	0.319	0.064	0	Epithelial cells	CAV2
BCL2L1	0	0.41669	0.316	0.075	0	Epithelial cells	BCL2L1
EFNB1	0	0.416101	0.263	0.024	0	Epithelial cells	EFNB1
SSFA2	0	0.412917	0.349	0.098	0	Epithelial cells	SSFA2
TRIP6	0	0.40771	0.276	0.043	0	Epithelial cells	TRIP6
SH3YL1	0	0.405214	0.331	0.067	0	Epithelial cells	SH3YL1
POLR2L	0	0.404824	0.32	0.08	0	Epithelial cells	POLR2L
MT.ND4	0	0.403139	0.997	0.999	0	Epithelial cells	MT.ND4
ZBTB7B	0	0.40207	0.252	0.045	0	Epithelial cells	ZBTB7B
FLNB	0	0.40179	0.302	0.073	0	Epithelial cells	FLNB
PKP4	0	0.391844	0.33	0.082	0	Epithelial cells	PKP4
NECTIN2	0	0.385	0.301	0.057	0	Epithelial cells	NECTIN2
AP1M2	0	0.383366	0.281	0.058	0	Epithelial cells	AP1M2
GMDS	0	0.381794	0.253	0.031	0	Epithelial cells	GMDS
TOLLIP	0	0.381086	0.314	0.076	0	Epithelial cells	TOLLIP
PATJ	0	0.371915	0.278	0.059	0	Epithelial cells	PATJ
RDH10	0	0.371854	0.298	0.06	0	Epithelial cells	RDH10
RETSAT	0	0.37153	0.273	0.045	0	Epithelial cells	RETSAT
VAMP8	0	0.36973	0.545	0.18	0	Epithelial cells	VAMP8
PLPP5	0	0.369145	0.381	0.11	0	Epithelial cells	PLPP5
TNFRSF10B	0	0.364886	0.35	0.09	0	Epithelial cells	TNFRSF10B
YAP1	0	0.345862	0.308	0.068	0	Epithelial cells	YAP1
GIPC1	0	0.34053	0.272	0.06	0	Epithelial cells	GIPC1
GCLC	0	0.319598	0.26	0.054	0	Epithelial cells	GCLC
MTUS1	0	0.319479	0.329	0.079	0	Epithelial cells	MTUS1
TC2N	0	0.269286	0.307	0.065	0	Epithelial cells	TC2N
UQCRQ	7.38519e-308	0.619096	0.668	0.342	3.5655e-303	Epithelial cells	UQCRQ
ATG4B	1.17489e-307	0.398376	0.268	0.062	5.67226e-303	Epithelial cells	ATG4B
PDLIM5	1.26231e-307	0.526877	0.447	0.154	6.09433e-303	Epithelial cells	PDLIM5
GFPT1	1.70274e-307	0.478327	0.446	0.156	8.22065e-303	Epithelial cells	GFPT1
CLINT1	7.25728e-307	0.439368	0.516	0.195	3.50374e-302	Epithelial cells	CLINT1
CTSH	8.98684e-306	0.48903	0.452	0.154	4.33876e-301	Epithelial cells	CTSH
TRAK1	4.59107e-304	0.397557	0.374	0.112	2.21652e-299	Epithelial cells	TRAK1
ARSD	7.6193e-304	0.33165	0.251	0.054	3.67852e-299	Epithelial cells	ARSD
ACAA1	9.74423e-304	0.363236	0.307	0.079	4.70442e-299	Epithelial cells	ACAA1
SREBF2	3.44718e-303	0.396324	0.376	0.113	1.66427e-298	Epithelial cells	SREBF2
PRDX5	1.15365e-300	0.541695	0.566	0.245	5.56969e-296	Epithelial cells	PRDX5
HTATIP2	7.16774e-299	0.366665	0.349	0.101	3.46051e-294	Epithelial cells	HTATIP2
ACOX1	1.43919e-298	0.326325	0.279	0.068	6.94824e-294	Epithelial cells	ACOX1
MGST2	4.93028e-297	0.412066	0.379	0.119	2.38029e-292	Epithelial cells	MGST2
FAM3C	9.11786e-296	0.369155	0.343	0.099	4.40201e-291	Epithelial cells	FAM3C
ATPIF1	1.69863e-295	0.517734	0.607	0.272	8.20083e-291	Epithelial cells	ATPIF1
CNDP2	6.15725e-295	0.374251	0.347	0.1	2.97266e-290	Epithelial cells	CNDP2
EIF5AL1	8.83135e-292	0.429775	0.378	0.121	4.26369e-287	Epithelial cells	EIF5AL1
PLEKHA5	9.08915e-292	0.365105	0.285	0.071	4.38815e-287	Epithelial cells	PLEKHA5
UBA1	2.68826e-288	0.503861	0.556	0.234	1.29787e-283	Epithelial cells	UBA1
TSPAN13	2.15504e-287	0.44351	0.47	0.169	1.04043e-282	Epithelial cells	TSPAN13
TMEM205	3.63659e-287	0.334969	0.29	0.075	1.75571e-282	Epithelial cells	TMEM205
GRN	2.01206e-280	0.316712	0.482	0.174	9.71402e-276	Epithelial cells	GRN
COA3	2.37201e-280	0.354624	0.342	0.102	1.14518e-275	Epithelial cells	COA3
SERPING1	1.71904e-278	0.433318	0.477	0.177	8.29934e-274	Epithelial cells	SERPING1
CAPNS1	3.3821e-276	0.467004	0.555	0.234	1.63285e-271	Epithelial cells	CAPNS1
MT.ATP6	4.258e-276	0.35677	0.996	0.998	2.05572e-271	Epithelial cells	MT.ATP6
AP1G2	4.69878e-276	0.44893	0.322	0.093	2.26852e-271	Epithelial cells	AP1G2
AKAP1	9.84956e-274	0.320641	0.285	0.074	4.75527e-269	Epithelial cells	AKAP1
MFSD10	5.95957e-272	0.3352	0.263	0.065	2.87722e-267	Epithelial cells	MFSD10
ATP1A1	1.14898e-271	0.628848	0.784	0.49	5.54718e-267	Epithelial cells	ATP1A1
PRDX2	1.1713e-271	0.394727	0.408	0.141	5.65493e-267	Epithelial cells	PRDX2
NDUFA4L2	3.61729e-271	0.649476	0.279	0.075	1.74639e-266	Epithelial cells	NDUFA4L2
ZKSCAN1	1.56666e-269	0.413239	0.43	0.154	7.56367e-265	Epithelial cells	ZKSCAN1
EIF4G1	5.50475e-269	0.372753	0.407	0.138	2.65764e-264	Epithelial cells	EIF4G1
TPM1	2.22721e-267	0.406083	0.598	0.265	1.07527e-262	Epithelial cells	TPM1
CXXC5	6.38332e-266	0.341322	0.338	0.103	3.0818e-261	Epithelial cells	CXXC5
CPD	3.4965e-262	0.319936	0.32	0.094	1.68808e-257	Epithelial cells	CPD
TES	7.57688e-262	0.290656	0.411	0.138	3.65804e-257	Epithelial cells	TES
MTA1	7.04519e-261	0.325341	0.319	0.094	3.40135e-256	Epithelial cells	MTA1
TM7SF3	1.07798e-260	0.422788	0.356	0.118	5.20439e-256	Epithelial cells	TM7SF3
PPIB	2.71346e-260	0.383372	0.492	0.19	1.31003e-255	Epithelial cells	PPIB
AC009501.4	6.15379e-260	0.399252	0.401	0.14	2.97099e-255	Epithelial cells	AC009501.4
CHKA	1.90236e-259	0.359255	0.286	0.079	9.18442e-255	Epithelial cells	CHKA
PPP4C	2.06477e-259	0.352111	0.389	0.132	9.9685e-255	Epithelial cells	PPP4C
GPI	1.02694e-258	0.517447	0.585	0.277	4.95795e-254	Epithelial cells	GPI
PAWR	1.5137e-257	0.322136	0.323	0.096	7.30798e-253	Epithelial cells	PAWR
SLC50A1	4.97237e-257	0.296161	0.271	0.071	2.40061e-252	Epithelial cells	SLC50A1
TMBIM1	1.04556e-255	0.503209	0.533	0.23	5.04785e-251	Epithelial cells	TMBIM1
MTSS1	1.5345e-255	0.327155	0.254	0.064	7.40842e-251	Epithelial cells	MTSS1
TRIB1	2.71993e-255	0.608612	0.419	0.162	1.31316e-250	Epithelial cells	TRIB1
TMEM259	1.38426e-254	0.369483	0.367	0.12	6.68305e-250	Epithelial cells	TMEM259
ADAM9	7.76565e-253	0.425865	0.368	0.124	3.74918e-248	Epithelial cells	ADAM9
TFAP2A	8.82942e-252	0.32996	0.261	0.068	4.26275e-247	Epithelial cells	TFAP2A
CHD3	2.79601e-251	0.382957	0.377	0.127	1.34988e-246	Epithelial cells	CHD3
APLP2	4.66055e-251	0.466219	0.669	0.341	2.25007e-246	Epithelial cells	APLP2
TUBA1C	7.29328e-251	0.504741	0.567	0.265	3.52112e-246	Epithelial cells	TUBA1C
CD63	3.12112e-250	0.441361	0.853	0.534	1.50684e-245	Epithelial cells	CD63
TMEM219	1.02328e-249	0.395318	0.425	0.157	4.9403e-245	Epithelial cells	TMEM219
LMNA	4.92314e-249	0.487265	0.605	0.29	2.37684e-244	Epithelial cells	LMNA
HMGCS1	6.06934e-248	0.475878	0.391	0.141	2.93022e-243	Epithelial cells	HMGCS1
TXNRD1	8.47869e-247	0.394367	0.354	0.119	4.09343e-242	Epithelial cells	TXNRD1
MLLT4	2.81499e-246	0.427799	0.322	0.102	1.35905e-241	Epithelial cells	MLLT4
ULK1	4.77198e-246	0.393118	0.273	0.076	2.30386e-241	Epithelial cells	ULK1
QSOX1	5.70624e-246	0.418689	0.49	0.199	2.75492e-241	Epithelial cells	QSOX1
COMT	6.57955e-246	0.428566	0.493	0.206	3.17654e-241	Epithelial cells	COMT
LAMP2	1.21006e-245	0.448641	0.48	0.198	5.84204e-241	Epithelial cells	LAMP2
ICA1	5.87893e-244	0.33747	0.306	0.092	2.83829e-239	Epithelial cells	ICA1
RP1.72A23.3	9.34241e-244	0.265485	0.256	0.067	4.51042e-239	Epithelial cells	RP1.72A23.3
RAB11FIP1	5.03063e-243	0.333267	0.347	0.111	2.42874e-238	Epithelial cells	RAB11FIP1
RHOC	9.62435e-243	0.277356	0.264	0.07	4.64654e-238	Epithelial cells	RHOC
SQRDL	2.49234e-242	0.263607	0.261	0.068	1.20328e-237	Epithelial cells	SQRDL
TMBIM6	8.21615e-240	0.538173	0.815	0.566	3.96667e-235	Epithelial cells	TMBIM6
TMED9	8.36952e-240	0.452036	0.577	0.268	4.04072e-235	Epithelial cells	TMED9
ERRFI1	1.34084e-239	0.634143	0.55	0.267	6.47346e-235	Epithelial cells	ERRFI1
TMED3	2.26833e-239	0.349371	0.367	0.127	1.09512e-234	Epithelial cells	TMED3
GPX3	8.71661e-239	0.256575	0.255	0.068	4.20829e-234	Epithelial cells	GPX3
BRI3	6.97454e-238	0.393539	0.532	0.232	3.36724e-233	Epithelial cells	BRI3
HNMT	1.12463e-237	0.325779	0.261	0.071	5.42959e-233	Epithelial cells	HNMT
VPS28	1.79767e-237	0.289919	0.29	0.084	8.67898e-233	Epithelial cells	VPS28
COX5B	6.27324e-237	0.421662	0.5	0.214	3.02866e-232	Epithelial cells	COX5B
TMEM208	1.38838e-235	0.250032	0.253	0.067	6.70296e-231	Epithelial cells	TMEM208
MT.CO3	2.79472e-235	0.34944	0.995	0.995	1.34927e-230	Epithelial cells	MT.CO3
CTNNA1	6.10897e-235	0.469257	0.517	0.232	2.94935e-230	Epithelial cells	CTNNA1
FSCN1	2.56396e-234	0.57032	0.416	0.168	1.23785e-229	Epithelial cells	FSCN1
SLC3A2	1.34208e-233	0.445674	0.488	0.209	6.47942e-229	Epithelial cells	SLC3A2
GUK1	9.52373e-233	0.276579	0.297	0.088	4.59796e-228	Epithelial cells	GUK1
SLC39A7	1.2888e-232	0.404954	0.458	0.187	6.22219e-228	Epithelial cells	SLC39A7
MT1X	3.47182e-232	0.623846	0.323	0.108	1.67616e-227	Epithelial cells	MT1X
EIF3B	4.32911e-232	0.264163	0.305	0.092	2.09005e-227	Epithelial cells	EIF3B
FLNA	2.4247e-230	0.555599	0.413	0.163	1.17062e-225	Epithelial cells	FLNA
YBX3	8.50337e-228	0.323344	0.556	0.243	4.10534e-223	Epithelial cells	YBX3
FOSL2	2.74083e-226	0.451669	0.621	0.316	1.32325e-221	Epithelial cells	FOSL2
TNFRSF1A	5.0307e-226	0.314553	0.349	0.118	2.42877e-221	Epithelial cells	TNFRSF1A
MAFG	5.4876e-226	0.291159	0.251	0.068	2.64936e-221	Epithelial cells	MAFG
HDLBP	4.72292e-225	0.381478	0.506	0.22	2.28018e-220	Epithelial cells	HDLBP
ACVR1B	8.29443e-225	0.276786	0.274	0.08	4.00447e-220	Epithelial cells	ACVR1B
HK2	1.27392e-224	0.391312	0.276	0.083	6.15036e-220	Epithelial cells	HK2
FAM162A	2.9571e-224	0.288741	0.305	0.097	1.42766e-219	Epithelial cells	FAM162A
PARP14	3.84108e-224	0.334814	0.383	0.136	1.85443e-219	Epithelial cells	PARP14
GSTK1	3.9074e-224	0.321484	0.471	0.188	1.88646e-219	Epithelial cells	GSTK1
GALNT7	4.7577e-224	0.287061	0.251	0.07	2.29697e-219	Epithelial cells	GALNT7
ZC3H12A	7.73539e-223	0.520265	0.485	0.211	3.73457e-218	Epithelial cells	ZC3H12A
DUSP23	1.73057e-222	0.307406	0.287	0.088	8.35503e-218	Epithelial cells	DUSP23
PPP4R1	4.31254e-221	0.365006	0.341	0.117	2.08205e-216	Epithelial cells	PPP4R1
AHR	9.16426e-219	0.298585	0.413	0.155	4.42441e-214	Epithelial cells	AHR
CHP1	1.01866e-217	0.281143	0.335	0.113	4.91801e-213	Epithelial cells	CHP1
AQP3	1.79637e-217	0.267202	0.272	0.078	8.67272e-213	Epithelial cells	AQP3
RANGAP1	1.3735e-216	0.324171	0.263	0.077	6.63112e-212	Epithelial cells	RANGAP1
PRKAA1	2.05625e-216	0.25535	0.307	0.098	9.92739e-212	Epithelial cells	PRKAA1
SNRNP70	2.15478e-215	0.399877	0.476	0.202	1.04031e-210	Epithelial cells	SNRNP70
BLCAP	5.09883e-214	0.261796	0.273	0.081	2.46167e-209	Epithelial cells	BLCAP
LMO4	1.98662e-212	0.493655	0.609	0.316	9.59122e-208	Epithelial cells	LMO4
ANAPC11	3.55817e-212	0.341109	0.355	0.13	1.71785e-207	Epithelial cells	ANAPC11
ABCG1	1.44528e-211	0.475706	0.583	0.292	6.97767e-207	Epithelial cells	ABCG1
SPTBN1	1.6758e-211	0.355026	0.572	0.263	8.09061e-207	Epithelial cells	SPTBN1
MAGED1	2.20582e-211	0.348174	0.414	0.165	1.06495e-206	Epithelial cells	MAGED1
SEPW1	2.13407e-208	0.371721	0.59	0.286	1.03031e-203	Epithelial cells	SEPW1
RND3	2.50704e-208	0.553595	0.393	0.161	1.21038e-203	Epithelial cells	RND3
EMP2	2.09068e-207	0.301439	0.355	0.129	1.00936e-202	Epithelial cells	EMP2
CLSTN1	1.62687e-204	0.401878	0.421	0.174	7.85437e-200	Epithelial cells	CLSTN1
ARRDC2	5.50571e-204	0.434387	0.425	0.175	2.6581e-199	Epithelial cells	ARRDC2
IRF3	3.93725e-203	0.282904	0.323	0.11	1.90086e-198	Epithelial cells	IRF3
AAMP	2.50438e-202	0.35079	0.499	0.225	1.20909e-197	Epithelial cells	AAMP
ETNK1	1.63213e-201	0.276093	0.342	0.123	7.87976e-197	Epithelial cells	ETNK1
CKB	1.40335e-199	0.378422	0.407	0.164	6.77523e-195	Epithelial cells	CKB
ENO1	7.23597e-198	0.433534	0.719	0.425	3.49345e-193	Epithelial cells	ENO1
SPTSSA	3.45574e-197	0.338374	0.39	0.157	1.6684e-192	Epithelial cells	SPTSSA
LMAN2	4.11974e-197	0.290458	0.389	0.153	1.98897e-192	Epithelial cells	LMAN2
PLOD2	5.3005e-197	0.364147	0.289	0.097	2.55903e-192	Epithelial cells	PLOD2
TGIF1	2.69164e-194	0.288822	0.378	0.145	1.2995e-189	Epithelial cells	TGIF1
GNB2	7.57746e-194	0.252451	0.269	0.085	3.65832e-189	Epithelial cells	GNB2
CTBP1	5.08023e-193	0.269325	0.319	0.112	2.45269e-188	Epithelial cells	CTBP1
RAB11A	6.29351e-193	0.346735	0.463	0.207	3.03844e-188	Epithelial cells	RAB11A
TTYH3	4.01208e-192	0.38296	0.345	0.132	1.93699e-187	Epithelial cells	TTYH3
TFPI	6.90323e-192	0.301306	0.306	0.104	3.33281e-187	Epithelial cells	TFPI
RIOK3	1.28797e-191	0.264959	0.398	0.157	6.21817e-187	Epithelial cells	RIOK3
KIF1C	4.22352e-191	0.323958	0.251	0.076	2.03907e-186	Epithelial cells	KIF1C
MYL12A	3.34393e-190	0.415033	0.593	0.294	1.61441e-185	Epithelial cells	MYL12A
SMIM14	4.95377e-190	0.272767	0.475	0.213	2.39163e-185	Epithelial cells	SMIM14
TMSB10	1.33897e-189	0.535511	0.918	0.739	6.4644e-185	Epithelial cells	TMSB10
IFI6	1.64908e-188	0.372339	0.501	0.242	7.9616e-184	Epithelial cells	IFI6
PDXDC1	3.16173e-188	0.298632	0.321	0.116	1.52645e-183	Epithelial cells	PDXDC1
LRP10	4.59331e-188	0.263337	0.409	0.165	2.2176e-183	Epithelial cells	LRP10
VDAC1	8.85414e-188	0.368228	0.506	0.242	4.27469e-183	Epithelial cells	VDAC1
PPP2R1A	4.58009e-187	0.379468	0.392	0.163	2.21122e-182	Epithelial cells	PPP2R1A
CDC37	4.68739e-187	0.300706	0.42	0.174	2.26302e-182	Epithelial cells	CDC37
MTCO2P12	4.69997e-186	0.261435	0.438	0.186	2.2691e-181	Epithelial cells	MTCO2P12
NCOR2	3.83779e-185	0.351134	0.378	0.151	1.85285e-180	Epithelial cells	NCOR2
PRR13	9.26549e-185	0.322579	0.506	0.235	4.47329e-180	Epithelial cells	PRR13
ZNHIT1	2.96226e-184	0.300815	0.347	0.133	1.43015e-179	Epithelial cells	ZNHIT1
ZNF302	3.7561e-183	0.298624	0.332	0.124	1.81341e-178	Epithelial cells	ZNF302
PACSIN2	1.1636e-182	0.250842	0.28	0.094	5.61774e-178	Epithelial cells	PACSIN2
SLC25A37	1.23564e-180	0.289691	0.352	0.136	5.96556e-176	Epithelial cells	SLC25A37
GNG5	3.40831e-180	0.304941	0.427	0.183	1.6455e-175	Epithelial cells	GNG5
SOX4	1.45892e-179	0.415106	0.604	0.313	7.04352e-175	Epithelial cells	SOX4
PDLIM7	1.04594e-178	0.461047	0.266	0.092	5.04969e-174	Epithelial cells	PDLIM7
PGRMC1	2.77888e-178	0.316534	0.368	0.15	1.34162e-173	Epithelial cells	PGRMC1
SLC25A39	4.78154e-175	0.33219	0.368	0.15	2.30848e-170	Epithelial cells	SLC25A39
COX20	3.76136e-174	0.276975	0.427	0.185	1.81595e-169	Epithelial cells	COX20
DYNLT1	6.8189e-174	0.289667	0.387	0.162	3.2921e-169	Epithelial cells	DYNLT1
MT.ND4L	1.11397e-172	0.300411	0.976	0.963	5.37816e-168	Epithelial cells	MT.ND4L
PCSK7	2.94779e-172	0.315783	0.293	0.105	1.42316e-167	Epithelial cells	PCSK7
COL6A1	1.25686e-171	0.27417	0.46	0.203	6.06801e-167	Epithelial cells	COL6A1
SRI	6.84442e-171	0.35988	0.445	0.207	3.30442e-166	Epithelial cells	SRI
PCBD1	1.17892e-168	0.26676	0.282	0.101	5.69169e-164	Epithelial cells	PCBD1
NCOA7	1.07586e-166	0.421635	0.385	0.168	5.19417e-162	Epithelial cells	NCOA7
ROMO1	1.20542e-166	0.349705	0.434	0.2	5.81966e-162	Epithelial cells	ROMO1
RNF213	3.11167e-166	0.359779	0.478	0.222	1.50228e-161	Epithelial cells	RNF213
LENG8	1.85742e-165	0.40739	0.536	0.273	8.96744e-161	Epithelial cells	LENG8
HOXB3	2.73934e-164	0.301368	0.27	0.096	1.32253e-159	Epithelial cells	HOXB3
ACTN1	5.37785e-164	0.317776	0.451	0.209	2.59637e-159	Epithelial cells	ACTN1
HEBP2	1.59348e-163	0.310031	0.528	0.261	7.69316e-159	Epithelial cells	HEBP2
SVIP	7.37536e-163	0.264858	0.379	0.158	3.56075e-158	Epithelial cells	SVIP
EI24	2.40145e-162	0.263663	0.376	0.159	1.1594e-157	Epithelial cells	EI24
NDRG1	2.65485e-161	0.410575	0.511	0.257	1.28174e-156	Epithelial cells	NDRG1
TFG	5.49576e-159	0.263576	0.368	0.155	2.6533e-154	Epithelial cells	TFG
SERPINB1	3.32523e-158	0.308075	0.434	0.199	1.60539e-153	Epithelial cells	SERPINB1
UBE2H	3.58414e-158	0.255744	0.45	0.207	1.73039e-153	Epithelial cells	UBE2H
PXN	3.62987e-157	0.267202	0.329	0.132	1.75246e-152	Epithelial cells	PXN
PDIA3	2.88213e-155	0.375026	0.709	0.435	1.39146e-150	Epithelial cells	PDIA3
AES	5.03735e-155	0.322056	0.682	0.396	2.43198e-150	Epithelial cells	AES
ARL1	1.92927e-154	0.288488	0.325	0.132	9.3143e-150	Epithelial cells	ARL1
CFDP1	9.32758e-154	0.26746	0.332	0.135	4.50326e-149	Epithelial cells	CFDP1
FAM46A	8.21578e-152	0.325221	0.353	0.148	3.9665e-147	Epithelial cells	FAM46A
HDAC1	5.27817e-151	0.260426	0.385	0.168	2.54825e-146	Epithelial cells	HDAC1
GOLGB1	3.98487e-150	0.263338	0.548	0.279	1.92385e-145	Epithelial cells	GOLGB1
GPAT4	6.61421e-150	0.300673	0.319	0.129	3.19327e-145	Epithelial cells	GPAT4
NCKAP1	6.86716e-149	0.263275	0.325	0.132	3.3154e-144	Epithelial cells	NCKAP1
AP3D1	4.68588e-148	0.251947	0.309	0.122	2.26229e-143	Epithelial cells	AP3D1
RNH1	6.75812e-148	0.25736	0.323	0.131	3.26275e-143	Epithelial cells	RNH1
NFKBIZ	7.17736e-148	0.327778	0.537	0.273	3.46516e-143	Epithelial cells	NFKBIZ
NDUFS2	4.15938e-147	0.299013	0.406	0.189	2.00811e-142	Epithelial cells	NDUFS2
MT.ND2	4.87104e-147	0.264097	0.995	0.998	2.35169e-142	Epithelial cells	MT.ND2
PCGF3	4.8652e-146	0.280069	0.299	0.119	2.34887e-141	Epithelial cells	PCGF3
NDUFB1	6.12555e-146	0.332053	0.515	0.27	2.95735e-141	Epithelial cells	NDUFB1
DBI	2.00192e-145	0.34946	0.622	0.351	9.66506e-141	Epithelial cells	DBI
POLR2E	5.72408e-145	0.263822	0.333	0.141	2.76353e-140	Epithelial cells	POLR2E
AP2B1	1.27642e-144	0.274292	0.385	0.174	6.16241e-140	Epithelial cells	AP2B1
RPS27L	1.2942e-144	0.352416	0.502	0.258	6.24827e-140	Epithelial cells	RPS27L
ATP5G1	2.50916e-144	0.300209	0.422	0.201	1.2114e-139	Epithelial cells	ATP5G1
MPC2	7.47962e-144	0.280148	0.401	0.186	3.61108e-139	Epithelial cells	MPC2
NDUFB4	1.24005e-143	0.272201	0.519	0.268	5.98685e-139	Epithelial cells	NDUFB4
CLTC	3.59626e-143	0.330231	0.501	0.263	1.73624e-138	Epithelial cells	CLTC
GOLGA8A	8.92224e-143	0.25535	0.289	0.112	4.30757e-138	Epithelial cells	GOLGA8A
ARF4	1.60619e-142	0.372694	0.649	0.411	7.75455e-138	Epithelial cells	ARF4
ARAF	7.73606e-142	0.255679	0.261	0.097	3.73489e-137	Epithelial cells	ARAF
ATP5G3	1.17368e-140	0.374225	0.641	0.391	5.66643e-136	Epithelial cells	ATP5G3
HBEGF	2.23111e-140	0.413923	0.407	0.2	1.07716e-135	Epithelial cells	HBEGF
CEBPB	3.43969e-139	0.313695	0.616	0.356	1.66065e-134	Epithelial cells	CEBPB
RAP2B	8.16662e-138	0.32442	0.335	0.147	3.94276e-133	Epithelial cells	RAP2B
IP6K2	1.76313e-137	0.260268	0.342	0.147	8.5122e-133	Epithelial cells	IP6K2
CANX	1.92326e-137	0.374571	0.703	0.457	9.28532e-133	Epithelial cells	CANX
UBXN4	2.07783e-137	0.273688	0.562	0.303	1.00315e-132	Epithelial cells	UBXN4
MT.ATP8	3.52731e-136	0.294142	0.95	0.92	1.70295e-131	Epithelial cells	MT.ATP8
ATP5J2	4.22708e-136	0.332007	0.546	0.298	2.04079e-131	Epithelial cells	ATP5J2
ATP5I	2.28489e-135	0.348485	0.576	0.331	1.10312e-130	Epithelial cells	ATP5I
TCF25	7.69477e-135	0.261731	0.445	0.214	3.71496e-130	Epithelial cells	TCF25
DYNC1LI2	9.92555e-135	0.258975	0.44	0.213	4.79196e-130	Epithelial cells	DYNC1LI2
NDUFB3	7.75102e-134	0.297824	0.44	0.222	3.74212e-129	Epithelial cells	NDUFB3
MGST3	2.71966e-133	0.395212	0.606	0.364	1.31302e-128	Epithelial cells	MGST3
ASAP2	3.76533e-133	0.253262	0.257	0.099	1.81786e-128	Epithelial cells	ASAP2
TMSB4XP4	5.52125e-133	0.311068	0.364	0.168	2.66561e-128	Epithelial cells	TMSB4XP4
KDM5C	1.09432e-131	0.25379	0.428	0.206	5.28328e-127	Epithelial cells	KDM5C
TM9SF2	2.38878e-131	0.30089	0.5	0.268	1.15328e-126	Epithelial cells	TM9SF2
SRRM2	2.79463e-131	0.41004	0.793	0.527	1.34922e-126	Epithelial cells	SRRM2
COX6A1	4.68514e-130	0.286251	0.514	0.276	2.26194e-125	Epithelial cells	COX6A1
SCP2	7.92601e-130	0.344114	0.464	0.243	3.8266e-125	Epithelial cells	SCP2
FDPS	2.34866e-129	0.314233	0.299	0.128	1.13391e-124	Epithelial cells	FDPS
TM9SF3	4.57181e-127	0.336329	0.5	0.275	2.20723e-122	Epithelial cells	TM9SF3
ADI1	2.24163e-126	0.25282	0.402	0.196	1.08224e-121	Epithelial cells	ADI1
GMNN	4.84259e-125	0.298292	0.355	0.164	2.33795e-120	Epithelial cells	GMNN
AHDC1	8.14671e-125	0.257094	0.265	0.107	3.93315e-120	Epithelial cells	AHDC1
LUC7L	3.08502e-123	0.324709	0.339	0.156	1.48942e-118	Epithelial cells	LUC7L
COPB2	7.12129e-123	0.260411	0.373	0.177	3.43809e-118	Epithelial cells	COPB2
XBP1	1.10529e-121	0.250722	0.434	0.223	5.33625e-117	Epithelial cells	XBP1
XIST	1.91776e-121	0.457783	0.568	0.355	9.25874e-117	Epithelial cells	XIST
MLF2	4.47345e-121	0.255842	0.508	0.274	2.15974e-116	Epithelial cells	MLF2
ATP2A2	2.5628e-120	0.263184	0.6	0.353	1.23729e-115	Epithelial cells	ATP2A2
TMED10	1.71053e-119	0.290816	0.59	0.353	8.25829e-115	Epithelial cells	TMED10
PPFIA1	3.88331e-119	0.278114	0.28	0.119	1.87482e-114	Epithelial cells	PPFIA1
TMA7	3.54905e-118	0.27135	0.605	0.354	1.71344e-113	Epithelial cells	TMA7
NFIC	7.5753e-117	0.250752	0.442	0.227	3.65728e-112	Epithelial cells	NFIC
TAGLN2	8.78505e-117	0.320354	0.828	0.608	4.24134e-112	Epithelial cells	TAGLN2
LAPTM4A	1.17971e-116	0.317065	0.705	0.461	5.69552e-112	Epithelial cells	LAPTM4A
UBL5	2.21628e-114	0.259829	0.579	0.332	1.07e-109	Epithelial cells	UBL5
PPOSTN+ fibroblasts4	2.82038e-114	0.2544	0.297	0.133	1.36165e-109	Epithelial cells	PPOSTN+ fibroblasts4
GGA1	5.94277e-114	0.254154	0.303	0.135	2.86911e-109	Epithelial cells	GGA1
NDUFA1	3.23698e-113	0.316466	0.704	0.473	1.56278e-108	Epithelial cells	NDUFA1
MT.TN	3.65478e-113	0.26079	0.391	0.191	1.76449e-108	Epithelial cells	MT.TN
PSMB1	5.87475e-111	0.2955	0.576	0.344	2.83627e-106	Epithelial cells	PSMB1
TMEM258	6.29737e-111	0.290225	0.638	0.397	3.04031e-106	Epithelial cells	TMEM258
PTP4A1	1.09994e-110	0.325314	0.622	0.395	5.31042e-106	Epithelial cells	PTP4A1
HMGN3	7.02343e-110	0.266951	0.436	0.226	3.39084e-105	Epithelial cells	HMGN3
SHFM1	6.22548e-106	0.289691	0.666	0.422	3.0056e-101	Epithelial cells	SHFM1
RBM6	3.81133e-101	0.260973	0.333	0.161	1.84007e-96	Epithelial cells	RBM6
ATP5H	3.54277e-97	0.264588	0.579	0.357	1.71042e-92	Epithelial cells	ATP5H
RDH11	2.65265e-95	0.287279	0.443	0.251	1.28067e-90	Epithelial cells	RDH11
MTND1P23	8.29853e-93	0.251965	0.916	0.806	4.00645e-88	Epithelial cells	MTND1P23
WEE1	1.11151e-88	0.25334	0.33	0.17	5.36624e-84	Epithelial cells	WEE1
LUC7L3	2.00141e-87	0.276177	0.63	0.393	9.66259e-83	Epithelial cells	LUC7L3
MIDN	3.41497e-87	0.266028	0.541	0.336	1.64871e-82	Epithelial cells	MIDN
TOB1	3.51824e-87	0.303315	0.694	0.509	1.69857e-82	Epithelial cells	TOB1
ATF3	1.1944e-73	0.651922	0.537	0.395	5.76646e-69	Epithelial cells	ATF3
H1F0	2.81796e-71	0.256288	0.329	0.18	1.36048e-66	Epithelial cells	H1F0
ITM2B	1.09002e-64	0.259463	0.749	0.573	5.26253e-60	Epithelial cells	ITM2B
MALAT1	1.95599e-42	0.793095	0.979	0.985	9.44332e-38	Epithelial cells	MALAT1
PPP1R15A	4.11611e-30	0.338913	0.67	0.583	1.98722e-25	Epithelial cells	PPP1R15A
STMN1	0	2.45806	0.984	0.236	0	NET	STMN1
INSM1	0	2.33085	0.902	0.062	0	NET	INSM1
H19	0	2.24579	0.871	0.112	0	NET	H19
ATF5	0	2.21592	0.93	0.163	0	NET	ATF5
NHLH1	0	2.09741	0.837	0.051	0	NET	NHLH1
TUBB2B	0	2.06027	0.881	0.061	0	NET	TUBB2B
TUBA1A	0	1.89537	0.948	0.419	0	NET	TUBA1A
STMN2	0	1.88238	0.828	0.049	0	NET	STMN2
PEG10	0	1.68819	0.804	0.084	0	NET	PEG10
HMGN2	0	1.58073	0.969	0.419	0	NET	HMGN2
TUBB	0	1.57701	0.969	0.356	0	NET	TUBB
GNG4	0	1.5432	0.739	0.037	0	NET	GNG4
TOP2A	0	1.46136	0.498	0.036	0	NET	TOP2A
RTN1	0	1.44973	0.713	0.05	0	NET	RTN1
UNCX	0	1.43079	0.701	0.041	0	NET	UNCX
SOX41	0	1.35618	0.862	0.251	0	NET	SOX4
H3F3A	0	1.34754	0.992	0.705	0	NET	H3F3A
NEUROD1	0	1.34746	0.665	0.036	0	NET	NEUROD1
CDKAL1	0	1.344	0.735	0.061	0	NET	CDKAL1
UCHL1	0	1.34078	0.75	0.069	0	NET	UCHL1
ANKRD65	0	1.33085	0.729	0.069	0	NET	ANKRD65
HMGB2	0	1.33064	0.872	0.391	0	NET	HMGB2
CALB2	0	1.30462	0.666	0.034	0	NET	CALB2
TUBA1B	0	1.29423	0.985	0.622	0	NET	TUBA1B
EPCAM1	0	1.27647	0.855	0.145	0	NET	EPCAM
HDAC2	0	1.2685	0.834	0.171	0	NET	HDAC2
RBP1	0	1.26712	0.721	0.079	0	NET	RBP1
APLP1	0	1.25764	0.702	0.036	0	NET	APLP1
MAP1B	0	1.23519	0.855	0.182	0	NET	MAP1B
PTN	0	1.22874	0.628	0.071	0	NET	PTN
HMGN1	0	1.22079	0.956	0.419	0	NET	HMGN1
RTN3	0	1.21695	0.893	0.31	0	NET	RTN3
HIST1H4C	0	1.21411	0.553	0.161	0	NET	HIST1H4C
IGF2	0	1.20622	0.508	0.044	0	NET	IGF2
CENPF	0	1.19702	0.445	0.039	0	NET	CENPF
ENAH	0	1.1859	0.775	0.159	0	NET	ENAH
ASCL1	0	1.16465	0.564	0.027	0	NET	ASCL1
GLO1	0	1.16421	0.818	0.231	0	NET	GLO1
ZIC2	0	1.15977	0.585	0.051	0	NET	ZIC2
C21orf59	0	1.14137	0.643	0.078	0	NET	C21orf59
CDKN2C	0	1.13317	0.679	0.065	0	NET	CDKN2C
TMSB15A	0	1.12375	0.632	0.03	0	NET	TMSB15A
PCP4	0	1.12338	0.485	0.021	0	NET	PCP4
NPPC	0	1.11024	0.56	0.026	0	NET	NPPC
RNF187	0	1.10585	0.806	0.228	0	NET	RNF187
KIF5C	0	1.09241	0.64	0.046	0	NET	KIF5C
FNBP1L	0	1.09085	0.687	0.109	0	NET	FNBP1L
DEK	0	1.0907	0.885	0.356	0	NET	DEK
NHLH2	0	1.08617	0.544	0.022	0	NET	NHLH2
RRM2	0	1.07985	0.397	0.021	0	NET	RRM2
MARCKSL1	0	1.07733	0.906	0.355	0	NET	MARCKSL1
FGFR31	0	1.06534	0.606	0.114	0	NET	FGFR3
FAM111B	0	1.06307	0.494	0.029	0	NET	FAM111B
EMX2	0	1.0482	0.583	0.036	0	NET	EMX2
MARCKS	0	1.04789	0.865	0.297	0	NET	MARCKS
RBBP4	0	1.0417	0.762	0.177	0	NET	RBBP4
HES6	0	1.03066	0.547	0.042	0	NET	HES6
RGS16	0	1.02942	0.664	0.15	0	NET	RGS16
SRP9	0	1.02697	0.744	0.166	0	NET	SRP9
INA	0	1.02206	0.571	0.028	0	NET	INA
PTMAP5	0	1.01923	0.962	0.509	0	NET	PTMAP5
YWHAE	0	1.00623	0.947	0.459	0	NET	YWHAE
DPYSL2	0	0.99867	0.787	0.213	0	NET	DPYSL2
MAP7D2	0	0.997513	0.557	0.028	0	NET	MAP7D2
PAX4	0	0.989229	0.469	0.024	0	NET	PAX4
USP1	0	0.988952	0.693	0.131	0	NET	USP1
NCAM1	0	0.988872	0.535	0.03	0	NET	NCAM1
ATP5J	0	0.979384	0.86	0.317	0	NET	ATP5J
SPINT21	0	0.97724	0.864	0.237	0	NET	SPINT2
VGF	0	0.969716	0.514	0.036	0	NET	VGF
NREP	0	0.968198	0.715	0.143	0	NET	NREP
NUCKS1	0	0.966682	0.914	0.458	0	NET	NUCKS1
PRPH	0	0.96612	0.516	0.027	0	NET	PRPH
NCAPG	0	0.959039	0.456	0.023	0	NET	NCAPG
SUMO2	0	0.959031	0.936	0.461	0	NET	SUMO2
PCNA	0	0.958257	0.701	0.175	0	NET	PCNA
H2AFV	0	0.949264	0.841	0.306	0	NET	H2AFV
NEUROD4	0	0.941357	0.495	0.02	0	NET	NEUROD4
LRRC75A.AS1	0	0.940324	0.942	0.529	0	NET	LRRC75A.AS1
CALM2	0	0.936186	0.954	0.56	0	NET	CALM2
PARP1	0	0.926905	0.745	0.183	0	NET	PARP1
EZH2	0	0.926254	0.605	0.089	0	NET	EZH2
GNB1	0	0.923885	0.914	0.456	0	NET	GNB1
ELAVL3	0	0.919685	0.549	0.031	0	NET	ELAVL3
SPOCK1	0	0.916755	0.548	0.045	0	NET	SPOCK1
RRM1	0	0.910524	0.607	0.104	0	NET	RRM1
TPX2	0	0.909288	0.399	0.025	0	NET	TPX2
HDGF	0	0.908776	0.876	0.347	0	NET	HDGF
SCG3	0	0.898819	0.516	0.019	0	NET	SCG3
GMNN1	0	0.897955	0.605	0.108	0	NET	GMNN
CALM1	0	0.895123	0.986	0.828	0	NET	CALM1
SNRPE	0	0.885661	0.809	0.263	0	NET	SNRPE
MRAP2	0	0.885017	0.509	0.027	0	NET	MRAP2
SNRPG	0	0.884704	0.797	0.284	0	NET	SNRPG
HNRNPR	0	0.884239	0.841	0.33	0	NET	HNRNPR
PTMA	0	0.883529	0.999	0.95	0	NET	PTMA
CEBPG	0	0.881328	0.636	0.1	0	NET	CEBPG
RIMS3	0	0.879478	0.523	0.028	0	NET	RIMS3
CRMP1	0	0.87816	0.504	0.026	0	NET	CRMP1
MT.ND1	0	0.863621	0.998	0.994	0	NET	MT.ND1
CPE	0	0.861849	0.688	0.126	0	NET	CPE
KIFC1	0	0.860446	0.424	0.026	0	NET	KIFC1
PTMAP2	0	0.857512	0.748	0.178	0	NET	PTMAP2
NPTX2	0	0.856623	0.457	0.027	0	NET	NPTX2
44442	0	0.853873	0.484	0.022	0	NET	44442
DCX	0	0.853524	0.397	0.018	0	NET	DCX
CALM3	0	0.850873	0.782	0.279	0	NET	CALM3
HNRNPA2B1	0	0.849326	0.988	0.719	0	NET	HNRNPA2B1
EBF3	0	0.847047	0.517	0.032	0	NET	EBF3
CKB1	0	0.844828	0.619	0.113	0	NET	CKB
HINT1	0	0.843409	0.939	0.505	0	NET	HINT1
KHDRBS1	0	0.841542	0.849	0.337	0	NET	KHDRBS1
PTTG1	0	0.839348	0.46	0.073	0	NET	PTTG1
COX7A2	0	0.837178	0.851	0.365	0	NET	COX7A2
YWHAQ	0	0.830833	0.887	0.392	0	NET	YWHAQ
CAMTA1	0	0.829632	0.69	0.175	0	NET	CAMTA1
DPYSL3	0	0.82894	0.61	0.122	0	NET	DPYSL3
ENO2	0	0.828826	0.581	0.089	0	NET	ENO2
TSPAN131	0	0.828676	0.638	0.123	0	NET	TSPAN13
AUTS2	0	0.828322	0.62	0.103	0	NET	AUTS2
PDLIM1	0	0.827857	0.703	0.189	0	NET	PDLIM1
MEX3A	0	0.826773	0.458	0.03	0	NET	MEX3A
TFDP1	0	0.822522	0.631	0.138	0	NET	TFDP1
SYT4	0	0.822163	0.417	0.016	0	NET	SYT4
LMNB1	0	0.820356	0.541	0.059	0	NET	LMNB1
H2AFZ	0	0.815114	0.915	0.479	0	NET	H2AFZ
POSTN+ fibroblasts4	0	0.81005	0.641	0.217	0	NET	POSTN+ fibroblasts4
MTHFD2	0	0.808812	0.682	0.189	0	NET	MTHFD2
MCM4	0	0.807507	0.491	0.069	0	NET	MCM4
SOX91	0	0.807096	0.594	0.123	0	NET	SOX9
KDELR1	0	0.806385	0.828	0.339	0	NET	KDELR1
ZWINT	0	0.795141	0.435	0.03	0	NET	ZWINT
ILF2	0	0.787584	0.758	0.24	0	NET	ILF2
TTLL7	0	0.787424	0.489	0.052	0	NET	TTLL7
CBX3	0	0.781215	0.869	0.38	0	NET	CBX3
NFIA	0	0.777548	0.649	0.178	0	NET	NFIA
MCM7	0	0.773611	0.565	0.096	0	NET	MCM7
GGCT	0	0.773086	0.546	0.117	0	NET	GGCT
AKR1B1	0	0.772366	0.638	0.141	0	NET	AKR1B1
CCT8	0	0.770789	0.745	0.227	0	NET	CCT8
YWHAG	0	0.768207	0.738	0.276	0	NET	YWHAG
H2AFY	0	0.767197	0.838	0.344	0	NET	H2AFY
ERH	0	0.766739	0.779	0.276	0	NET	ERH
EYA2	0	0.764937	0.42	0.046	0	NET	EYA2
CBFA2T2	0	0.763524	0.53	0.086	0	NET	CBFA2T2
LPGAT1	0	0.76171	0.564	0.117	0	NET	LPGAT1
MDK	0	0.761685	0.582	0.148	0	NET	MDK
CELF3	0	0.760586	0.436	0.02	0	NET	CELF3
ASPM	0	0.760024	0.27	0.016	0	NET	ASPM
KIF1A	0	0.759196	0.45	0.026	0	NET	KIF1A
MSH2	0	0.759079	0.475	0.048	0	NET	MSH2
CXADR1	0	0.758842	0.52	0.077	0	NET	CXADR
SCGB1D1	0	0.757221	0.394	0.016	0	NET	SCGB1D1
SNRPF	0	0.75654	0.747	0.246	0	NET	SNRPF
TMPO	0	0.75578	0.591	0.12	0	NET	TMPO
GPRC5B	0	0.751799	0.52	0.071	0	NET	GPRC5B
PPIA	0	0.751358	0.985	0.713	0	NET	PPIA
TFAP2C	0	0.751152	0.436	0.034	0	NET	TFAP2C
CENPU	0	0.750263	0.433	0.035	0	NET	CENPU
BEX1	0	0.749637	0.45	0.02	0	NET	BEX1
MSH6	0	0.749158	0.513	0.074	0	NET	MSH6
DPY30	0	0.746831	0.647	0.167	0	NET	DPY30
CHCHD2	0	0.741629	0.854	0.386	0	NET	CHCHD2
ARL3	0	0.741172	0.555	0.09	0	NET	ARL3
UQCRH	0	0.740887	0.893	0.439	0	NET	UQCRH
CAMK2N11	0	0.738447	0.663	0.21	0	NET	CAMK2N1
SEC61G	0	0.737501	0.828	0.353	0	NET	SEC61G
PPIAP22	0	0.735947	0.744	0.263	0	NET	PPIAP22
PSMB2	0	0.732422	0.71	0.226	0	NET	PSMB2
CKS1B	0	0.728566	0.38	0.064	0	NET	CKS1B
SRSF1	0	0.726723	0.707	0.211	0	NET	SRSF1
SRSF10	0	0.724595	0.756	0.242	0	NET	SRSF10
FBXO5	0	0.724226	0.394	0.044	0	NET	FBXO5
SHFM11	0	0.723827	0.848	0.376	0	NET	SHFM1
GAP43	0	0.722158	0.386	0.017	0	NET	GAP43
MT.CO1	0	0.721217	0.999	0.996	0	NET	MT.CO1
NUSAP1	0	0.717254	0.409	0.049	0	NET	NUSAP1
TBCB	0	0.715747	0.605	0.138	0	NET	TBCB
UBE2C	0	0.715256	0.314	0.017	0	NET	UBE2C
SSBP3	0	0.711763	0.637	0.167	0	NET	SSBP3
NONO	0	0.710256	0.827	0.342	0	NET	NONO
ID4	0	0.709234	0.532	0.101	0	NET	ID4
MCM3	0	0.70837	0.458	0.077	0	NET	MCM3
PCSK1	0	0.70358	0.379	0.017	0	NET	PCSK1
RPL22	0	0.702319	0.976	0.72	0	NET	RPL22
POSTN+ fibroblasts3	0	0.699301	0.639	0.172	0	NET	POSTN+ fibroblasts3
KDM1A	0	0.699239	0.555	0.094	0	NET	KDM1A
NDUFAB1	0	0.697278	0.695	0.232	0	NET	NDUFAB1
MKI67	0	0.696935	0.312	0.019	0	NET	MKI67
UBE2T	0	0.695687	0.415	0.028	0	NET	UBE2T
XRCC5	0	0.695522	0.805	0.333	0	NET	XRCC5
CACYBP	0	0.691365	0.826	0.308	0	NET	CACYBP
RAN	0	0.68755	0.898	0.49	0	NET	RAN
TMEM97	0	0.686827	0.461	0.065	0	NET	TMEM97
ZNF428	0	0.679678	0.537	0.106	0	NET	ZNF428
RBMX	0	0.679219	0.839	0.396	0	NET	RBMX
MEAF6	0	0.679082	0.604	0.145	0	NET	MEAF6
TYMS	0	0.677408	0.412	0.04	0	NET	TYMS
SSRP1	0	0.676344	0.665	0.201	0	NET	SSRP1
CCDC34	0	0.673618	0.404	0.054	0	NET	CCDC34
CLSPN	0	0.673541	0.365	0.024	0	NET	CLSPN
PAX6	0	0.672952	0.367	0.02	0	NET	PAX6
HMGN31	0	0.671479	0.625	0.18	0	NET	HMGN3
CDCA7L	0	0.67064	0.446	0.052	0	NET	CDCA7L
HMGB1	0	0.670185	0.836	0.469	0	NET	HMGB1
MLLT11	0	0.670031	0.414	0.038	0	NET	MLLT11
HEBP21	0	0.66984	0.684	0.219	0	NET	HEBP2
ZNF326	0	0.668523	0.592	0.14	0	NET	ZNF326
MELK	0	0.668257	0.356	0.017	0	NET	MELK
NRXN1	0	0.667689	0.375	0.018	0	NET	NRXN1
CACNA2D1	0	0.667025	0.413	0.043	0	NET	CACNA2D1
CDKN1C	0	0.666834	0.525	0.164	0	NET	CDKN1C
PCBP2	0	0.665757	0.947	0.581	0	NET	PCBP2
KIF11	0	0.664408	0.333	0.016	0	NET	KIF11
NAV2	0	0.661891	0.413	0.043	0	NET	NAV2
GNG8	0	0.660182	0.352	0.016	0	NET	GNG8
DHFR	0	0.657999	0.383	0.06	0	NET	DHFR
TCP1	0	0.656045	0.83	0.347	0	NET	TCP1
TMEM14A	0	0.655374	0.54	0.115	0	NET	TMEM14A
CCT5	0	0.650909	0.686	0.219	0	NET	CCT5
RIPPLY3	0	0.650412	0.331	0.011	0	NET	RIPPLY3
CHGB	0	0.650159	0.336	0.016	0	NET	CHGB
CBX1	0	0.650058	0.569	0.131	0	NET	CBX1
ARPC1A	0	0.649767	0.582	0.154	0	NET	ARPC1A
CDKN2D	0	0.649204	0.508	0.094	0	NET	CDKN2D
CDK1	0	0.646613	0.344	0.022	0	NET	CDK1
TPRKB	0	0.644998	0.527	0.107	0	NET	TPRKB
UNG	0	0.642974	0.434	0.069	0	NET	UNG
SAE1	0	0.642536	0.555	0.139	0	NET	SAE1
CADM1	0	0.640303	0.471	0.069	0	NET	CADM1
RNPS1	0	0.639967	0.695	0.221	0	NET	RNPS1
CHGA	0	0.639574	0.307	0.016	0	NET	CHGA
HMGB3	0	0.635738	0.45	0.083	0	NET	HMGB3
ELAVL4	0	0.633583	0.335	0.016	0	NET	ELAVL4
SUMO3	0	0.632437	0.689	0.239	0	NET	SUMO3
LSM5	0	0.632403	0.557	0.145	0	NET	LSM5
CCT6A	0	0.632058	0.719	0.248	0	NET	CCT6A
MIS18A	0	0.630834	0.399	0.038	0	NET	MIS18A
TMEM163	0	0.628523	0.384	0.025	0	NET	TMEM163
EPRS	0	0.625225	0.62	0.179	0	NET	EPRS
SERTAD4	0	0.62389	0.373	0.023	0	NET	SERTAD4
NDUFA4	0	0.621425	0.856	0.429	0	NET	NDUFA4
HNRNPA0	0	0.618469	0.858	0.41	0	NET	HNRNPA0
MAP2	0	0.617403	0.42	0.054	0	NET	MAP2
BEX3	0	0.617198	0.592	0.171	0	NET	BEX3
NFIB	0	0.617039	0.599	0.174	0	NET	NFIB
ADD2	0	0.616914	0.378	0.017	0	NET	ADD2
PIK3R3	0	0.615803	0.446	0.06	0	NET	PIK3R3
RANBP1	0	0.614226	0.572	0.151	0	NET	RANBP1
PCLO	0	0.612875	0.357	0.03	0	NET	PCLO
NPTXR	0	0.611953	0.377	0.04	0	NET	NPTXR
SUN1	0	0.611176	0.607	0.168	0	NET	SUN1
GSE1	0	0.606327	0.488	0.104	0	NET	GSE1
DBI1	0	0.605265	0.75	0.314	0	NET	DBI
SAMD1	0	0.605067	0.529	0.14	0	NET	SAMD1
TBCA	0	0.604838	0.72	0.274	0	NET	TBCA
POU3F2	0	0.602919	0.323	0.012	0	NET	POU3F2
RP11.81H14.2	0	0.602022	0.342	0.017	0	NET	RP11.81H14.2
SOX7	0	0.601804	0.346	0.042	0	NET	SOX7
ZIC5	0	0.598583	0.347	0.016	0	NET	ZIC5
EPHB2	0	0.598072	0.377	0.035	0	NET	EPHB2
FSCN11	0	0.597681	0.525	0.136	0	NET	FSCN1
SCGB2A1	0	0.597087	0.369	0.036	0	NET	SCGB2A1
UQCR10	0	0.594851	0.629	0.212	0	NET	UQCR10
SSBP1	0	0.593387	0.731	0.287	0	NET	SSBP1
DNMT1	0	0.592962	0.548	0.145	0	NET	DNMT1
MT.CO31	0	0.59264	0.998	0.994	0	NET	MT.CO3
TARDBP	0	0.592594	0.606	0.181	0	NET	TARDBP
HNRNPAB	0	0.592593	0.84	0.401	0	NET	HNRNPAB
CENPV	0	0.591918	0.408	0.047	0	NET	CENPV
SOD1	0	0.590407	0.944	0.573	0	NET	SOD1
MYT1L	0	0.589268	0.318	0.016	0	NET	MYT1L
PSIP1	0	0.588566	0.672	0.226	0	NET	PSIP1
HNRNPUL1	0	0.585645	0.818	0.361	0	NET	HNRNPUL1
NME4	0	0.58528	0.449	0.082	0	NET	NME4
YBX1	0	0.584062	0.964	0.681	0	NET	YBX1
CDC25A	0	0.583448	0.306	0.017	0	NET	CDC25A
DONSON	0	0.579657	0.39	0.041	0	NET	DONSON
LMO2	0	0.579262	0.441	0.083	0	NET	LMO2
OLA1	0	0.578513	0.553	0.147	0	NET	OLA1
NDUFS5	0	0.578038	0.838	0.415	0	NET	NDUFS5
CERKL	0	0.577355	0.329	0.015	0	NET	CERKL
HNRNPM	0	0.577307	0.824	0.389	0	NET	HNRNPM
CASZ1	0	0.576773	0.398	0.062	0	NET	CASZ1
NUF2	0	0.576098	0.27	0.014	0	NET	NUF2
DDAH2	0	0.575287	0.533	0.162	0	NET	DDAH2
MEX3D	0	0.574458	0.457	0.089	0	NET	MEX3D
GPSM2	0	0.57233	0.324	0.027	0	NET	GPSM2
CCT4	0	0.571712	0.75	0.301	0	NET	CCT4
DNAJC9	0	0.570974	0.493	0.095	0	NET	DNAJC9
MTND2P28	0	0.568594	0.938	0.58	0	NET	MTND2P28
ASNS	0	0.568022	0.427	0.059	0	NET	ASNS
ATP5O	0	0.567665	0.574	0.173	0	NET	ATP5O
RPA2	0	0.566594	0.508	0.132	0	NET	RPA2
SLIRP	0	0.564864	0.633	0.219	0	NET	SLIRP
BZW2	0	0.564681	0.56	0.16	0	NET	BZW2
HP1BP3	0	0.563744	0.77	0.348	0	NET	HP1BP3
HNRNPA3	0	0.561517	0.895	0.506	0	NET	HNRNPA3
NASP	0	0.561291	0.822	0.404	0	NET	NASP
ATP1A3	0	0.560633	0.362	0.021	0	NET	ATP1A3
MTATP6P1	0	0.55995	0.995	0.965	0	NET	MTATP6P1
BUB3	0	0.559909	0.592	0.184	0	NET	BUB3
CLSTN2	0	0.559105	0.335	0.022	0	NET	CLSTN2
CHEK1	0	0.558994	0.352	0.029	0	NET	CHEK1
ACYP1	0	0.558141	0.38	0.046	0	NET	ACYP1
ZNF92	0	0.556493	0.462	0.073	0	NET	ZNF92
MAD2L1	0	0.555102	0.316	0.022	0	NET	MAD2L1
CLGN	0	0.554555	0.317	0.013	0	NET	CLGN
DSTN	0	0.554336	0.837	0.352	0	NET	DSTN
BANF1	0	0.553983	0.689	0.264	0	NET	BANF1
CYP26B1	0	0.553909	0.324	0.025	0	NET	CYP26B1
HN1L	0	0.553345	0.43	0.081	0	NET	HN1L
TCAF1	0	0.552428	0.509	0.145	0	NET	TCAF1
RAB3IP	0	0.552411	0.404	0.055	0	NET	RAB3IP
HNRNPD	0	0.551811	0.824	0.411	0	NET	HNRNPD
GNAI3	0	0.551614	0.669	0.242	0	NET	GNAI3
SPC25	0	0.550743	0.278	0.009	0	NET	SPC25
HNRNPA1	0	0.550739	0.982	0.79	0	NET	HNRNPA1
FAM210B	0	0.550436	0.47	0.119	0	NET	FAM210B
CKAP5	0	0.549547	0.394	0.077	0	NET	CKAP5
ACP1	0	0.548797	0.59	0.177	0	NET	ACP1
SNHG5	0	0.548642	0.959	0.7	0	NET	SNHG5
SF3B6	0	0.548364	0.565	0.166	0	NET	SF3B6
BCL7A	0	0.547348	0.386	0.052	0	NET	BCL7A
NSG1	0	0.545322	0.336	0.024	0	NET	NSG1
SNRPD2	0	0.545265	0.757	0.378	0	NET	SNRPD2
CABP7	0	0.544805	0.287	0.015	0	NET	CABP7
SSBP2	0	0.54314	0.426	0.067	0	NET	SSBP2
DBN1	0	0.542176	0.445	0.102	0	NET	DBN1
LRPPRC	0	0.539469	0.526	0.136	0	NET	LRPPRC
CCNF	0	0.539372	0.317	0.019	0	NET	CCNF
HTATSF1	0	0.539371	0.563	0.169	0	NET	HTATSF1
PTPRF1	0	0.538738	0.506	0.124	0	NET	PTPRF
PERP1	0	0.536398	0.626	0.163	0	NET	PERP
EIF2AK1	0	0.534715	0.609	0.203	0	NET	EIF2AK1
CUTA	0	0.534422	0.686	0.267	0	NET	CUTA
GRIN2D	0	0.533217	0.3	0.026	0	NET	GRIN2D
PREP	0	0.53287	0.413	0.072	0	NET	PREP
RUSC1	0	0.532714	0.468	0.123	0	NET	RUSC1
MT.CO21	0	0.532606	0.999	0.998	0	NET	MT.CO2
DPYSL5	0	0.532581	0.276	0.011	0	NET	DPYSL5
DHX9	0	0.5319	0.715	0.265	0	NET	DHX9
ADGRL1	0	0.531046	0.353	0.046	0	NET	ADGRL1
CBX4	0	0.530653	0.635	0.246	0	NET	CBX4
SRRT	0	0.529797	0.601	0.168	0	NET	SRRT
PFDN2	0	0.528801	0.516	0.146	0	NET	PFDN2
CDCA8	0	0.528517	0.259	0.015	0	NET	CDCA8
MZT1	0	0.527166	0.373	0.056	0	NET	MZT1
DLX5	0	0.527077	0.288	0.028	0	NET	DLX5
LSM2	0	0.52678	0.457	0.102	0	NET	LSM2
DACH1	0	0.526275	0.315	0.022	0	NET	DACH1
HNRNPU	0	0.526087	0.906	0.525	0	NET	HNRNPU
CKAP2	0	0.525739	0.353	0.056	0	NET	CKAP2
DLL3	0	0.52515	0.307	0.014	0	NET	DLL3
RALA	0	0.524209	0.598	0.19	0	NET	RALA
ATP5J21	0	0.523295	0.662	0.264	0	NET	ATP5J2
CDC42	0	0.522761	0.908	0.533	0	NET	CDC42
RHEB	0	0.522693	0.541	0.18	0	NET	RHEB
RAD51AP1	0	0.522471	0.29	0.02	0	NET	RAD51AP1
LHX2	0	0.521958	0.309	0.013	0	NET	LHX2
HELLS	0	0.521679	0.335	0.04	0	NET	HELLS
FAM60A	0	0.519647	0.418	0.078	0	NET	FAM60A
CENPW	0	0.51941	0.301	0.031	0	NET	CENPW
RP11.864N7.2	0	0.516797	0.885	0.476	0	NET	RP11.864N7.2
ITGB3BP	0	0.516366	0.371	0.046	0	NET	ITGB3BP
IRF2BP2	0	0.516131	0.86	0.496	0	NET	IRF2BP2
ACTG1	0	0.513548	0.994	0.889	0	NET	ACTG1
BCL11A	0	0.513196	0.372	0.05	0	NET	BCL11A
MLF1	0	0.512674	0.366	0.055	0	NET	MLF1
WRB	0	0.512333	0.386	0.058	0	NET	WRB
MPC21	0	0.511964	0.535	0.15	0	NET	MPC2
CCNI	0	0.510396	0.943	0.639	0	NET	CCNI
NCAPG2	0	0.509896	0.328	0.025	0	NET	NCAPG2
COX7A2L	0	0.508616	0.668	0.26	0	NET	COX7A2L
ASF1B	0	0.508453	0.275	0.018	0	NET	ASF1B
ZNF664	0	0.508107	0.433	0.095	0	NET	ZNF664
TNPO1	0	0.508014	0.547	0.167	0	NET	TNPO1
ZC3H12C	0	0.506952	0.32	0.034	0	NET	ZC3H12C
SMARCA4	0	0.506599	0.477	0.122	0	NET	SMARCA4
NPPA	0	0.502876	0.273	0.011	0	NET	NPPA
KPNB1	0	0.502077	0.799	0.407	0	NET	KPNB1
SUB1	0	0.50194	0.839	0.457	0	NET	SUB1
SARS	0	0.501886	0.563	0.18	0	NET	SARS
CSDE1	0	0.501718	0.882	0.523	0	NET	CSDE1
SMS	0	0.500653	0.573	0.182	0	NET	SMS
RFC4	0	0.499838	0.34	0.038	0	NET	RFC4
CCDC88A	0	0.499717	0.585	0.214	0	NET	CCDC88A
NDUFB2	0	0.499298	0.721	0.326	0	NET	NDUFB2
TBC1D24	0	0.499126	0.319	0.035	0	NET	TBC1D24
ALYREF	0	0.49878	0.667	0.26	0	NET	ALYREF
COX6B1	0	0.498344	0.824	0.421	0	NET	COX6B1
CIRBP	0	0.497209	0.85	0.466	0	NET	CIRBP
POP7	0	0.496369	0.376	0.062	0	NET	POP7
KIT	0	0.496192	0.314	0.021	0	NET	KIT
SYNCRIP	0	0.495473	0.754	0.348	0	NET	SYNCRIP
CCT2	0	0.495229	0.676	0.256	0	NET	CCT2
KIF18B	0	0.494523	0.254	0.011	0	NET	KIF18B
PCMT1	0	0.493852	0.511	0.146	0	NET	PCMT1
CDCA5	0	0.492726	0.256	0.014	0	NET	CDCA5
FAM161A	0	0.492701	0.305	0.028	0	NET	FAM161A
LSM3	0	0.492018	0.531	0.167	0	NET	LSM3
HNRNPL	0	0.491019	0.799	0.371	0	NET	HNRNPL
E2F7	0	0.489787	0.274	0.014	0	NET	E2F7
RIMS2	0	0.489446	0.268	0.011	0	NET	RIMS2
UQCRHL	0	0.489297	0.472	0.116	0	NET	UQCRHL
CDK6	0	0.489237	0.416	0.105	0	NET	CDK6
TRIM24	0	0.489234	0.422	0.086	0	NET	TRIM24
TFAP2A1	0	0.489163	0.32	0.049	0	NET	TFAP2A
RCC2	0	0.487761	0.551	0.177	0	NET	RCC2
LMO41	0	0.486798	0.695	0.286	0	NET	LMO4
PKMYT1	0	0.485656	0.28	0.014	0	NET	PKMYT1
HINT3	0	0.485573	0.426	0.093	0	NET	HINT3
BAZ1B	0	0.484776	0.606	0.213	0	NET	BAZ1B
FBL	0	0.48438	0.679	0.242	0	NET	FBL
JAKMIP2	0	0.484241	0.304	0.022	0	NET	JAKMIP2
XPO1	0	0.483901	0.621	0.228	0	NET	XPO1
ARG2	0	0.480683	0.332	0.046	0	NET	ARG2
SVIP1	0	0.47946	0.49	0.127	0	NET	SVIP
APP	0	0.479351	0.844	0.392	0	NET	APP
WHSC1	0	0.478548	0.414	0.081	0	NET	WHSC1
CDC6	0	0.477802	0.284	0.024	0	NET	CDC6
TULP4	0	0.477602	0.422	0.085	0	NET	TULP4
BTF3L4	0	0.47743	0.468	0.13	0	NET	BTF3L4
SCHIP1	0	0.475932	0.303	0.034	0	NET	SCHIP1
RP11.715J22.6	0	0.475905	0.264	0.014	0	NET	RP11.715J22.6
SLC25A33	0	0.475895	0.451	0.106	0	NET	SLC25A33
H3F3AP4	0	0.474819	0.393	0.072	0	NET	H3F3AP4
SNRPEP4	0	0.474598	0.403	0.083	0	NET	SNRPEP4
PFN2	0	0.473327	0.403	0.094	0	NET	PFN2
ACTL6A	0	0.473302	0.395	0.074	0	NET	ACTL6A
CDC7	0	0.472667	0.307	0.024	0	NET	CDC7
TNPO2	0	0.471798	0.462	0.125	0	NET	TNPO2
RP11.641D5.1	0	0.471751	0.573	0.175	0	NET	RP11.641D5.1
MT.ND41	0	0.471441	0.998	0.999	0	NET	MT.ND4
ITSN1	0	0.471014	0.379	0.095	0	NET	ITSN1
DYNLT11	0	0.470079	0.467	0.136	0	NET	DYNLT1
SSX2IP	0	0.469871	0.334	0.042	0	NET	SSX2IP
NKX2.2	0	0.469556	0.266	0.013	0	NET	NKX2.2
SVBP	0	0.46892	0.382	0.071	0	NET	SVBP
TCF19	0	0.468143	0.277	0.02	0	NET	TCF19
RGMB	0	0.46695	0.305	0.042	0	NET	RGMB
KIF1B	0	0.466561	0.408	0.106	0	NET	KIF1B
UBE2I	0	0.466386	0.624	0.249	0	NET	UBE2I
SHMT2	0	0.466065	0.453	0.126	0	NET	SHMT2
TIA1	0	0.464783	0.574	0.18	0	NET	TIA1
U2AF2	0	0.463712	0.654	0.248	0	NET	U2AF2
C1orf43	0	0.463091	0.7	0.303	0	NET	C1orf43
ATP5F1	0	0.461628	0.657	0.268	0	NET	ATP5F1
FOXP4	0	0.461493	0.331	0.05	0	NET	FOXP4
PBRM1	0	0.460109	0.486	0.137	0	NET	PBRM1
CYCS	0	0.46005	0.819	0.422	0	NET	CYCS
STRAP	0	0.46003	0.555	0.177	0	NET	STRAP
CDC5L	0	0.459579	0.565	0.189	0	NET	CDC5L
MT.ND31	0	0.459299	0.998	0.997	0	NET	MT.ND3
TSEN34	0	0.458752	0.445	0.118	0	NET	TSEN34
TOMM22	0	0.457868	0.527	0.169	0	NET	TOMM22
USP16	0	0.457753	0.586	0.186	0	NET	USP16
PARK7	0	0.455672	0.703	0.322	0	NET	PARK7
SNRPC	0	0.45508	0.528	0.173	0	NET	SNRPC
CBX5	0	0.453936	0.461	0.129	0	NET	CBX5
TIPRL	0	0.453611	0.468	0.139	0	NET	TIPRL
HLTF	0	0.452827	0.34	0.05	0	NET	HLTF
MTCO1P12	0	0.449881	0.906	0.48	0	NET	MTCO1P12
STX1A	0	0.449498	0.325	0.057	0	NET	STX1A
FKBP3	0	0.449363	0.465	0.133	0	NET	FKBP3
PABPN1	0	0.448831	0.661	0.269	0	NET	PABPN1
MTCH1	0	0.448767	0.687	0.302	0	NET	MTCH1
AHI1	0	0.448697	0.423	0.116	0	NET	AHI1
RP11.270C12.3	0	0.448495	0.432	0.109	0	NET	RP11.270C12.3
SLC1A4	0	0.448454	0.348	0.058	0	NET	SLC1A4
RUFY2	0	0.448401	0.336	0.055	0	NET	RUFY2
PRC1	0	0.448238	0.279	0.028	0	NET	PRC1
PHGDH	0	0.447766	0.284	0.024	0	NET	PHGDH
RWDD1	0	0.446509	0.657	0.258	0	NET	RWDD1
KIF3A	0	0.446257	0.349	0.056	0	NET	KIF3A
ACAT2	0	0.44581	0.369	0.073	0	NET	ACAT2
ARHGEF2	0	0.445144	0.403	0.103	0	NET	ARHGEF2
MCM2	0	0.444941	0.305	0.037	0	NET	MCM2
CNOT7	0	0.444412	0.509	0.151	0	NET	CNOT7
CLDN41	0	0.443795	0.603	0.145	0	NET	CLDN4
PTMAP4	0	0.44376	0.446	0.094	0	NET	PTMAP4
PDCD5	0	0.442923	0.46	0.131	0	NET	PDCD5
QPCT	0	0.441978	0.339	0.052	0	NET	QPCT
MDH1	0	0.441943	0.587	0.229	0	NET	MDH1
DTL	0	0.441627	0.255	0.013	0	NET	DTL
ASRGL1	0	0.441596	0.356	0.061	0	NET	ASRGL1
SEC63	0	0.441289	0.64	0.25	0	NET	SEC63
HOXB5	0	0.440971	0.264	0.03	0	NET	HOXB5
DKC1	0	0.439758	0.461	0.122	0	NET	DKC1
WSB2	0	0.439535	0.435	0.111	0	NET	WSB2
MRPS33	0	0.438313	0.452	0.129	0	NET	MRPS33
PAICS	0	0.43819	0.381	0.097	0	NET	PAICS
CNTNAP2	0	0.438048	0.27	0.019	0	NET	CNTNAP2
MNS1	0	0.437539	0.252	0.028	0	NET	MNS1
DUT	0	0.436996	0.564	0.241	0	NET	DUT
TXNDC16	0	0.435717	0.297	0.027	0	NET	TXNDC16
CCSAP	0	0.435419	0.312	0.04	0	NET	CCSAP
ATP5G31	0	0.435189	0.757	0.357	0	NET	ATP5G3
STK39	0	0.434362	0.448	0.119	0	NET	STK39
MRPS6	0	0.433388	0.47	0.125	0	NET	MRPS6
CEP170	0	0.43295	0.411	0.112	0	NET	CEP170
RDX	0	0.432925	0.528	0.184	0	NET	RDX
CTNNBIP1	0	0.432656	0.333	0.063	0	NET	CTNNBIP1
RAB10	0	0.432419	0.605	0.24	0	NET	RAB10
POSTN+ fibroblasts6	0	0.432245	0.469	0.134	0	NET	POSTN+ fibroblasts6
DDX1	0	0.432225	0.472	0.148	0	NET	DDX1
LSM4	0	0.43192	0.391	0.102	0	NET	LSM4
SF3A2	0	0.431895	0.415	0.094	0	NET	SF3A2
ACTL6B	0	0.431459	0.264	0.012	0	NET	ACTL6B
UPF3B	0	0.431099	0.408	0.094	0	NET	UPF3B
RIPK4	0	0.430601	0.298	0.046	0	NET	RIPK4
RPS13	0	0.430559	0.986	0.887	0	NET	RPS13
LBR	0	0.430235	0.502	0.158	0	NET	LBR
TP73	0	0.43023	0.263	0.017	0	NET	TP73
PSMG3	0	0.430138	0.406	0.097	0	NET	PSMG3
ELAVL1	0	0.429741	0.448	0.13	0	NET	ELAVL1
ENSA	0	0.429392	0.724	0.346	0	NET	ENSA
LUC7L2	0	0.4293	0.59	0.207	0	NET	LUC7L2
DAAM1	0	0.42918	0.38	0.1	0	NET	DAAM1
GPD2	0	0.428469	0.348	0.067	0	NET	GPD2
SYT11	0	0.428385	0.36	0.074	0	NET	SYT11
TMEM57	0	0.428028	0.437	0.112	0	NET	TMEM57
DHX15	0	0.427476	0.64	0.255	0	NET	DHX15
SH3GLB1	0	0.427394	0.621	0.244	0	NET	SH3GLB1
UTP11	0	0.426912	0.422	0.115	0	NET	UTP11
PSMG1	0	0.426806	0.356	0.065	0	NET	PSMG1
BEX2	0	0.425878	0.313	0.032	0	NET	BEX2
PPP1R1B1	0	0.425435	0.35	0.074	0	NET	PPP1R1B
PIM1	0	0.425031	0.678	0.25	0	NET	PIM1
FEN1	0	0.424544	0.293	0.032	0	NET	FEN1
SMARCC1	0	0.424474	0.565	0.191	0	NET	SMARCC1
CCT3	0	0.42442	0.536	0.186	0	NET	CCT3
CCNE2	0	0.424077	0.27	0.037	0	NET	CCNE2
RNF182	0	0.424003	0.257	0.01	0	NET	RNF182
SUPT16H	0	0.423975	0.484	0.159	0	NET	SUPT16H
PHF13	0	0.422712	0.348	0.07	0	NET	PHF13
STIL	0	0.421327	0.253	0.018	0	NET	STIL
TRIB3	0	0.421146	0.251	0.018	0	NET	TRIB3
TUBB2A	0	0.421103	0.545	0.177	0	NET	TUBB2A
LIG1	0	0.420817	0.304	0.039	0	NET	LIG1
TSPYL4	0	0.420168	0.382	0.082	0	NET	TSPYL4
AGAP1	0	0.419217	0.314	0.056	0	NET	AGAP1
ATXN10	0	0.41878	0.447	0.131	0	NET	ATXN10
PPM1G	0	0.418677	0.538	0.19	0	NET	PPM1G
PTMAP8	0	0.416816	0.326	0.041	0	NET	PTMAP8
CNIH2	0	0.416776	0.267	0.016	0	NET	CNIH2
C6orf48	0	0.416312	0.818	0.419	0	NET	C6orf48
ESRP1	0	0.416279	0.282	0.042	0	NET	ESRP1
RP11.169K16.8	0	0.41523	0.653	0.254	0	NET	RP11.169K16.8
UBL51	0	0.414907	0.684	0.3	0	NET	UBL5
UBE2E3	0	0.414569	0.445	0.136	0	NET	UBE2E3
SEMA6A	0	0.413185	0.292	0.051	0	NET	SEMA6A
MAPK8	0	0.412495	0.351	0.062	0	NET	MAPK8
VDAC2	0	0.412363	0.622	0.249	0	NET	VDAC2
SMARCE1	0	0.412206	0.409	0.11	0	NET	SMARCE1
PAXBP1	0	0.412109	0.421	0.104	0	NET	PAXBP1
SNRPD3	0	0.410712	0.572	0.222	0	NET	SNRPD3
PTGES3	0	0.409138	0.761	0.365	0	NET	PTGES3
NBPF1	0	0.40885	0.353	0.081	0	NET	NBPF1
LANCL2	0	0.40884	0.297	0.036	0	NET	LANCL2
HNRNPC	0	0.407185	0.926	0.61	0	NET	HNRNPC
DNMT3A	0	0.407049	0.349	0.078	0	NET	DNMT3A
ELN	0	0.405834	0.499	0.138	0	NET	ELN
MEST	0	0.40487	0.333	0.057	0	NET	MEST
QSER1	0	0.404622	0.33	0.066	0	NET	QSER1
MAFB	0	0.404347	0.518	0.175	0	NET	MAFB
PCNT	0	0.404252	0.33	0.057	0	NET	PCNT
CACNA1A	0	0.404164	0.254	0.034	0	NET	CACNA1A
SRSF3	0	0.403661	0.921	0.618	0	NET	SRSF3
CCNB1IP1	0	0.402797	0.356	0.073	0	NET	CCNB1IP1
ATL1	0	0.401905	0.283	0.03	0	NET	ATL1
TOP2B	0	0.401886	0.564	0.191	0	NET	TOP2B
TMEM106C	0	0.401537	0.325	0.06	0	NET	TMEM106C
MTND1P231	0	0.401417	0.975	0.79	0	NET	MTND1P23
FUBP1	0	0.401388	0.555	0.195	0	NET	FUBP1
ZBTB18	0	0.401304	0.346	0.063	0	NET	ZBTB18
NMNAT2	0	0.400961	0.253	0.019	0	NET	NMNAT2
GIGYF1	0	0.400819	0.397	0.11	0	NET	GIGYF1
HOXB31	0	0.400215	0.322	0.078	0	NET	HOXB3
RPS5	0	0.39907	0.965	0.744	0	NET	RPS5
RTKN2	0	0.398828	0.273	0.025	0	NET	RTKN2
HACD2	0	0.398463	0.351	0.077	0	NET	HACD2
EXOC5	0	0.398436	0.418	0.113	0	NET	EXOC5
SNN	0	0.398046	0.311	0.056	0	NET	SNN
TTC3	0	0.39772	0.67	0.286	0	NET	TTC3
SCCPDH	0	0.3977	0.377	0.101	0	NET	SCCPDH
CHTOP	0	0.397656	0.518	0.168	0	NET	CHTOP
RP11.36C20.1	0	0.397459	0.87	0.481	0	NET	RP11.36C20.1
POSTN+ fibroblasts1A	0	0.397141	0.45	0.141	0	NET	POSTN+ fibroblasts1A
MAGOH	0	0.396757	0.511	0.17	0	NET	MAGOH
DCK	0	0.396174	0.377	0.079	0	NET	DCK
PHIP	0	0.39572	0.59	0.227	0	NET	PHIP
ILF3	0	0.395407	0.675	0.284	0	NET	ILF3
ARL6IP6	0	0.394997	0.341	0.068	0	NET	ARL6IP6
TUBBP1	0	0.394533	0.279	0.028	0	NET	TUBBP1
TMED4	0	0.394214	0.522	0.187	0	NET	TMED4
NAP1L1	0	0.393137	0.976	0.798	0	NET	NAP1L1
DUSP14	0	0.391976	0.305	0.058	0	NET	DUSP14
REEP1	0	0.391965	0.251	0.021	0	NET	REEP1
MT.ND21	0	0.391305	0.998	0.997	0	NET	MT.ND2
PPP3R1	0	0.39122	0.511	0.175	0	NET	PPP3R1
NAV1	0	0.390679	0.306	0.066	0	NET	NAV1
RAB6A	0	0.390664	0.501	0.173	0	NET	RAB6A
ZNF33A	0	0.38957	0.363	0.08	0	NET	ZNF33A
AKR7A2	0	0.389046	0.319	0.068	0	NET	AKR7A2
CYTH2	0	0.387011	0.368	0.095	0	NET	CYTH2
FXYD6	0	0.386551	0.32	0.063	0	NET	FXYD6
SUMO1	0	0.38637	0.549	0.21	0	NET	SUMO1
HNRNPF	0	0.385784	0.653	0.296	0	NET	HNRNPF
IPO9	0	0.38551	0.376	0.089	0	NET	IPO9
TIMELESS	0	0.385465	0.262	0.032	0	NET	TIMELESS
RPS12	0	0.384634	0.992	0.942	0	NET	RPS12
TCEA3	0	0.383566	0.266	0.039	0	NET	TCEA3
NDUFA5	0	0.383359	0.507	0.182	0	NET	NDUFA5
ABI2	0	0.382528	0.392	0.103	0	NET	ABI2
MAN1A2	0	0.381683	0.721	0.317	0	NET	MAN1A2
ROBO1	0	0.381679	0.271	0.041	0	NET	ROBO1
CDKN2A	0	0.381603	0.307	0.041	0	NET	CDKN2A
ATP5L	0	0.381371	0.862	0.495	0	NET	ATP5L
HACD3	0	0.380753	0.427	0.136	0	NET	HACD3
RSRC1	0	0.380065	0.411	0.109	0	NET	RSRC1
GDI1	0	0.379872	0.585	0.227	0	NET	GDI1
ACADM	0	0.379032	0.35	0.083	0	NET	ACADM
CCDC112	0	0.378601	0.288	0.05	0	NET	CCDC112
AP1M21	0	0.378267	0.276	0.049	0	NET	AP1M2
TSPAN5	0	0.377372	0.378	0.08	0	NET	TSPAN5
MPHOSPH10	0	0.377184	0.443	0.139	0	NET	MPHOSPH10
ACLY	0	0.376892	0.446	0.136	0	NET	ACLY
RNPEP	0	0.376498	0.431	0.148	0	NET	RNPEP
RPS21P4	0	0.376216	0.448	0.123	0	NET	RPS21P4
TSC22D1	0	0.375562	0.647	0.295	0	NET	TSC22D1
SRRM1	0	0.375453	0.773	0.39	0	NET	SRRM1
CIDEB	0	0.375293	0.291	0.052	0	NET	CIDEB
CELF1	0	0.372811	0.514	0.188	0	NET	CELF1
ZNF574	0	0.372301	0.301	0.05	0	NET	ZNF574
CDK2	0	0.370893	0.343	0.08	0	NET	CDK2
WTAP	0	0.370809	0.694	0.309	0	NET	WTAP
LARP1B	0	0.370694	0.4	0.106	0	NET	LARP1B
SKA2	0	0.370437	0.336	0.075	0	NET	SKA2
RRAGD	0	0.370425	0.261	0.04	0	NET	RRAGD
KIAA1324L	0	0.370407	0.262	0.027	0	NET	KIAA1324L
VBP1	0	0.370227	0.374	0.091	0	NET	VBP1
DHPS	0	0.369125	0.329	0.072	0	NET	DHPS
WASF1	0	0.368357	0.254	0.026	0	NET	WASF1
C19orf43	0	0.367364	0.731	0.348	0	NET	C19orf43
BRD8	0	0.367086	0.332	0.082	0	NET	BRD8
MTND4P12	0	0.366748	0.507	0.175	0	NET	MTND4P12
SUCLG1	0	0.366498	0.467	0.158	0	NET	SUCLG1
EXOSC10	0	0.366222	0.408	0.103	0	NET	EXOSC10
TRIM291	0	0.365951	0.277	0.056	0	NET	TRIM29
GUSB	0	0.365755	0.44	0.155	0	NET	GUSB
USMG5	0	0.364369	0.573	0.245	0	NET	USMG5
YWHAH	0	0.364044	0.576	0.234	0	NET	YWHAH
CSTF3	0	0.363726	0.337	0.07	0	NET	CSTF3
MRPL33	0	0.362981	0.584	0.243	0	NET	MRPL33
RBBP7	0	0.361881	0.466	0.174	0	NET	RBBP7
MCUR1	0	0.361657	0.325	0.072	0	NET	MCUR1
COPS3	0	0.361323	0.383	0.09	0	NET	COPS3
POLR3K	0	0.361224	0.29	0.05	0	NET	POLR3K
PTP4A11	0	0.361097	0.732	0.364	0	NET	PTP4A1
PPA1	0	0.360617	0.587	0.225	0	NET	PPA1
ACBD6	0	0.360575	0.357	0.082	0	NET	ACBD6
KLF11	0	0.360171	0.351	0.082	0	NET	KLF11
RERE	0	0.359621	0.54	0.204	0	NET	RERE
ANP32E	0	0.357739	0.496	0.186	0	NET	ANP32E
AIDA	0	0.357488	0.524	0.195	0	NET	AIDA
DGUOK	0	0.356575	0.375	0.105	0	NET	DGUOK
MT1F	0	0.356317	0.296	0.05	0	NET	MT1F
NAXE	0	0.355746	0.381	0.115	0	NET	NAXE
MATR3	0	0.355478	0.79	0.425	0	NET	MATR3
CEP57	0	0.355072	0.428	0.136	0	NET	CEP57
NDUFV3	0	0.354957	0.334	0.091	0	NET	NDUFV3
LAMTOR5	0	0.354747	0.526	0.208	0	NET	LAMTOR5
FAM213B	0	0.354736	0.283	0.063	0	NET	FAM213B
FAF1	0	0.353978	0.33	0.068	0	NET	FAF1
NDUFB41	0	0.353664	0.573	0.246	0	NET	NDUFB4
SF3B4	0	0.353544	0.485	0.169	0	NET	SF3B4
IMMP1L	0	0.353535	0.282	0.046	0	NET	IMMP1L
UQCRFS1	0	0.353456	0.414	0.135	0	NET	UQCRFS1
SIPA1L2	0	0.352795	0.306	0.072	0	NET	SIPA1L2
NSL1	0	0.352769	0.36	0.093	0	NET	NSL1
C7orf73	0	0.352043	0.467	0.173	0	NET	C7orf73
CFAP36	0	0.351631	0.439	0.138	0	NET	CFAP36
MCM6	0	0.351205	0.302	0.062	0	NET	MCM6
FARSB	0	0.351005	0.351	0.09	0	NET	FARSB
RPAIN	0	0.350521	0.417	0.119	0	NET	RPAIN
ATXN7L3B	0	0.349835	0.467	0.168	0	NET	ATXN7L3B
FAM189B	0	0.34913	0.296	0.06	0	NET	FAM189B
DYNLL2	0	0.348515	0.564	0.212	0	NET	DYNLL2
WDR6	0	0.348088	0.423	0.136	0	NET	WDR6
DCAF12	0	0.346938	0.336	0.082	0	NET	DCAF12
SHTN1	0	0.346907	0.295	0.071	0	NET	SHTN1
TSTD1	0	0.346883	0.384	0.104	0	NET	TSTD1
AZGP11	0	0.346589	0.259	0.061	0	NET	AZGP1
ABRACL	0	0.346152	0.473	0.159	0	NET	ABRACL
RFC2	0	0.346044	0.272	0.037	0	NET	RFC2
SMAD5	0	0.34595	0.349	0.098	0	NET	SMAD5
BRWD1	0	0.345699	0.437	0.125	0	NET	BRWD1
TRMT5	0	0.345204	0.279	0.051	0	NET	TRMT5
ATP1B11	0	0.344865	0.664	0.233	0	NET	ATP1B1
SNRPD1	0	0.344667	0.498	0.193	0	NET	SNRPD1
KIFAP3	0	0.344325	0.292	0.061	0	NET	KIFAP3
HNRNPH3	0	0.342687	0.7	0.325	0	NET	HNRNPH3
NFATC4	0	0.34254	0.276	0.051	0	NET	NFATC4
XRN2	0	0.341725	0.559	0.215	0	NET	XRN2
PRPF19	0	0.340451	0.412	0.137	0	NET	PRPF19
FAM20B	0	0.33951	0.322	0.078	0	NET	FAM20B
PRKCI	0	0.339351	0.35	0.093	0	NET	PRKCI
OCIAD21	0	0.33903	0.523	0.161	0	NET	OCIAD2
FKBP4	0	0.33901	0.488	0.188	0	NET	FKBP4
PAFAH1B2	0	0.33852	0.432	0.15	0	NET	PAFAH1B2
TEAD1	0	0.338492	0.305	0.084	0	NET	TEAD1
MLLT41	0	0.337405	0.33	0.09	0	NET	MLLT4
NUDT15	0	0.33729	0.291	0.053	0	NET	NUDT15
PLA2G12A	0	0.337031	0.312	0.071	0	NET	PLA2G12A
FAIM	0	0.336022	0.281	0.049	0	NET	FAIM
MRPL51	0	0.335243	0.51	0.204	0	NET	MRPL51
CSE1L	0	0.334882	0.309	0.07	0	NET	CSE1L
ARHGAP5	0	0.334845	0.465	0.157	0	NET	ARHGAP5
NDUFA6	0	0.334099	0.474	0.177	0	NET	NDUFA6
TIAM1	0	0.333788	0.301	0.055	0	NET	TIAM1
UFD1L	0	0.33356	0.412	0.136	0	NET	UFD1L
GART	0	0.333391	0.292	0.064	0	NET	GART
C14orf1	0	0.333142	0.351	0.098	0	NET	C14orf1
CASP8AP2	0	0.332767	0.355	0.089	0	NET	CASP8AP2
EPHB4	0	0.332728	0.271	0.066	0	NET	EPHB4
ACAT1	0	0.332584	0.323	0.087	0	NET	ACAT1
FAM133B	0	0.332177	0.518	0.176	0	NET	FAM133B
MT.ND4L1	0	0.330949	0.995	0.959	0	NET	MT.ND4L
FAM110A	0	0.33066	0.282	0.061	0	NET	FAM110A
RUFY3	0	0.330184	0.291	0.073	0	NET	RUFY3
KMT5C	0	0.330106	0.283	0.048	0	NET	KMT5C
SRPK1	0	0.329227	0.313	0.068	0	NET	SRPK1
NFYA	0	0.328959	0.27	0.051	0	NET	NFYA
SF3A3	0	0.327748	0.42	0.138	0	NET	SF3A3
SOCS7	0	0.327625	0.256	0.044	0	NET	SOCS7
SAP30	0	0.327612	0.341	0.085	0	NET	SAP30
MAD2L2	0	0.327416	0.266	0.045	0	NET	MAD2L2
SNRNP200	0	0.326998	0.566	0.22	0	NET	SNRNP200
NCAPD3	0	0.326817	0.253	0.035	0	NET	NCAPD3
GBAS	0	0.326684	0.335	0.091	0	NET	GBAS
SCOC	0	0.326627	0.322	0.093	0	NET	SCOC
FAM200B	0	0.326592	0.32	0.077	0	NET	FAM200B
VEZF1	0	0.325966	0.44	0.155	0	NET	VEZF1
KCTD3	0	0.325506	0.333	0.101	0	NET	KCTD3
FANCL	0	0.324893	0.265	0.051	0	NET	FANCL
SSU72	0	0.32455	0.565	0.236	0	NET	SSU72
BNIP3	0	0.324446	0.279	0.068	0	NET	BNIP3
NOP56	0	0.32393	0.646	0.276	0	NET	NOP56
RP11.51O6.1	0	0.322094	0.679	0.293	0	NET	RP11.51O6.1
SNRNP25	0	0.321781	0.265	0.046	0	NET	SNRNP25
SNRPGP2	0	0.319883	0.256	0.038	0	NET	SNRPGP2
CS	0	0.319307	0.507	0.192	0	NET	CS
DDX46	0	0.319144	0.559	0.225	0	NET	DDX46
IFNAR1	0	0.318823	0.446	0.167	0	NET	IFNAR1
BOD1	0	0.318582	0.315	0.079	0	NET	BOD1
SUCO	0	0.318578	0.394	0.111	0	NET	SUCO
NDUFB11	0	0.317611	0.466	0.174	0	NET	NDUFB11
PHF14	0	0.317603	0.427	0.147	0	NET	PHF14
POLR1D	0	0.317328	0.635	0.286	0	NET	POLR1D
SPATS2	0	0.317028	0.319	0.091	0	NET	SPATS2
MTCH2	0	0.31688	0.372	0.125	0	NET	MTCH2
RPA1	0	0.316086	0.327	0.082	0	NET	RPA1
CASP2	0	0.315944	0.319	0.076	0	NET	CASP2
YTHDF2	0	0.315842	0.463	0.161	0	NET	YTHDF2
LRRC8B	0	0.315225	0.281	0.054	0	NET	LRRC8B
TP53	0	0.314832	0.311	0.077	0	NET	TP53
TPD52	0	0.313274	0.295	0.07	0	NET	TPD52
UBA2	0	0.313197	0.458	0.163	0	NET	UBA2
VDAC3	0	0.312981	0.392	0.125	0	NET	VDAC3
SCAF4	0	0.312877	0.311	0.076	0	NET	SCAF4
EXOSC9	0	0.31204	0.361	0.098	0	NET	EXOSC9
TCF3	0	0.311385	0.341	0.095	0	NET	TCF3
AIMP2	0	0.311033	0.29	0.075	0	NET	AIMP2
NUDT21	0	0.310117	0.389	0.123	0	NET	NUDT21
DHTKD1	0	0.309476	0.275	0.062	0	NET	DHTKD1
UBE2S	0	0.3087	0.652	0.278	0	NET	UBE2S
CPSF3	0	0.308046	0.279	0.06	0	NET	CPSF3
UBR7	0	0.307963	0.259	0.049	0	NET	UBR7
SRSF8	0	0.307257	0.37	0.119	0	NET	SRSF8
RAB11FIP2	0	0.307219	0.279	0.061	0	NET	RAB11FIP2
XRCC1	0	0.307168	0.264	0.053	0	NET	XRCC1
WEE11	0	0.30623	0.431	0.144	0	NET	WEE1
DTX3	0	0.305766	0.285	0.062	0	NET	DTX3
MKRN1	0	0.305563	0.472	0.177	0	NET	MKRN1
B3GNT2	0	0.304576	0.378	0.123	0	NET	B3GNT2
NUP50	0	0.304122	0.41	0.127	0	NET	NUP50
EPB41	0	0.301376	0.387	0.093	0	NET	EPB41
NT5DC2	0	0.300719	0.251	0.06	0	NET	NT5DC2
SRSF4	0	0.300257	0.548	0.225	0	NET	SRSF4
CEBPZ	0	0.298147	0.502	0.186	0	NET	CEBPZ
UBAP2	0	0.29756	0.331	0.089	0	NET	UBAP2
TRA2A	0	0.297255	0.68	0.312	0	NET	TRA2A
CPSF6	0	0.296515	0.327	0.091	0	NET	CPSF6
RUVBL2	0	0.296353	0.28	0.069	0	NET	RUVBL2
SMG7	0	0.295376	0.369	0.119	0	NET	SMG7
CSRP1	0	0.294949	0.414	0.145	0	NET	CSRP1
RALGAPA2	0	0.294467	0.282	0.073	0	NET	RALGAPA2
VPS72	0	0.293324	0.258	0.062	0	NET	VPS72
STC1	0	0.293187	0.273	0.043	0	NET	STC1
PCGF1	0	0.290102	0.294	0.076	0	NET	PCGF1
NDUFAF4	0	0.290028	0.293	0.071	0	NET	NDUFAF4
PTBP2	0	0.289842	0.275	0.062	0	NET	PTBP2
FH	0	0.289783	0.286	0.075	0	NET	FH
DSCR3	0	0.289664	0.31	0.08	0	NET	DSCR3
TRIM28	0	0.289562	0.553	0.216	0	NET	TRIM28
FAM136A	0	0.289405	0.272	0.06	0	NET	FAM136A
TSN	0	0.289004	0.337	0.103	0	NET	TSN
HNRNPA1P48	0	0.28892	0.354	0.095	0	NET	HNRNPA1P48
SLBP	0	0.288828	0.354	0.106	0	NET	SLBP
CHD7	0	0.288738	0.292	0.075	0	NET	CHD7
RAE1	0	0.288319	0.287	0.065	0	NET	RAE1
ZBTB21	0	0.286281	0.383	0.11	0	NET	ZBTB21
HPRT1	0	0.28595	0.299	0.076	0	NET	HPRT1
VTA1	0	0.28432	0.305	0.082	0	NET	VTA1
CYCSP45	0	0.28428	0.35	0.093	0	NET	CYCSP45
SFN1	0	0.28307	0.487	0.125	0	NET	SFN
RAB2B	0	0.282945	0.3	0.082	0	NET	RAB2B
TBCC	0	0.281034	0.361	0.096	0	NET	TBCC
YTHDF1	0	0.280985	0.373	0.123	0	NET	YTHDF1
FBXO45	0	0.27957	0.27	0.054	0	NET	FBXO45
AP5M1	0	0.278737	0.266	0.068	0	NET	AP5M1
SLC16A1	0	0.277872	0.428	0.146	0	NET	SLC16A1
PITHD1	0	0.277822	0.437	0.149	0	NET	PITHD1
PPIH	0	0.277658	0.281	0.069	0	NET	PPIH
RMND5A	0	0.277334	0.377	0.11	0	NET	RMND5A
SLC25A4	0	0.277272	0.301	0.072	0	NET	SLC25A4
IMMT	0	0.276954	0.36	0.114	0	NET	IMMT
HADH	0	0.276441	0.259	0.062	0	NET	HADH
DYRK1A	0	0.276325	0.431	0.137	0	NET	DYRK1A
GLRX5	0	0.276283	0.31	0.087	0	NET	GLRX5
RPS11P5	0	0.275604	0.364	0.113	0	NET	RPS11P5
CPSF4	0	0.275585	0.257	0.058	0	NET	CPSF4
USP39	0	0.274132	0.284	0.07	0	NET	USP39
PRPF3	0	0.272917	0.345	0.106	0	NET	PRPF3
DANCR	0	0.272223	0.289	0.07	0	NET	DANCR
ZSCAN16.AS1	0	0.268832	0.261	0.064	0	NET	ZSCAN16.AS1
PSPC1	0	0.267965	0.384	0.114	0	NET	PSPC1
RPS15AP11	0	0.267238	0.496	0.187	0	NET	RPS15AP11
YRDC	0	0.266724	0.271	0.065	0	NET	YRDC
DRG1	0	0.263745	0.279	0.073	0	NET	DRG1
MT.CYB	0	0.261637	0.998	0.997	0	NET	MT.CYB
NUP205	0	0.261514	0.27	0.063	0	NET	NUP205
MTCO3P12	0	0.258161	0.396	0.133	0	NET	MTCO3P12
LANCL1	0	0.25746	0.259	0.064	0	NET	LANCL1
MT.ATP61	0	0.255644	0.998	0.998	0	NET	MT.ATP6
C2orf69	0	0.253282	0.254	0.054	0	NET	C2orf69
SRSF11	5.51047e-308	0.363056	0.892	0.553	2.6604e-303	NET	SRSF11
TTL	6.96529e-308	0.280613	0.287	0.079	3.36277e-303	NET	TTL
TTC19	1.17608e-306	0.275346	0.336	0.103	5.67802e-302	NET	TTC19
RTCA	1.91741e-306	0.261234	0.319	0.094	9.25706e-302	NET	RTCA
MRPS10	2.15006e-306	0.270414	0.292	0.082	1.03803e-301	NET	MRPS10
DDT	1.29074e-305	0.298832	0.361	0.119	6.23157e-301	NET	DDT
NOLC1	1.82311e-304	0.298298	0.482	0.188	8.80181e-300	NET	NOLC1
PTBP1	3.13449e-303	0.344207	0.731	0.371	1.5133e-298	NET	PTBP1
NELFE	2.48382e-302	0.276902	0.326	0.1	1.19916e-297	NET	NELFE
MRPL37	2.94365e-302	0.305867	0.344	0.111	1.42117e-297	NET	MRPL37
SNRNP27	4.01287e-302	0.254392	0.308	0.09	1.93737e-297	NET	SNRNP27
PSMD4	7.14817e-302	0.34803	0.518	0.216	3.45107e-297	NET	PSMD4
UBE2N	1.2379e-301	0.282233	0.512	0.206	5.97645e-297	NET	UBE2N
CDK19	2.77384e-301	0.280368	0.274	0.073	1.33918e-296	NET	CDK19
NET1	3.29507e-301	0.29205	0.447	0.167	1.59083e-296	NET	NET1
TCEA1	4.85987e-301	0.366407	0.521	0.219	2.3463e-296	NET	TCEA1
USP48	1.12225e-300	0.252001	0.48	0.184	5.41811e-296	NET	USP48
TMEM18	3.50884e-299	0.282013	0.353	0.115	1.69403e-294	NET	TMEM18
UBA52	2.1606e-297	0.362492	0.902	0.57	1.04312e-292	NET	UBA52
AHCY	1.3372e-296	0.311464	0.354	0.118	6.45585e-292	NET	AHCY
CERK	3.43001e-296	0.255022	0.366	0.119	1.65597e-291	NET	CERK
GMPS	1.32776e-295	0.254017	0.286	0.08	6.4103e-291	NET	GMPS
PNN	4.75512e-295	0.312182	0.732	0.365	2.29573e-290	NET	PNN
KIAA1715	4.76848e-295	0.256242	0.27	0.072	2.30218e-290	NET	KIAA1715
TMEM2581	4.9894e-295	0.373578	0.724	0.37	2.40883e-290	NET	TMEM258
COPS6	5.87023e-295	0.304611	0.411	0.151	2.83409e-290	NET	COPS6
44260	1.25979e-294	0.250106	0.296	0.085	6.08212e-290	NET	44260
CAPRIN1	1.77915e-294	0.304606	0.447	0.173	8.58955e-290	NET	CAPRIN1
RAC1	2.10547e-294	0.381551	0.873	0.495	1.0165e-289	NET	RAC1
UBE2R2	2.66971e-293	0.323889	0.631	0.288	1.28891e-288	NET	UBE2R2
KIF21A	3.83645e-293	0.259093	0.255	0.065	1.8522e-288	NET	KIF21A
CLSTN11	4.17929e-293	0.328673	0.428	0.162	2.01772e-288	NET	CLSTN1
POGZ	1.60484e-292	0.281872	0.438	0.162	7.74802e-288	NET	POGZ
TRAPPC3	4.57921e-292	0.291513	0.407	0.148	2.2108e-287	NET	TRAPPC3
CERS6	6.56427e-292	0.288882	0.299	0.089	3.16917e-287	NET	CERS6
C14orf166	7.25877e-291	0.294162	0.478	0.19	3.50446e-286	NET	C14orf166
XPOT	9.06458e-291	0.252312	0.327	0.102	4.37629e-286	NET	XPOT
HSPB11	2.34447e-290	0.251564	0.262	0.07	1.13188e-285	NET	HSPB11
SFPQ	5.00018e-290	0.343494	0.926	0.634	2.41404e-285	NET	SFPQ
AK2	5.01816e-290	0.315982	0.44	0.169	2.42272e-285	NET	AK2
HMGB1P5	1.8539e-289	0.271745	0.303	0.091	8.95045e-285	NET	HMGB1P5
RBM8A	1.60016e-288	0.260077	0.685	0.325	7.72542e-284	NET	RBM8A
BRK1	1.65938e-288	0.341418	0.625	0.292	8.01132e-284	NET	BRK1
CLIC4	2.21394e-288	0.274643	0.468	0.181	1.06887e-283	NET	CLIC4
TNPO3	3.84933e-288	0.251576	0.351	0.115	1.85842e-283	NET	TNPO3
CAND1	3.85532e-288	0.258198	0.402	0.144	1.86131e-283	NET	CAND1
CRIPT	4.12309e-287	0.273467	0.256	0.068	1.99059e-282	NET	CRIPT
PEBP1	6.61847e-287	0.358786	0.821	0.44	3.19533e-282	NET	PEBP1
ZC2HC1A	6.6667e-287	0.290936	0.252	0.065	3.21862e-282	NET	ZC2HC1A
RNF19B	9.8531e-287	0.27734	0.509	0.207	4.75698e-282	NET	RNF19B
PRPF40A	1.71516e-286	0.300961	0.676	0.329	8.28061e-282	NET	PRPF40A
FARP1	4.05489e-286	0.311367	0.279	0.08	1.95766e-281	NET	FARP1
SGCB	9.11143e-286	0.298073	0.307	0.093	4.39891e-281	NET	SGCB
RAD21	1.19083e-285	0.364395	0.639	0.306	5.74923e-281	NET	RAD21
ACTR10	4.83211e-285	0.291001	0.363	0.125	2.33289e-280	NET	ACTR10
MRPL42	1.57638e-284	0.259135	0.319	0.1	7.6106e-280	NET	MRPL42
APEX1	1.8821e-284	0.329286	0.481	0.198	9.0866e-280	NET	APEX1
MBD6	2.06573e-283	0.285254	0.369	0.128	9.97313e-279	NET	MBD6
ZRANB2	4.07508e-283	0.298243	0.518	0.218	1.96741e-278	NET	ZRANB2
PSMB11	6.49071e-283	0.351487	0.655	0.319	3.13365e-278	NET	PSMB1
RNF11	7.74295e-283	0.262262	0.401	0.144	3.73822e-278	NET	RNF11
PPP2R1A1	8.15945e-283	0.296536	0.406	0.15	3.9393e-278	NET	PPP2R1A
SND1	2.59517e-282	0.323122	0.471	0.192	1.25292e-277	NET	SND1
PRDX21	3.25009e-282	0.328212	0.378	0.135	1.56911e-277	NET	PRDX2
PLP2	3.8908e-282	0.318046	0.75	0.385	1.87844e-277	NET	PLP2
SERBP1	1.0046e-281	0.339465	0.769	0.413	4.8501e-277	NET	SERBP1
GFPT11	2.09911e-281	0.287102	0.408	0.15	1.01343e-276	NET	GFPT1
PA2G4	2.24826e-281	0.329099	0.595	0.276	1.08544e-276	NET	PA2G4
LRRC47	7.9278e-280	0.268699	0.302	0.092	3.82746e-275	NET	LRRC47
KIAA0907	9.31604e-280	0.28104	0.282	0.082	4.49769e-275	NET	KIAA0907
METTL5	1.12102e-279	0.258288	0.352	0.119	5.41219e-275	NET	METTL5
RBX1	8.7347e-279	0.30987	0.478	0.196	4.21703e-274	NET	RBX1
KLF7	8.84169e-279	0.331504	0.362	0.125	4.26868e-274	NET	KLF7
GAPDH	2.00902e-278	0.362351	0.963	0.725	9.69937e-274	NET	GAPDH
MAPK13	5.76387e-278	0.25008	0.271	0.076	2.78274e-273	NET	MAPK13
GNL2	2.81518e-277	0.271206	0.355	0.121	1.35914e-272	NET	GNL2
HOXB2	9.59221e-277	0.276489	0.351	0.119	4.63103e-272	NET	HOXB2
MRPS15	4.61589e-276	0.263126	0.32	0.103	2.2285e-271	NET	MRPS15
FAM213A	6.67542e-275	0.267353	0.294	0.089	3.22283e-270	NET	FAM213A
ARFGAP3	2.52093e-274	0.283113	0.413	0.157	1.21708e-269	NET	ARFGAP3
PSMB5	3.80806e-274	0.314003	0.418	0.162	1.83849e-269	NET	PSMB5
STAMBP	4.69562e-274	0.267684	0.336	0.112	2.267e-269	NET	STAMBP
CEBPZOS	1.14769e-273	0.298257	0.359	0.127	5.54092e-269	NET	CEBPZOS
RPS21	1.98172e-272	0.282983	0.981	0.856	9.56753e-268	NET	RPS21
PFDN4	2.42731e-272	0.260495	0.282	0.084	1.17188e-267	NET	PFDN4
SLC25A13	1.22185e-270	0.263168	0.261	0.073	5.89899e-266	NET	SLC25A13
HDAC11	1.93023e-270	0.25617	0.41	0.154	9.31897e-266	NET	HDAC1
CSNK1E	2.04249e-270	0.296605	0.47	0.191	9.86091e-266	NET	CSNK1E
IRF2BPL	2.78928e-270	0.290917	0.462	0.185	1.34663e-265	NET	IRF2BPL
RPS13P2	6.90735e-270	0.255404	0.568	0.253	3.3348e-265	NET	RPS13P2
UFC1	9.75109e-270	0.260742	0.497	0.208	4.70773e-265	NET	UFC1
PDCD2	5.37662e-268	0.253509	0.299	0.094	2.59578e-263	NET	PDCD2
BTG3	9.85221e-268	0.260009	0.38	0.137	4.75655e-263	NET	BTG3
44446	1.33593e-267	0.325702	0.803	0.45	6.44973e-263	NET	44446
RPS7	5.69767e-267	0.325102	0.964	0.741	2.75078e-262	NET	RPS7
TROVE2	9.16431e-267	0.253484	0.37	0.13	4.42444e-262	NET	TROVE2
C14orf2	2.11188e-266	0.314402	0.575	0.265	1.01959e-261	NET	C14orf2
SNW1	2.2211e-266	0.267301	0.458	0.185	1.07233e-261	NET	SNW1
COX6A11	2.84178e-266	0.316271	0.563	0.256	1.37198e-261	NET	COX6A1
SLC25A24	6.75097e-266	0.261871	0.277	0.082	3.2593e-261	NET	SLC25A24
LUC7L31	8.01671e-265	0.263729	0.719	0.366	3.87039e-260	NET	LUC7L3
SLC25A3	4.3324e-264	0.345142	0.868	0.536	2.09164e-259	NET	SLC25A3
CSNK2A1	7.40214e-264	0.252697	0.389	0.143	3.57368e-259	NET	CSNK2A1
JUP1	2.53462e-261	0.256051	0.383	0.138	1.22369e-256	NET	JUP
F11R1	4.91715e-260	0.265489	0.354	0.125	2.37395e-255	NET	F11R
PPP1CC	8.10428e-260	0.260808	0.543	0.24	3.91267e-255	NET	PPP1CC
RYBP	9.11502e-260	0.305233	0.591	0.279	4.40064e-255	NET	RYBP
NDUFS3	1.06026e-259	0.259907	0.348	0.123	5.11884e-255	NET	NDUFS3
EPN2	5.62891e-259	0.253432	0.268	0.078	2.71758e-254	NET	EPN2
EWSR1	1.51628e-258	0.299436	0.801	0.441	7.32043e-254	NET	EWSR1
SNU13	8.58342e-258	0.287797	0.58	0.269	4.14399e-253	NET	SNU13
MRFAP1	9.76697e-257	0.298218	0.704	0.358	4.7154e-252	NET	MRFAP1
DYNC1I2	1.46887e-256	0.307206	0.568	0.266	7.09156e-252	NET	DYNC1I2
BCLAF1	5.04763e-255	0.279914	0.747	0.401	2.43695e-250	NET	BCLAF1
IPO5	8.32466e-254	0.251106	0.342	0.119	4.01906e-249	NET	IPO5
SNX3	3.84688e-253	0.291418	0.675	0.338	1.85724e-248	NET	SNX3
RPSA	1.09784e-252	0.289346	0.929	0.656	5.30024e-248	NET	RPSA
SLC25A5	4.32698e-251	0.329037	0.764	0.417	2.08902e-246	NET	SLC25A5
GSK3A	2.21017e-245	0.250724	0.37	0.138	1.06705e-240	NET	GSK3A
SRSF9	1.74557e-243	0.278361	0.602	0.29	8.42744e-239	NET	SRSF9
SSR2	2.02777e-243	0.28496	0.747	0.395	9.78985e-239	NET	SSR2
PSMB6	9.33526e-242	0.292135	0.443	0.186	4.50697e-237	NET	PSMB6
OAZ1	7.30132e-241	0.316553	0.932	0.642	3.525e-236	NET	OAZ1
RCN1	1.99154e-240	0.286389	0.4	0.158	9.61498e-236	NET	RCN1
MCRIP1	2.71366e-240	0.259581	0.318	0.11	1.31013e-235	NET	MCRIP1
KIDINS220	7.99747e-240	0.289489	0.423	0.172	3.8611e-235	NET	KIDINS220
GDI2	1.03636e-239	0.281281	0.67	0.338	5.00344e-235	NET	GDI2
TIMM13	2.03267e-237	0.275379	0.311	0.109	9.81353e-233	NET	TIMM13
SON	3.20721e-237	0.310771	0.851	0.524	1.54841e-232	NET	SON
ANXA5	3.04902e-236	0.267974	0.872	0.491	1.47204e-231	NET	ANXA5
ADI11	1.84359e-235	0.263802	0.435	0.181	8.90064e-231	NET	ADI1
AKR1A1	1.06758e-234	0.270712	0.435	0.182	5.15416e-230	NET	AKR1A1
EIF1AX	9.28263e-233	0.262217	0.738	0.397	4.48156e-228	NET	EIF1AX
AHCYL1	1.38254e-232	0.275189	0.466	0.204	6.67475e-228	NET	AHCYL1
IPO7	7.34321e-232	0.251856	0.528	0.243	3.54523e-227	NET	IPO7
CERS2	1.03184e-231	0.259468	0.574	0.275	4.98163e-227	NET	CERS2
NPM1	1.98889e-231	0.297552	0.964	0.765	9.60217e-227	NET	NPM1
WASL	7.17812e-230	0.253389	0.302	0.105	3.46552e-225	NET	WASL
EEF2	1.20543e-226	0.325246	0.919	0.624	5.8197e-222	NET	EEF2
MLF21	3.82348e-225	0.264676	0.543	0.257	1.84594e-220	NET	MLF2
TCEAL9	3.99715e-225	0.276653	0.431	0.183	1.92978e-220	NET	TCEAL9
MRPL20	6.0191e-225	0.281654	0.466	0.209	2.90596e-220	NET	MRPL20
HIP1	3.29687e-223	0.254595	0.302	0.103	1.5917e-218	NET	HIP1
KDELR2	3.85783e-219	0.269379	0.556	0.269	1.86252e-214	NET	KDELR2
NDUFS21	2.49178e-217	0.253496	0.417	0.177	1.20301e-212	NET	NDUFS2
FAM127B	6.94044e-216	0.256493	0.308	0.112	3.35077e-211	NET	FAM127B
COX8A	3.40708e-215	0.275712	0.595	0.298	1.6449e-210	NET	COX8A
CTNNA11	1.09799e-213	0.282221	0.486	0.225	5.30098e-209	NET	CTNNA1
PCBP1	2.28863e-212	0.307791	0.85	0.518	1.10493e-207	NET	PCBP1
DYNLL1	1.09188e-209	0.278062	0.82	0.489	5.27149e-205	NET	DYNLL1
ARL6IP1	1.15003e-206	0.427231	0.653	0.354	5.55221e-202	NET	ARL6IP1
RBFOX2	4.34627e-205	0.250358	0.316	0.119	2.09834e-200	NET	RBFOX2
HSPA1B	6.49738e-202	0.42262	0.911	0.599	3.13687e-197	NET	HSPA1B
NDUFB10	2.56614e-196	0.27646	0.385	0.169	1.23891e-191	NET	NDUFB10
ST13	3.81031e-182	0.250116	0.764	0.445	1.83958e-177	NET	ST13
GNAS	6.54327e-175	0.251271	0.978	0.815	3.15902e-170	NET	GNAS
IL7R	0	2.5481	0.548	0.045	0	T&NK	IL7R
CCL5	0	2.37418	0.431	0.024	0	T&NK	CCL5
TRBC2	0	2.21644	0.548	0.044	0	T&NK	TRBC2
TNFAIP3	0	2.05396	0.743	0.3	0	T&NK	TNFAIP3
CD2	0	1.83918	0.464	0.02	0	T&NK	CD2
TRAC	0	1.80703	0.463	0.035	0	T&NK	TRAC
FYB	0	1.77418	0.573	0.132	0	T&NK	FYB
PTPRC	0	1.6981	0.706	0.201	0	T&NK	PTPRC
TRBC1	0	1.67618	0.31	0.014	0	T&NK	TRBC1
ETS1	0	1.58053	0.59	0.197	0	T&NK	ETS1
CCL4	0	1.54701	0.268	0.096	0	T&NK	CCL4
CD3E	0	1.54423	0.396	0.016	0	T&NK	CD3E
CXCR4	0	1.50952	0.807	0.394	0	T&NK	CXCR4
CNOT6L	0	1.50049	0.488	0.197	0	T&NK	CNOT6L
CD3D	0	1.4656	0.361	0.014	0	T&NK	CD3D
RUNX3	0	1.45647	0.45	0.146	0	T&NK	RUNX3
CD96	0	1.43098	0.344	0.017	0	T&NK	CD96
ITK	0	1.30247	0.288	0.011	0	T&NK	ITK
CREM	0	1.28007	0.444	0.212	0	T&NK	CREM
BCL11B	0	1.2767	0.295	0.041	0	T&NK	BCL11B
RGCC	0	1.26776	0.548	0.274	0	T&NK	RGCC
DUSP2	0	1.25534	0.59	0.259	0	T&NK	DUSP2
ZC3HAV1	0	1.25505	0.49	0.288	0	T&NK	ZC3HAV1
CD69	0	1.24247	0.548	0.138	0	T&NK	CD69
ZFP36L2	0	1.23999	0.779	0.635	0	T&NK	ZFP36L2
FYN	0	1.23119	0.439	0.214	0	T&NK	FYN
STK17B	0	1.18582	0.532	0.29	0	T&NK	STK17B
SPOCK2	0	1.17435	0.328	0.096	0	T&NK	SPOCK2
IL32	0	1.14146	0.371	0.143	0	T&NK	IL32
CD48	0	1.1328	0.445	0.145	0	T&NK	CD48
SARAF	0	1.1262	0.591	0.451	0	T&NK	SARAF
BTG1	0	1.10084	0.811	0.651	0	T&NK	BTG1
PPP2R5C	0	1.083	0.458	0.325	0	T&NK	PPP2R5C
KLF6	0	1.04661	0.767	0.61	0	T&NK	KLF6
IL2RG	0	1.0345	0.298	0.084	0	T&NK	IL2RG
RAC2	0	1.02417	0.456	0.196	0	T&NK	RAC2
PTGER4	0	1.01615	0.262	0.095	0	T&NK	PTGER4
SLA	0	1.00905	0.294	0.109	0	T&NK	SLA
ITM2A	0	0.996786	0.353	0.155	0	T&NK	ITM2A
SRSF7	0	0.992117	0.749	0.683	0	T&NK	SRSF7
RGS1	0	0.990294	0.459	0.172	0	T&NK	RGS1
WIPF1	0	0.969558	0.373	0.193	0	T&NK	WIPF1
TSC22D3	0	0.960824	0.665	0.542	0	T&NK	TSC22D3
EMB	0	0.931645	0.259	0.086	0	T&NK	EMB
RPS14	0	0.931625	0.868	0.709	0	T&NK	RPS14
CD52	0	0.924876	0.465	0.192	0	T&NK	CD52
ID2	0	0.90835	0.69	0.605	0	T&NK	ID2
SRGN	0	0.896325	0.789	0.319	0	T&NK	SRGN
DNAJA1	0	0.877695	0.738	0.694	0	T&NK	DNAJA1
HLA.B	0	0.869005	0.87	0.691	0	T&NK	HLA.B
HLA.E	0	0.866828	0.763	0.585	0	T&NK	HLA.E
CYTIP	0	0.851811	0.272	0.093	0	T&NK	CYTIP
RPS27	0	0.837902	0.971	0.922	0	T&NK	RPS27
LCP1	0	0.830664	0.391	0.18	0	T&NK	LCP1
RPS29	0	0.827121	0.978	0.957	0	T&NK	RPS29
RPS3	0	0.80827	0.938	0.89	0	T&NK	RPS3
BRD2	0	0.753211	0.708	0.694	0	T&NK	BRD2
RPL30	0	0.749029	0.958	0.941	0	T&NK	RPL30
HLA.A	0	0.74857	0.859	0.817	0	T&NK	HLA.A
PABPC1	0	0.709879	0.884	0.89	0	T&NK	PABPC1
RPS18	0	0.708086	0.905	0.814	0	T&NK	RPS18
RPS6	0	0.706036	0.979	0.957	0	T&NK	RPS6
B2M	0	0.686101	0.969	0.919	0	T&NK	B2M
HSPA8	0	0.684902	0.817	0.807	0	T&NK	HSPA8
RPS19	0	0.656717	0.961	0.929	0	T&NK	RPS19
RPL13	0	0.648588	0.779	0.801	0	T&NK	RPL13
RPLP2	0	0.646234	0.899	0.897	0	T&NK	RPLP2
RPLP1	0	0.630385	0.799	0.787	0	T&NK	RPLP1
RPS20	0	0.597932	0.94	0.929	0	T&NK	RPS20
RPS25	0	0.593683	0.833	0.851	0	T&NK	RPS25
RPL19	0	0.586962	0.845	0.84	0	T&NK	RPL19
RPL3	0	0.58563	0.905	0.915	0	T&NK	RPL3
TPT1	0	0.583602	0.994	0.992	0	T&NK	TPT1
EIF1	0	0.582167	0.913	0.918	0	T&NK	EIF1
RPS15A	0	0.581383	0.821	0.844	0	T&NK	RPS15A
DDX5	0	0.575761	0.801	0.831	0	T&NK	DDX5
RPS27A	0	0.573056	0.969	0.951	0	T&NK	RPS27A
RPL10	0	0.556316	0.823	0.843	0	T&NK	RPL10
RPL13A	0	0.535992	0.915	0.918	0	T&NK	RPL13A
RPL21	0	0.535935	0.937	0.924	0	T&NK	RPL21
RPL27A	0	0.5218	0.961	0.962	0	T&NK	RPL27A
RPL9	0	0.517579	0.948	0.944	0	T&NK	RPL9
RPL34	0	0.51746	0.982	0.979	0	T&NK	RPL34
H3F3B	0	0.516123	0.913	0.936	0	T&NK	H3F3B
RPL39	0	0.474942	0.915	0.919	0	T&NK	RPL39
RPL38	0	0.472532	0.868	0.905	0	T&NK	RPL38
EEF1A1	0	0.471348	0.994	0.993	0	T&NK	EEF1A1
RPL31	0	0.467851	0.957	0.962	0	T&NK	RPL31
RPL32	0	0.465104	0.951	0.95	0	T&NK	RPL32
RPS121	0	0.445578	0.96	0.945	0	T&NK	RPS12
RPS16	0	0.430166	0.932	0.947	0	T&NK	RPS16
RPL23	0	0.42375	0.943	0.957	0	T&NK	RPL23
RPL37	0	0.411279	0.94	0.958	0	T&NK	RPL37
MALAT11	0	0.262516	0.988	0.983	0	T&NK	MALAT1
RPL11	5.59311e-304	0.408048	0.897	0.92	2.7003e-299	T&NK	RPL11
TMSB4X	1.24912e-301	0.320056	0.973	0.981	6.03064e-297	T&NK	TMSB4X
RPL6	1.98706e-291	0.451924	0.861	0.885	9.59333e-287	T&NK	RPL6
ARL4C	4.66338e-289	1.05136	0.392	0.228	2.25143e-284	T&NK	ARL4C
DDX3X	4.05976e-288	0.774568	0.679	0.689	1.96001e-283	T&NK	DDX3X
JUND	1.509e-286	0.445153	0.884	0.897	7.28532e-282	T&NK	JUND
RPS17	8.59913e-282	0.502517	0.81	0.848	4.15157e-277	T&NK	RPS17
SMAP2	2.23e-281	0.793453	0.443	0.269	1.07662e-276	T&NK	SMAP2
YPEL5	6.41036e-272	0.881086	0.561	0.473	3.09486e-267	T&NK	YPEL5
RPS3A	9.24065e-261	0.489987	0.825	0.86	4.46129e-256	T&NK	RPS3A
RPL10A	2.53756e-242	0.409777	0.844	0.886	1.22511e-237	T&NK	RPL10A
ZFP36	6.45615e-241	0.457999	0.832	0.792	3.11696e-236	T&NK	ZFP36
NR4A2	6.7485e-241	0.809532	0.55	0.443	3.25811e-236	T&NK	NR4A2
TSPYL2	1.97009e-234	0.989983	0.378	0.236	9.51141e-230	T&NK	TSPYL2
RPS11	2.87395e-228	0.309464	0.892	0.885	1.38751e-223	T&NK	RPS11
BIRC3	2.35267e-220	0.815793	0.361	0.204	1.13585e-215	T&NK	BIRC3
SLC2A3	1.7227e-217	0.78014	0.451	0.309	8.31701e-213	T&NK	SLC2A3
MBNL1	2.9418e-212	0.865146	0.43	0.321	1.42027e-207	T&NK	MBNL1
RPL12	2.359e-211	0.407842	0.827	0.879	1.1389e-206	T&NK	RPL12
ARHGDIB	1.82113e-210	0.650034	0.464	0.315	8.79225e-206	T&NK	ARHGDIB
CELF2	4.77416e-210	0.848776	0.298	0.158	2.30492e-205	T&NK	CELF2
RPL35A	8.44169e-210	0.350886	0.879	0.924	4.07556e-205	T&NK	RPL35A
RPL4	1.72773e-205	0.520189	0.733	0.807	8.34129e-201	T&NK	RPL4
UBC	2.44651e-205	0.519483	0.76	0.817	1.18115e-200	T&NK	UBC
PIP4K2A	8.46579e-205	0.904229	0.293	0.161	4.0872e-200	T&NK	PIP4K2A
RPL29	1.46011e-201	0.483114	0.734	0.781	7.04924e-197	T&NK	RPL29
RPL8	6.66252e-201	0.430108	0.758	0.757	3.2166e-196	T&NK	RPL8
RPL41	2.22274e-200	0.419284	0.8	0.877	1.07312e-195	T&NK	RPL41
SRSF2	4.05052e-196	0.603373	0.674	0.732	1.95555e-191	T&NK	SRSF2
POSTN+ fibroblastsHD1	9.20362e-191	0.880965	0.335	0.206	4.44342e-186	T&NK	POSTN+ fibroblastsHD1
PDCD4	4.69369e-189	0.905566	0.34	0.221	2.26607e-184	T&NK	PDCD4
EVI2B	5.35263e-189	0.641429	0.295	0.154	2.5842e-184	T&NK	EVI2B
RPL23A	4.45845e-186	0.609972	0.634	0.679	2.1525e-181	T&NK	RPL23A
SRSF5	1.40295e-183	0.614443	0.658	0.721	6.77329e-179	T&NK	SRSF5
RPS211	2.28027e-183	0.356971	0.849	0.888	1.10089e-178	T&NK	RPS21
RPS23	6.01591e-181	0.28511	0.919	0.916	2.90442e-176	T&NK	RPS23
HSP90AA1	2.71803e-180	0.678567	0.932	0.96	1.31224e-175	T&NK	HSP90AA1
CLK1	7.0226e-179	0.699048	0.56	0.559	3.39044e-174	T&NK	CLK1
FOSB	2.09046e-176	0.348525	0.888	0.863	1.00926e-171	T&NK	FOSB
EIF4A2	4.50191e-176	0.403754	0.78	0.841	2.17348e-171	T&NK	EIF4A2
FAM46C	5.90495e-175	0.839819	0.288	0.164	2.85085e-170	T&NK	FAM46C
RPS2	4.02745e-173	0.423827	0.752	0.807	1.94441e-168	T&NK	RPS2
RPL27	1.08059e-171	0.403865	0.776	0.847	5.217e-167	T&NK	RPL27
STK4	6.28594e-162	0.804336	0.273	0.156	3.03479e-157	T&NK	STK4
CD53	1.3297e-161	0.561415	0.329	0.192	6.41966e-157	T&NK	CD53
ELF1	5.60479e-161	0.833636	0.396	0.3	2.70593e-156	T&NK	ELF1
SLC38A1	6.35961e-157	0.800912	0.328	0.218	3.07036e-152	T&NK	SLC38A1
KIAA1551	1.57353e-151	0.819043	0.26	0.148	7.59686e-147	T&NK	KIAA1551
RPL14	3.0147e-150	0.435331	0.721	0.815	1.45547e-145	T&NK	RPL14
ZNF331	8.88406e-145	0.745309	0.343	0.228	4.28914e-140	T&NK	ZNF331
RPL36	2.93155e-144	0.431763	0.736	0.815	1.41532e-139	T&NK	RPL36
CDC42SE2	5.41513e-141	0.793039	0.28	0.177	2.61437e-136	T&NK	CDC42SE2
EEF1B2	2.12901e-139	0.473085	0.676	0.75	1.02786e-134	T&NK	EEF1B2
HEXIM1	4.57862e-138	0.69453	0.542	0.533	2.21051e-133	T&NK	HEXIM1
RPS28	1.28076e-137	0.429981	0.703	0.785	6.18339e-133	T&NK	RPS28
FNBP1	4.93541e-136	0.711659	0.279	0.174	2.38276e-131	T&NK	FNBP1
LBH	3.31681e-130	0.727772	0.33	0.228	1.60132e-125	T&NK	LBH
CALM11	4.63273e-130	0.251663	0.838	0.86	2.23664e-125	T&NK	CALM1
TOB11	8.80509e-122	0.6984	0.533	0.531	4.25101e-117	T&NK	TOB1
PNRC1	1.37299e-119	0.568049	0.57	0.593	6.62864e-115	T&NK	PNRC1
CD44	2.90654e-117	0.661877	0.452	0.404	1.40325e-112	T&NK	CD44
RPL5	9.98543e-113	0.29828	0.841	0.894	4.82086e-108	T&NK	RPL5
HECA	2.26907e-110	0.78521	0.29	0.207	1.09548e-105	T&NK	HECA
RBM39	5.04985e-107	0.497596	0.607	0.691	2.43802e-102	T&NK	RBM39
HLA.F	1.21034e-105	0.704329	0.32	0.241	5.84339e-101	T&NK	HLA.F
ODC1	1.36086e-105	0.737772	0.405	0.354	6.57012e-101	T&NK	ODC1
RPL23AP42	3.02703e-105	0.586003	0.541	0.588	1.46142e-100	T&NK	RPL23AP42
JUN	3.45252e-98	0.412322	0.75	0.786	1.66684e-93	T&NK	JUN
RPS4X	1.98308e-97	0.321006	0.787	0.883	9.57414e-93	T&NK	RPS4X
CCSER2	1.65795e-95	0.77116	0.26	0.184	8.0044e-91	T&NK	CCSER2
CSRNP1	3.91536e-95	0.690043	0.387	0.337	1.8903e-90	T&NK	CSRNP1
MAF	7.18345e-93	0.973083	0.263	0.188	3.4681e-88	T&NK	MAF
JUNB	8.88527e-89	0.413408	0.734	0.814	4.28972e-84	T&NK	JUNB
RPS26	1.51339e-83	0.798835	0.482	0.519	7.3065e-79	T&NK	RPS26
HLA.C	2.40343e-81	0.510161	0.589	0.659	1.16035e-76	T&NK	HLA.C
RPL7A	1.50624e-80	0.423692	0.627	0.731	7.272e-76	T&NK	RPL7A
TOMM7	2.2142e-80	0.353831	0.664	0.755	1.06899e-75	T&NK	TOMM7
CCNL1	1.35842e-79	0.52077	0.544	0.593	6.55831e-75	T&NK	CCNL1
DUSP4	1.95318e-78	1.08618	0.253	0.185	9.42976e-74	T&NK	DUSP4
RPSA1	5.9753e-78	0.370855	0.644	0.724	2.88482e-73	T&NK	RPSA
PIK3R1	1.85143e-76	0.741901	0.284	0.215	8.93851e-72	T&NK	PIK3R1
SH3BGRL3	3.04975e-76	0.299143	0.546	0.511	1.47239e-71	T&NK	SH3BGRL3
RPS9	8.85975e-76	0.3803	0.636	0.728	4.2774e-71	T&NK	RPS9
HSP90AB1	9.54799e-70	0.371079	0.871	0.932	4.60967e-65	T&NK	HSP90AB1
ANKRD12	9.26932e-67	0.782993	0.353	0.321	4.47514e-62	T&NK	ANKRD12
PIM2	1.45245e-65	0.595123	0.269	0.204	7.01229e-61	T&NK	PIM2
YWHAZ	3.61073e-63	0.36357	0.659	0.781	1.74322e-58	T&NK	YWHAZ
HSPH1	2.95393e-59	0.683434	0.577	0.634	1.42613e-54	T&NK	HSPH1
RPL28	6.9568e-59	0.542012	0.483	0.514	3.35868e-54	T&NK	RPL28
RPL7	4.10463e-55	0.380357	0.614	0.733	1.98168e-50	T&NK	RPL7
EEF1D	5.60855e-55	0.446395	0.563	0.671	2.70775e-50	T&NK	EEF1D
RPS71	2.93149e-52	0.2698	0.701	0.811	1.41529e-47	T&NK	RPS7
NPM11	3.70139e-50	0.250528	0.731	0.827	1.78699e-45	T&NK	NPM1
DNAJB1	1.31173e-49	0.603063	0.657	0.711	6.33292e-45	T&NK	DNAJB1
NFKBIA	3.49255e-49	0.303432	0.602	0.631	1.68617e-44	T&NK	NFKBIA
RPL18A	5.40377e-47	0.519617	0.324	0.282	2.60889e-42	T&NK	RPL18A
IDS	6.62665e-44	0.62139	0.34	0.328	3.19928e-39	T&NK	IDS
HSPA5	2.14166e-43	0.408828	0.56	0.65	1.03397e-38	T&NK	HSPA5
ARID4B	3.95127e-42	0.689478	0.391	0.413	1.90763e-37	T&NK	ARID4B
DUSP1	1.68772e-40	0.349592	0.611	0.667	8.14815e-36	T&NK	DUSP1
MCL1	4.80373e-37	0.368645	0.619	0.727	2.31919e-32	T&NK	MCL1
EIF4G2	2.01985e-36	0.351324	0.604	0.755	9.75161e-32	T&NK	EIF4G2
LDHB	1.06364e-35	0.514621	0.334	0.325	5.13517e-31	T&NK	LDHB
RP5.1052M9.1	1.49017e-35	0.456878	0.487	0.571	7.19438e-31	T&NK	RP5.1052M9.1
IRF1	2.82809e-35	0.616504	0.323	0.308	1.36537e-30	T&NK	IRF1
WNK1	1.07258e-34	0.686651	0.306	0.3	5.17829e-30	T&NK	WNK1
RSRP1	7.08993e-34	0.564769	0.443	0.506	3.42295e-29	T&NK	RSRP1
S100A4	9.15375e-33	0.385248	0.33	0.289	4.41934e-28	T&NK	S100A4
TRA2B	2.81e-32	0.374548	0.558	0.663	1.35664e-27	T&NK	TRA2B
FAU	6.40209e-32	0.323585	0.592	0.74	3.09087e-27	T&NK	FAU
FAM107B	4.52381e-31	0.609998	0.297	0.284	2.18405e-26	T&NK	FAM107B
CHD2	1.92323e-30	0.614477	0.293	0.28	9.28517e-26	T&NK	CHD2
KMT2E	2.00335e-30	0.566337	0.41	0.455	9.67197e-26	T&NK	KMT2E
GPBP1	2.08242e-30	0.57893	0.347	0.361	1.00537e-25	T&NK	GPBP1
NCL	6.21166e-30	0.326431	0.622	0.762	2.99893e-25	T&NK	NCL
TXNIP	1.13904e-29	0.510688	0.551	0.614	5.49916e-25	T&NK	TXNIP
RPL24	2.56475e-29	0.318698	0.604	0.754	1.23824e-24	T&NK	RPL24
GAS5	7.82926e-29	0.369628	0.532	0.638	3.77989e-24	T&NK	GAS5
SNHG51	2.37543e-28	0.265346	0.664	0.776	1.14683e-23	T&NK	SNHG5
ZFP36L1	3.53178e-28	0.284113	0.625	0.652	1.70511e-23	T&NK	ZFP36L1
SYAP1	1.11e-26	0.30442	0.187	0.295	5.35896e-22	T&NK	SYAP1
RP5.1056L3.3	4.26494e-26	0.251954	0.212	0.333	2.05907e-21	T&NK	RP5.1056L3.3
SCAF11	1.95446e-25	0.275917	0.22	0.341	9.43592e-21	T&NK	SCAF11
RPL26	3.84695e-25	0.339717	0.574	0.716	1.85727e-20	T&NK	RPL26
ATXN2L	6.22152e-25	0.265435	0.204	0.318	3.00369e-20	T&NK	ATXN2L
STT3B	1.64764e-24	0.269524	0.164	0.257	7.95465e-20	T&NK	STT3B
MYLIP	2.7144e-24	0.551694	0.323	0.329	1.31049e-19	T&NK	MYLIP
MPHOSPH8	7.03939e-24	0.273424	0.198	0.301	3.39855e-19	T&NK	MPHOSPH8
SF3B1	7.44229e-24	0.49771	0.434	0.513	3.59306e-19	T&NK	SF3B1
UBB	1.10605e-23	0.309407	0.646	0.785	5.33988e-19	T&NK	UBB
RNF2131	9.56865e-23	0.514478	0.264	0.249	4.61965e-18	T&NK	RNF213
SRSF31	4.75715e-22	0.318146	0.581	0.704	2.2967e-17	T&NK	SRSF3
SELK	5.13698e-22	0.275965	0.235	0.36	2.48008e-17	T&NK	SELK
PHF3	5.91649e-22	0.272784	0.18	0.275	2.85642e-17	T&NK	PHF3
CACYBP1	1.22305e-21	0.310078	0.29	0.436	5.90477e-17	T&NK	CACYBP
ANAPC16	1.5088e-21	0.253475	0.219	0.333	7.28436e-17	T&NK	ANAPC16
WBP11	2.44471e-20	0.275162	0.182	0.276	1.18028e-15	T&NK	WBP11
RYBP1	4.37154e-20	0.253669	0.245	0.366	2.11053e-15	T&NK	RYBP
DDX24	6.22048e-19	0.584884	0.333	0.362	3.00318e-14	T&NK	DDX24
SFPQ1	6.8645e-19	0.307371	0.585	0.723	3.31411e-14	T&NK	SFPQ
FOXP1	1.99827e-18	0.271879	0.239	0.354	9.64744e-14	T&NK	FOXP1
RBM8A1	3.20759e-18	0.260053	0.282	0.427	1.54859e-13	T&NK	RBM8A
PPP4R3B	4.14607e-18	0.284349	0.182	0.273	2.00168e-13	T&NK	PPP4R3B
CLDND1	6.59407e-18	0.369885	0.176	0.266	3.18355e-13	T&NK	CLDND1
RPS15	7.0413e-18	0.253935	0.311	0.466	3.39947e-13	T&NK	RPS15
SNORD3A	1.24101e-17	0.473764	0.353	0.375	5.99145e-13	T&NK	SNORD3A
HSP90AA2P	2.59433e-17	0.358068	0.198	0.295	1.25252e-12	T&NK	HSP90AA2P
G3BP2	4.37217e-17	0.601075	0.255	0.256	2.11084e-12	T&NK	G3BP2
SMARCA5	9.71039e-17	0.306553	0.226	0.336	4.68808e-12	T&NK	SMARCA5
ATRX	2.04908e-16	0.329588	0.27	0.399	9.89277e-12	T&NK	ATRX
DDX6	2.23043e-16	0.258479	0.176	0.259	1.07683e-11	T&NK	DDX6
HNRNPH1	3.75779e-16	0.32538	0.547	0.689	1.81423e-11	T&NK	HNRNPH1
ARL6IP5	4.49784e-16	0.539803	0.35	0.393	2.17151e-11	T&NK	ARL6IP5
RPL7P9	4.60024e-16	0.253174	0.308	0.461	2.22095e-11	T&NK	RPL7P9
RP11.889L3.1	7.86812e-16	0.258339	0.179	0.263	3.79865e-11	T&NK	RP11.889L3.1
TAF7	1.33758e-15	0.278358	0.27	0.398	6.45771e-11	T&NK	TAF7
GADD45B	3.37915e-15	0.367894	0.512	0.575	1.63142e-10	T&NK	GADD45B
SNHG8	3.24658e-14	0.285415	0.263	0.384	1.56742e-09	T&NK	SNHG8
EZR	5.37063e-14	0.322404	0.472	0.532	2.59288e-09	T&NK	EZR
ROCK1	5.78405e-14	0.289375	0.216	0.309	2.79248e-09	T&NK	ROCK1
CCDC59	5.83598e-14	0.303729	0.184	0.265	2.81755e-09	T&NK	CCDC59
KDM2A	2.55762e-13	0.542948	0.257	0.265	1.23479e-08	T&NK	KDM2A
IRS2	3.28144e-13	0.350653	0.265	0.379	1.58425e-08	T&NK	IRS2
DEDD2	4.50502e-13	0.50821	0.332	0.367	2.17498e-08	T&NK	DEDD2
RBPJ	5.6955e-13	0.48944	0.2	0.29	2.74973e-08	T&NK	RBPJ
TOB2	1.3688e-12	0.26537	0.182	0.257	6.60843e-08	T&NK	TOB2
WDR26	2.81091e-12	0.304885	0.198	0.284	1.35708e-07	T&NK	WDR26
NACA	4.36795e-12	0.257218	0.592	0.772	2.1088e-07	T&NK	NACA
SF1	4.5742e-12	0.263126	0.346	0.517	2.20838e-07	T&NK	SF1
RPL39P3	5.36876e-12	0.252396	0.326	0.481	2.59199e-07	T&NK	RPL39P3
DNAJB9	6.73489e-12	0.293407	0.2	0.284	3.25154e-07	T&NK	DNAJB9
RP11.120B7.1	1.4914e-11	0.300874	0.194	0.275	7.20031e-07	T&NK	RP11.120B7.1
RPL35	1.68874e-11	0.415765	0.416	0.491	8.15307e-07	T&NK	RPL35
NOP561	2.03301e-11	0.290946	0.259	0.37	9.81516e-07	T&NK	NOP56
IL6ST	8.83821e-11	0.612967	0.265	0.273	4.267e-06	T&NK	IL6ST
NSA2	9.78366e-11	0.319958	0.312	0.457	4.72345e-06	T&NK	NSA2
RSL1D1	1.04672e-10	0.300909	0.236	0.335	5.05344e-06	T&NK	RSL1D1
WHSC1L1	1.21625e-10	0.321132	0.235	0.333	5.87192e-06	T&NK	WHSC1L1
LRRFIP1	1.58802e-10	0.261758	0.273	0.382	7.66682e-06	T&NK	LRRFIP1
PIM11	3.74467e-10	0.299028	0.251	0.348	1.80789e-05	T&NK	PIM1
YTHDC1	4.10177e-10	0.318186	0.206	0.289	1.98029e-05	T&NK	YTHDC1
EPC1	5.94723e-10	0.518917	0.243	0.251	2.87126e-05	T&NK	EPC1
TFRC	8.28978e-10	0.301219	0.219	0.305	4.00222e-05	T&NK	TFRC
PPP1R15B	1.42544e-09	0.255372	0.225	0.309	6.88188e-05	T&NK	PPP1R15B
ARF6	4.94289e-09	0.310881	0.318	0.463	0.000238638	T&NK	ARF6
ADD3	8.31122e-09	0.301573	0.217	0.296	0.000401257	T&NK	ADD3
TMEM123	8.91701e-09	0.267002	0.267	0.374	0.000430505	T&NK	TMEM123
BAZ1A	1.64374e-08	0.351032	0.216	0.298	0.000793581	T&NK	BAZ1A
SYNE2	2.04783e-08	0.522378	0.317	0.352	0.000988673	T&NK	SYNE2
BCLAF11	5.12175e-08	0.269725	0.352	0.503	0.00247273	T&NK	BCLAF1
CHD1	6.62218e-08	0.500976	0.273	0.293	0.00319712	T&NK	CHD1
YME1L1	1.42772e-07	0.342733	0.208	0.286	0.00689287	T&NK	YME1L1
SP100	1.69459e-07	0.438427	0.245	0.255	0.00818131	T&NK	SP100
GABARAPL1	4.49804e-07	0.365285	0.192	0.261	0.0217161	T&NK	GABARAPL1
RBM25	4.80056e-07	0.265734	0.424	0.613	0.0231766	T&NK	RBM25
IER5	5.19492e-07	0.322235	0.464	0.565	0.0250805	T&NK	IER5
EIF5	6.26189e-07	0.38255	0.462	0.592	0.0302318	T&NK	EIF5
SBDS	9.64557e-07	0.35899	0.294	0.415	0.0465678	T&NK	SBDS
GLS	1.30614e-06	0.341248	0.189	0.253	0.0630593	T&NK	GLS
ANXA1	1.73963e-06	0.468597	0.317	0.42	0.0839877	T&NK	ANXA1
DDIT4	1.83004e-06	0.353873	0.447	0.536	0.0883526	T&NK	DDIT4
RPL27AP	2.03707e-06	0.327482	0.31	0.441	0.0983478	T&NK	RPL27AP
NKTR	5.61966e-06	0.378868	0.237	0.318	0.271312	T&NK	NKTR
CDV3	8.97161e-06	0.345716	0.259	0.358	0.43314	T&NK	CDV3
NOP58	1.03896e-05	0.512312	0.299	0.346	0.501598	T&NK	NOP58
GLTSCR2	2.61531e-05	0.319983	0.234	0.313	1	T&NK	GLTSCR2
HBP1	3.111e-05	0.365741	0.221	0.296	1	T&NK	HBP1
PTP4A2	4.11281e-05	0.395533	0.466	0.608	1	T&NK	PTP4A2
RPL3P4	5.83992e-05	0.261328	0.401	0.579	1	T&NK	RPL3P4
KLF2	6.43367e-05	0.307151	0.383	0.519	1	T&NK	KLF2
EIF4A3	7.33117e-05	0.253156	0.348	0.474	1	T&NK	EIF4A3
ATF4	0.000120956	0.313289	0.519	0.681	1	T&NK	ATF4
BPTF	0.000142818	0.381047	0.253	0.338	1	T&NK	BPTF
PTBP3	0.000174553	0.36669	0.21	0.277	1	T&NK	PTBP3
IQGAP1	0.000398603	0.373349	0.32	0.444	1	T&NK	IQGAP1
CITED2	0.000458332	0.479092	0.303	0.351	1	T&NK	CITED2
LINC01578	0.000461511	0.372163	0.197	0.258	1	T&NK	LINC01578
JAK1	0.00047278	0.461614	0.272	0.312	1	T&NK	JAK1
MATR31	0.000629187	0.262036	0.38	0.529	1	T&NK	MATR3
SNHG6	0.000704521	0.392263	0.403	0.514	1	T&NK	SNHG6
IVNS1ABP	0.000918149	0.394904	0.269	0.361	1	T&NK	IVNS1ABP
44448	0.0013564	0.402236	0.244	0.272	1	T&NK	44448
PRPF38B	0.0018871	0.357317	0.348	0.481	1	T&NK	PRPF38B
BTG2	0.00205213	0.32872	0.429	0.521	1	T&NK	BTG2
TERF2IP	0.00317476	0.416307	0.291	0.397	1	T&NK	TERF2IP
NIPBL	0.00368738	0.396529	0.219	0.283	1	T&NK	NIPBL
SLTM	0.00383873	0.391574	0.246	0.321	1	T&NK	SLTM
MACF1	0.00513604	0.35976	0.229	0.294	1	T&NK	MACF1
PMAIP1	0.006668	0.490278	0.262	0.292	1	T&NK	PMAIP1
LDHA	0.00889582	0.298758	0.482	0.612	1	T&NK	LDHA
IGKC	0	4.89736	0.523	0.149	0	B cells	IGKC
IGHM	0	3.15523	0.417	0.059	0	B cells	IGHM
MS4A1	0	2.43984	0.639	0.013	0	B cells	MS4A1
CD79A	0	2.22011	0.622	0.01	0	B cells	CD79A
BANK1	0	1.65436	0.432	0.01	0	B cells	BANK1
IRF8	0	1.57476	0.482	0.086	0	B cells	IRF8
CD74	0	1.54182	0.932	0.438	0	B cells	CD74
HLA.DRA	0	1.39931	0.808	0.228	0	B cells	HLA.DRA
CD83	0	1.39582	0.529	0.159	0	B cells	CD83
CD37	0	1.37598	0.544	0.125	0	B cells	CD37
CD22	0	1.32111	0.304	0.014	0	B cells	CD22
CD691	0	1.13155	0.601	0.226	0	B cells	CD69
POU2F2	0	1.10038	0.298	0.056	0	B cells	POU2F2
HLA.DQA1	0	1.08996	0.273	0.053	0	B cells	HLA.DQA1
LAPTM5	0	1.07743	0.645	0.267	0	B cells	LAPTM5
HLA.DPB1	0	1.07028	0.569	0.161	0	B cells	HLA.DPB1
LY9	0	1.06095	0.263	0.023	0	B cells	LY9
HLA.DRB1	0	1.05377	0.502	0.155	0	B cells	HLA.DRB1
[truncated: 3,182 more rows]
