# Supplementary material for: Diversity and intratumoral heterogeneity in human gallbladder cancer progression revealed by single‐cell RNA sequencing
Source: Clin Transl Med. 2021 Jun 27;11(6):e462. doi: 10.1002/ctm2.462 (PMC8236117; doi:10.1002/ctm2.462)
Supplement: Supplementary file 4 — Supporting Information [file CTM2-11-e462-s006.xlsx]

## Sheet: Epithelial_biomarkers
Table S3. The differentially expressed genes between the 3 identified epithelial cells.
Gene	p_val	avg_logFC	pct.1	pct.2	p_val_adj	cluster	gene
S100A2	0	2.70413	0.942	0.112	0	Squamous Epithelial cell	S100A2
KRT5	0	2.66672	0.864	0.137	0	Squamous Epithelial cell	KRT5
KRT15	0	2.45028	0.858	0.107	0	Squamous Epithelial cell	KRT15
KRT6A	0	2.08177	0.45	0.039	0	Squamous Epithelial cell	KRT6A
MMP1	0	1.88552	0.73	0.11	0	Squamous Epithelial cell	MMP1
KRT17	0	1.7716	0.923	0.162	0	Squamous Epithelial cell	KRT17
AKR1C2	0	1.63235	0.91	0.138	0	Squamous Epithelial cell	AKR1C2
ADM	0	1.61889	0.848	0.19	0	Squamous Epithelial cell	ADM
TACSTD2	0	1.61622	0.901	0.173	0	Squamous Epithelial cell	TACSTD2
AKR1B10	0	1.59278	0.85	0.205	0	Squamous Epithelial cell	AKR1B10
ALDH3A1	0	1.58211	0.78	0.082	0	Squamous Epithelial cell	ALDH3A1
MIR205HG	0	1.57719	0.74	0.021	0	Squamous Epithelial cell	MIR205HG
CD81	0	1.52827	0.91	0.288	0	Squamous Epithelial cell	CD81
S100A9	0	1.45097	0.373	0.016	0	Squamous Epithelial cell	S100A9
COL7A1	0	1.41633	0.731	0.084	0	Squamous Epithelial cell	COL7A1
AKR1C3	0	1.40998	0.843	0.185	0	Squamous Epithelial cell	AKR1C3
CLDN1	0	1.34383	0.802	0.133	0	Squamous Epithelial cell	CLDN1
AKR1C1	0	1.32233	0.803	0.136	0	Squamous Epithelial cell	AKR1C1
CA12	0	1.27772	0.747	0.109	0	Squamous Epithelial cell	CA12
PLAT	0	1.1136	0.514	0.039	0	Squamous Epithelial cell	PLAT
CNN2	0	1.08877	0.723	0.14	0	Squamous Epithelial cell	CNN2
CTSH	0	1.0734	0.753	0.162	0	Squamous Epithelial cell	CTSH
SLC7A11	0	1.06022	0.588	0.077	0	Squamous Epithelial cell	SLC7A11
PADI3	0	0.918696	0.574	0.049	0	Squamous Epithelial cell	PADI3
CSTA	0	0.818116	0.41	0.011	0	Squamous Epithelial cell	CSTA
CLCA2	0	0.674875	0.309	0.004	0	Squamous Epithelial cell	CLCA2
PTHLH	0	0.623524	0.293	0.008	0	Squamous Epithelial cell	PTHLH
POU2AF1	0	0.566153	0.333	0.014	0	Squamous Epithelial cell	POU2AF1
ITGB4	8.11826e-305	1.06622	0.727	0.141	3.91942e-300	Squamous Epithelial cell	ITGB4
LY6D	3.50473e-303	1.22245	0.382	0.026	1.69205e-298	Squamous Epithelial cell	LY6D
CYP4F3	8.64424e-300	1.06236	0.635	0.109	4.17335e-295	Squamous Epithelial cell	CYP4F3
IGFBP3	1.36101e-297	1.5822	0.57	0.086	6.57083e-293	Squamous Epithelial cell	IGFBP3
GPNMB	1.27043e-296	0.859442	0.364	0.023	6.13353e-292	Squamous Epithelial cell	GPNMB
ZFP36L1	3.3582e-293	1.33295	0.956	0.365	1.62131e-288	Squamous Epithelial cell	ZFP36L1
IL33	2.12172e-292	0.556224	0.332	0.017	1.02434e-287	Squamous Epithelial cell	IL33
RHOXF1.AS1	2.21115e-291	0.580175	0.402	0.032	1.06752e-286	Squamous Epithelial cell	RHOXF1.AS1
MAOA	1.0371e-286	0.605374	0.442	0.043	5.00701e-282	Squamous Epithelial cell	MAOA
ADAMTS1	1.04231e-285	1.16364	0.499	0.065	5.03217e-281	Squamous Epithelial cell	ADAMTS1
CYP4F11	3.56687e-283	0.735161	0.583	0.088	1.72205e-278	Squamous Epithelial cell	CYP4F11
SYT8	9.95465e-283	0.795948	0.488	0.056	4.80601e-278	Squamous Epithelial cell	SYT8
C16orf74	1.39595e-279	0.425822	0.287	0.01	6.73949e-275	Squamous Epithelial cell	C16orf74
SFN	2.62602e-276	1.54018	0.937	0.537	1.26782e-271	Squamous Epithelial cell	SFN
SDC1	9.5138e-271	1.23612	0.905	0.322	4.59317e-266	Squamous Epithelial cell	SDC1
GPX2	1.22561e-266	1.10136	0.919	0.294	5.91711e-262	Squamous Epithelial cell	GPX2
CYP4B1	1.24399e-266	0.479677	0.314	0.017	6.00584e-262	Squamous Epithelial cell	CYP4B1
DST	8.99743e-265	1.22099	0.837	0.264	4.34387e-260	Squamous Epithelial cell	DST
SEPP1	2.58084e-264	1.1423	0.629	0.124	1.246e-259	Squamous Epithelial cell	SEPP1
TP63	1.32832e-263	0.390666	0.269	0.009	6.41302e-259	Squamous Epithelial cell	TP63
PCDH7	2.56875e-263	0.604754	0.408	0.04	1.24017e-258	Squamous Epithelial cell	PCDH7
DHRS3	2.20349e-260	0.817915	0.624	0.121	1.06382e-255	Squamous Epithelial cell	DHRS3
TNFRSF21	7.2641e-260	1.06682	0.691	0.161	3.50703e-255	Squamous Epithelial cell	TNFRSF21
ITGB6	9.32448e-256	0.860019	0.643	0.128	4.50176e-251	Squamous Epithelial cell	ITGB6
SERPINB5	8.34412e-255	1.01551	0.624	0.129	4.02846e-250	Squamous Epithelial cell	SERPINB5
GDF15	3.82616e-254	1.28066	0.726	0.175	1.84723e-249	Squamous Epithelial cell	GDF15
SEMA4B	3.72088e-251	1.06859	0.763	0.21	1.7964e-246	Squamous Epithelial cell	SEMA4B
FTL	9.08267e-251	1.19907	0.985	0.89	4.38502e-246	Squamous Epithelial cell	FTL
MPZL2	2.36572e-247	0.832478	0.667	0.144	1.14215e-242	Squamous Epithelial cell	MPZL2
ITM2B	3.09281e-245	1.18535	0.934	0.591	1.49318e-240	Squamous Epithelial cell	ITM2B
CBR1	5.39789e-245	1.02556	0.683	0.182	2.60605e-240	Squamous Epithelial cell	CBR1
TSKU	7.21696e-244	0.654466	0.46	0.063	3.48427e-239	Squamous Epithelial cell	TSKU
TFPI	1.44383e-243	0.813211	0.562	0.1	6.97066e-239	Squamous Epithelial cell	TFPI
HES1	1.74009e-242	1.47669	0.829	0.29	8.40096e-238	Squamous Epithelial cell	HES1
HSPB1	3.45788e-242	1.27708	0.971	0.683	1.66943e-237	Squamous Epithelial cell	HSPB1
RAI14	8.44994e-242	0.722404	0.435	0.055	4.07955e-237	Squamous Epithelial cell	RAI14
LAMB3	1.09156e-240	0.970538	0.756	0.187	5.26995e-236	Squamous Epithelial cell	LAMB3
GSTA1	1.98626e-238	0.843244	0.548	0.092	9.58945e-234	Squamous Epithelial cell	GSTA1
MT1X	4.48386e-238	1.3108	0.652	0.158	2.16476e-233	Squamous Epithelial cell	MT1X
CTSD	1.34932e-237	1.01567	0.807	0.243	6.51439e-233	Squamous Epithelial cell	CTSD
CEBPD	4.53338e-237	0.90767	0.752	0.199	2.18867e-232	Squamous Epithelial cell	CEBPD
RPLP1	1.6276e-236	1.1402	0.944	0.708	7.85788e-232	Squamous Epithelial cell	RPLP1
GPX3	1.98089e-235	0.882834	0.51	0.081	9.56354e-231	Squamous Epithelial cell	GPX3
S100A11	1.15835e-233	1.12512	0.957	0.468	5.5924e-229	Squamous Epithelial cell	S100A11
CABYR	2.10647e-233	0.49836	0.344	0.03	1.01698e-228	Squamous Epithelial cell	CABYR
AQP3	1.14246e-232	0.942621	0.522	0.091	5.51568e-228	Squamous Epithelial cell	AQP3
CAV1	6.73871e-228	0.697845	0.496	0.079	3.25338e-223	Squamous Epithelial cell	CAV1
KRT19	5.9571e-227	1.12773	0.956	0.452	2.87603e-222	Squamous Epithelial cell	KRT19
YBX3	5.85763e-224	0.889405	0.787	0.253	2.82801e-219	Squamous Epithelial cell	YBX3
SQSTM1	2.4576e-223	0.945269	0.898	0.358	1.18651e-218	Squamous Epithelial cell	SQSTM1
NQO1	2.65905e-223	0.926296	0.84	0.261	1.28376e-218	Squamous Epithelial cell	NQO1
SPP1	3.69724e-223	0.817371	0.866	0.228	1.78499e-218	Squamous Epithelial cell	SPP1
IER3	1.20741e-222	1.29911	0.88	0.389	5.82927e-218	Squamous Epithelial cell	IER3
GPX4	2.34506e-222	0.795372	0.665	0.164	1.13217e-217	Squamous Epithelial cell	GPX4
FXYD3	2.69084e-222	1.18709	0.934	0.525	1.29911e-217	Squamous Epithelial cell	FXYD3
RAB38	4.87026e-221	0.432963	0.313	0.025	2.35131e-216	Squamous Epithelial cell	RAB38
G6PD	1.40587e-219	0.668158	0.569	0.112	6.7874e-215	Squamous Epithelial cell	G6PD
APOL1	3.7793e-219	0.899291	0.711	0.182	1.82461e-214	Squamous Epithelial cell	APOL1
TMPRSS4	6.38989e-219	0.72645	0.645	0.147	3.08497e-214	Squamous Epithelial cell	TMPRSS4
BHLHE40	1.15162e-218	1.07579	0.84	0.312	5.55991e-214	Squamous Epithelial cell	BHLHE40
FOXQ1	1.93185e-218	1.07996	0.759	0.24	9.3268e-214	Squamous Epithelial cell	FOXQ1
FBXO32	2.43239e-218	0.657155	0.423	0.058	1.17433e-213	Squamous Epithelial cell	FBXO32
ZC3H12A	2.74458e-218	1.18706	0.718	0.223	1.32505e-213	Squamous Epithelial cell	ZC3H12A
CP	3.26537e-217	0.882986	0.499	0.084	1.57649e-212	Squamous Epithelial cell	CP
EPHA2	1.92931e-215	0.947326	0.643	0.152	9.31452e-211	Squamous Epithelial cell	EPHA2
GPC1	7.42e-214	0.770344	0.511	0.094	3.5823e-209	Squamous Epithelial cell	GPC1
IFITM3	1.56968e-213	0.92888	0.789	0.236	7.57825e-209	Squamous Epithelial cell	IFITM3
IFI16	1.92377e-213	0.640794	0.508	0.088	9.28775e-209	Squamous Epithelial cell	IFI16
CROT	2.34218e-213	0.627323	0.455	0.071	1.13078e-208	Squamous Epithelial cell	CROT
TKT	1.1097e-210	1.05901	0.884	0.467	5.35754e-206	Squamous Epithelial cell	TKT
ALDH1L1	5.09079e-208	0.491377	0.343	0.036	2.45778e-203	Squamous Epithelial cell	ALDH1L1
TINAGL1	6.31878e-208	1.08192	0.704	0.206	3.05065e-203	Squamous Epithelial cell	TINAGL1
DSP	7.81971e-208	1.03732	0.829	0.323	3.77528e-203	Squamous Epithelial cell	DSP
UGDH	1.86062e-207	0.935174	0.698	0.215	8.98289e-203	Squamous Epithelial cell	UGDH
GSTP1	5.40304e-207	1.04296	0.938	0.543	2.60853e-202	Squamous Epithelial cell	GSTP1
ANXA2	1.54362e-206	0.997139	0.953	0.513	7.45245e-202	Squamous Epithelial cell	ANXA2
PKM	1.74136e-206	1.06506	0.941	0.584	8.40713e-202	Squamous Epithelial cell	PKM
FAT2	4.40844e-205	0.560602	0.348	0.039	2.12835e-200	Squamous Epithelial cell	FAT2
DSG3	1.20439e-204	0.448547	0.27	0.019	5.81465e-200	Squamous Epithelial cell	DSG3
CXCL8	3.33067e-203	1.434	0.605	0.145	1.60801e-198	Squamous Epithelial cell	CXCL8
GCLM	2.71712e-202	0.83017	0.555	0.125	1.3118e-197	Squamous Epithelial cell	GCLM
PLS3	3.8642e-202	0.694576	0.588	0.135	1.8656e-197	Squamous Epithelial cell	PLS3
EHF	4.27627e-202	0.772381	0.682	0.177	2.06454e-197	Squamous Epithelial cell	EHF
ID1	1.11191e-199	1.12656	0.802	0.31	5.3682e-195	Squamous Epithelial cell	ID1
SLC2A1	4.2362e-199	1.02728	0.784	0.317	2.0452e-194	Squamous Epithelial cell	SLC2A1
TNFSF10	3.15177e-198	0.720649	0.525	0.106	1.52164e-193	Squamous Epithelial cell	TNFSF10
DLL1	3.45949e-198	0.878248	0.379	0.051	1.67021e-193	Squamous Epithelial cell	DLL1
PHLDA2	9.42556e-198	0.870982	0.667	0.184	4.55057e-193	Squamous Epithelial cell	PHLDA2
EGLN3	1.55153e-193	0.953998	0.669	0.194	7.49063e-189	Squamous Epithelial cell	EGLN3
ISYNA1	1.12351e-191	0.715639	0.541	0.118	5.42421e-187	Squamous Epithelial cell	ISYNA1
CXCL2	1.62715e-190	0.987151	0.656	0.174	7.8557e-186	Squamous Epithelial cell	CXCL2
COL4A5	2.84499e-190	0.421288	0.264	0.02	1.37353e-185	Squamous Epithelial cell	COL4A5
CYR61	2.33373e-189	1.09589	0.636	0.18	1.1267e-184	Squamous Epithelial cell	CYR61
SERPINE2	2.59197e-189	0.695989	0.412	0.066	1.25138e-184	Squamous Epithelial cell	SERPINE2
ADH1C	2.36457e-187	0.893682	0.545	0.118	1.14159e-182	Squamous Epithelial cell	ADH1C
ACKR3	4.33994e-187	0.706911	0.256	0.02	2.09528e-182	Squamous Epithelial cell	ACKR3
TP53TG1	6.355e-187	0.539199	0.435	0.074	3.06813e-182	Squamous Epithelial cell	TP53TG1
SOCS3	1.8624e-185	1.23323	0.665	0.224	8.99149e-181	Squamous Epithelial cell	SOCS3
AHNAK	1.51943e-184	0.819671	0.851	0.311	7.33567e-180	Squamous Epithelial cell	AHNAK
CD109	9.77048e-183	0.528767	0.354	0.047	4.71709e-178	Squamous Epithelial cell	CD109
MGST1	3.21318e-181	0.759634	0.766	0.253	1.55129e-176	Squamous Epithelial cell	MGST1
LYPD3	6.24631e-181	0.728103	0.413	0.07	3.01566e-176	Squamous Epithelial cell	LYPD3
C1S	8.54651e-181	0.846991	0.488	0.103	4.12617e-176	Squamous Epithelial cell	C1S
ETS2	1.96327e-180	0.993688	0.861	0.434	9.47846e-176	Squamous Epithelial cell	ETS2
ASPH	1.27823e-179	0.797672	0.69	0.223	6.17116e-175	Squamous Epithelial cell	ASPH
NDRG1	1.62253e-179	0.986779	0.77	0.303	7.83343e-175	Squamous Epithelial cell	NDRG1
RPL18A	2.00025e-178	0.818429	0.687	0.23	9.65702e-174	Squamous Epithelial cell	RPL18A
KRT16	1.54389e-177	0.831355	0.271	0.025	7.45376e-173	Squamous Epithelial cell	KRT16
ABCC3	1.63227e-176	0.687368	0.811	0.259	7.88043e-172	Squamous Epithelial cell	ABCC3
SAT1	1.81303e-175	0.816315	0.891	0.392	8.75313e-171	Squamous Epithelial cell	SAT1
GM2A	2.79211e-175	0.458829	0.336	0.044	1.34801e-170	Squamous Epithelial cell	GM2A
FLNA	7.77807e-175	0.819368	0.664	0.194	3.75518e-170	Squamous Epithelial cell	FLNA
CD9	3.97432e-174	0.850486	0.707	0.245	1.91876e-169	Squamous Epithelial cell	CD9
ZNF385A	7.31686e-174	0.424404	0.331	0.042	3.53251e-169	Squamous Epithelial cell	ZNF385A
PRDX1	1.53061e-172	0.946029	0.919	0.688	7.38964e-168	Squamous Epithelial cell	PRDX1
MMP14	3.02771e-172	0.738188	0.61	0.169	1.46175e-167	Squamous Epithelial cell	MMP14
ZFP36	1.8064e-171	1.19773	0.92	0.615	8.72113e-167	Squamous Epithelial cell	ZFP36
CXCL1	2.4101e-171	1.1764	0.603	0.16	1.16357e-166	Squamous Epithelial cell	CXCL1
TNS1	3.55465e-170	0.637719	0.514	0.115	1.71615e-165	Squamous Epithelial cell	TNS1
CES1	1.04036e-168	0.365972	0.293	0.033	5.02276e-164	Squamous Epithelial cell	CES1
CTSB	2.06913e-168	0.975402	0.833	0.379	9.98956e-164	Squamous Epithelial cell	CTSB
SLC6A6	2.70361e-168	0.505307	0.438	0.082	1.30527e-163	Squamous Epithelial cell	SLC6A6
TSPAN7	6.20904e-167	0.71202	0.551	0.147	2.99766e-162	Squamous Epithelial cell	TSPAN7
S100A10	7.03174e-167	0.725715	0.799	0.265	3.39485e-162	Squamous Epithelial cell	S100A10
WDR91	1.37214e-166	0.627917	0.431	0.08	6.62454e-162	Squamous Epithelial cell	WDR91
AADAC	1.52186e-165	0.510927	0.401	0.068	7.34741e-161	Squamous Epithelial cell	AADAC
CD82	2.12087e-164	0.727556	0.687	0.214	1.02394e-159	Squamous Epithelial cell	CD82
PTMS	5.36004e-164	0.88964	0.862	0.481	2.58778e-159	Squamous Epithelial cell	PTMS
SPINK5	7.6781e-164	0.835962	0.406	0.075	3.70691e-159	Squamous Epithelial cell	SPINK5
ALDOA	1.13811e-163	0.839495	0.854	0.377	5.49469e-159	Squamous Epithelial cell	ALDOA
SPATS2L	1.15332e-160	0.66018	0.694	0.212	5.56812e-156	Squamous Epithelial cell	SPATS2L
DAPL1	2.03312e-160	0.525983	0.337	0.049	9.81568e-156	Squamous Epithelial cell	DAPL1
MTSS1	3.5692e-159	0.624257	0.522	0.13	1.72317e-154	Squamous Epithelial cell	MTSS1
KYNU	2.38412e-158	0.532972	0.42	0.079	1.15103e-153	Squamous Epithelial cell	KYNU
MIF	1.64771e-156	0.404721	0.333	0.049	7.95497e-152	Squamous Epithelial cell	MIF
CLU	7.51192e-155	0.673704	0.853	0.329	3.62668e-150	Squamous Epithelial cell	CLU
WLS	1.9671e-153	0.428549	0.379	0.067	9.49695e-149	Squamous Epithelial cell	WLS
TNKS1BP1	3.35895e-153	0.579951	0.565	0.152	1.62167e-148	Squamous Epithelial cell	TNKS1BP1
JAG2	1.29594e-152	0.676151	0.459	0.102	6.25668e-148	Squamous Epithelial cell	JAG2
SERINC2	3.56483e-152	0.76834	0.712	0.269	1.72107e-147	Squamous Epithelial cell	SERINC2
ZYX	1.43659e-151	0.618504	0.569	0.158	6.93573e-147	Squamous Epithelial cell	ZYX
SDC4	1.30455e-150	0.70403	0.737	0.252	6.29823e-146	Squamous Epithelial cell	SDC4
LDHB	2.32971e-150	0.595048	0.512	0.124	1.12476e-145	Squamous Epithelial cell	LDHB
DUOX2	8.50755e-150	0.258476	0.683	0.193	4.10736e-145	Squamous Epithelial cell	DUOX2
SLPI	1.44251e-149	0.764673	0.693	0.218	6.9643e-145	Squamous Epithelial cell	SLPI
P4HB	1.69637e-149	0.758493	0.854	0.374	8.18989e-145	Squamous Epithelial cell	P4HB
RPL18	3.0034e-149	0.830912	0.829	0.468	1.45001e-144	Squamous Epithelial cell	RPL18
FAM83A	3.79852e-149	0.486616	0.318	0.047	1.83389e-144	Squamous Epithelial cell	FAM83A
SLC3A2	4.47322e-149	0.801332	0.767	0.358	2.15963e-144	Squamous Epithelial cell	SLC3A2
SRGAP3	9.42759e-149	0.327589	0.263	0.029	4.55155e-144	Squamous Epithelial cell	SRGAP3
LAMA5	1.28193e-148	0.688097	0.718	0.252	6.18903e-144	Squamous Epithelial cell	LAMA5
TNFRSF10B	7.50617e-148	0.558207	0.506	0.124	3.62391e-143	Squamous Epithelial cell	TNFRSF10B
CD74	1.5946e-147	0.660592	0.762	0.27	7.69858e-143	Squamous Epithelial cell	CD74
ANXA1	1.47378e-146	0.689758	0.701	0.225	7.11525e-142	Squamous Epithelial cell	ANXA1
TNFRSF1A	8.67896e-146	0.555457	0.523	0.139	4.19012e-141	Squamous Epithelial cell	TNFRSF1A
CRABP2	1.27335e-145	0.830192	0.402	0.084	6.14759e-141	Squamous Epithelial cell	CRABP2
TXNDC17	2.32602e-145	0.897412	0.821	0.454	1.12298e-140	Squamous Epithelial cell	TXNDC17
DNAJB4	1.91371e-143	0.691316	0.496	0.13	9.23918e-139	Squamous Epithelial cell	DNAJB4
COLCA1	1.18177e-142	0.432753	0.278	0.037	5.70545e-138	Squamous Epithelial cell	COLCA1
NUPR1	2.64364e-142	0.516427	0.493	0.122	1.27632e-137	Squamous Epithelial cell	NUPR1
LMNA	6.30588e-142	0.809079	0.796	0.364	3.04442e-137	Squamous Epithelial cell	LMNA
PPP1R15A	6.61029e-142	1.09406	0.846	0.535	3.19138e-137	Squamous Epithelial cell	PPP1R15A
SHC1	8.58915e-142	0.502729	0.417	0.091	4.14676e-137	Squamous Epithelial cell	SHC1
CELSR1	2.35402e-141	0.435151	0.32	0.05	1.1365e-136	Squamous Epithelial cell	CELSR1
ANXA10	3.0923e-141	0.387039	0.394	0.076	1.49293e-136	Squamous Epithelial cell	ANXA10
MAF	6.21086e-141	0.52151	0.441	0.097	2.99854e-136	Squamous Epithelial cell	MAF
CTSC	1.50871e-140	0.602128	0.627	0.191	7.28391e-136	Squamous Epithelial cell	CTSC
KLF5	5.30064e-140	0.783507	0.729	0.291	2.5591e-135	Squamous Epithelial cell	KLF5
PTPN14	5.75254e-140	0.425247	0.335	0.056	2.77727e-135	Squamous Epithelial cell	PTPN14
CFH	1.38391e-139	0.510547	0.5	0.121	6.68136e-135	Squamous Epithelial cell	CFH
BSG	7.69456e-139	0.671734	0.636	0.216	3.71486e-134	Squamous Epithelial cell	BSG
RBMS1	2.09144e-136	0.568723	0.47	0.119	1.00972e-131	Squamous Epithelial cell	RBMS1
SERF2	1.33578e-134	0.655083	0.931	0.597	6.44903e-130	Squamous Epithelial cell	SERF2
FOXC1	2.52805e-134	0.485241	0.357	0.068	1.22052e-129	Squamous Epithelial cell	FOXC1
CD151	4.51222e-134	0.632096	0.729	0.288	2.17846e-129	Squamous Epithelial cell	CD151
EFNB1	7.71877e-134	0.519815	0.446	0.109	3.72655e-129	Squamous Epithelial cell	EFNB1
SMAD3	1.16567e-133	0.394178	0.376	0.075	5.62774e-129	Squamous Epithelial cell	SMAD3
NEAT1	4.46207e-133	0.40875	0.858	0.325	2.15424e-128	Squamous Epithelial cell	NEAT1
PLEC	6.54416e-133	0.484799	0.485	0.12	3.15946e-128	Squamous Epithelial cell	PLEC
DUOX1	3.47135e-132	0.34158	0.271	0.037	1.67593e-127	Squamous Epithelial cell	DUOX1
EPHX1	4.60003e-132	0.704071	0.631	0.237	2.22085e-127	Squamous Epithelial cell	EPHX1
IL4R	8.28031e-132	0.485554	0.449	0.107	3.99765e-127	Squamous Epithelial cell	IL4R
SLC16A3	1.02506e-131	0.530215	0.474	0.119	4.94887e-127	Squamous Epithelial cell	SLC16A3
VAMP8	1.05389e-131	0.567337	0.656	0.215	5.08806e-127	Squamous Epithelial cell	VAMP8
HBEGF	5.22498e-131	1.0752	0.635	0.261	2.52257e-126	Squamous Epithelial cell	HBEGF
TALDO1	5.24299e-131	0.732294	0.742	0.373	2.53126e-126	Squamous Epithelial cell	TALDO1
SYNGR2	3.34015e-130	0.583689	0.616	0.199	1.61259e-125	Squamous Epithelial cell	SYNGR2
JUNB	5.52683e-130	0.959903	0.934	0.779	2.6683e-125	Squamous Epithelial cell	JUNB
NFKBIA	5.9576e-130	0.986791	0.813	0.487	2.87627e-125	Squamous Epithelial cell	NFKBIA
ITGA6	9.12016e-130	0.611152	0.543	0.162	4.40312e-125	Squamous Epithelial cell	ITGA6
B2M	1.01541e-129	0.630671	0.977	0.791	4.90231e-125	Squamous Epithelial cell	B2M
UBC	1.57115e-129	0.696591	0.934	0.812	7.58533e-125	Squamous Epithelial cell	UBC
RPL28	2.481e-129	0.702954	0.866	0.584	1.1978e-124	Squamous Epithelial cell	RPL28
SGK1	1.66361e-128	0.624438	0.617	0.208	8.03174e-124	Squamous Epithelial cell	SGK1
ADGRG1	1.94043e-127	0.528598	0.503	0.138	9.36822e-123	Squamous Epithelial cell	ADGRG1
CEBPB	5.57279e-127	0.766416	0.829	0.486	2.69049e-122	Squamous Epithelial cell	CEBPB
NAB2	4.39027e-126	0.498926	0.399	0.092	2.11958e-121	Squamous Epithelial cell	NAB2
THBS1	6.50512e-126	0.784249	0.393	0.093	3.1406e-121	Squamous Epithelial cell	THBS1
EFNA1	2.56706e-125	0.655212	0.613	0.207	1.23935e-120	Squamous Epithelial cell	EFNA1
IFI27	3.73756e-125	0.518321	0.698	0.231	1.80446e-120	Squamous Epithelial cell	IFI27
SLC9A3R1	8.93775e-125	0.595915	0.62	0.22	4.31505e-120	Squamous Epithelial cell	SLC9A3R1
PGD	1.93665e-124	0.701208	0.818	0.481	9.34997e-120	Squamous Epithelial cell	PGD
HSPB8	2.7927e-124	0.450093	0.311	0.055	1.34829e-119	Squamous Epithelial cell	HSPB8
SCPEP1	1.77807e-123	0.704128	0.616	0.235	8.58434e-119	Squamous Epithelial cell	SCPEP1
S100P	2.32091e-123	0.560043	0.691	0.229	1.12051e-118	Squamous Epithelial cell	S100P
GRN	2.70629e-123	0.667849	0.627	0.218	1.30657e-118	Squamous Epithelial cell	GRN
LPAR6	6.98571e-123	0.397327	0.335	0.063	3.37263e-118	Squamous Epithelial cell	LPAR6
ALDH1A1	1.01949e-122	0.529114	0.561	0.166	4.92198e-118	Squamous Epithelial cell	ALDH1A1
AIM1	1.8181e-122	0.443088	0.372	0.08	8.77758e-118	Squamous Epithelial cell	AIM1
C1orf186	1.8687e-121	0.346625	0.289	0.047	9.02192e-117	Squamous Epithelial cell	C1orf186
AJUBA	2.0879e-121	0.317251	0.259	0.037	1.00802e-116	Squamous Epithelial cell	AJUBA
APOL2	3.04734e-121	0.523214	0.489	0.135	1.47123e-116	Squamous Epithelial cell	APOL2
RASD1	5.9988e-121	0.835474	0.459	0.131	2.89616e-116	Squamous Epithelial cell	RASD1
AGRN	3.30987e-120	0.46031	0.394	0.091	1.59797e-115	Squamous Epithelial cell	AGRN
DUOXA2	4.60369e-120	0.503294	0.26	0.038	2.22261e-115	Squamous Epithelial cell	DUOXA2
TRIP6	5.02223e-120	0.388563	0.417	0.1	2.42468e-115	Squamous Epithelial cell	TRIP6
CHD3	6.45432e-120	0.540923	0.544	0.168	3.11608e-115	Squamous Epithelial cell	CHD3
CCND1	7.90381e-120	0.479805	0.472	0.127	3.81588e-115	Squamous Epithelial cell	CCND1
PARP14	3.34873e-118	0.504479	0.51	0.144	1.61673e-113	Squamous Epithelial cell	PARP14
BCAP31	3.82132e-117	0.624683	0.767	0.366	1.84489e-112	Squamous Epithelial cell	BCAP31
SH3BGRL3	4.49591e-117	0.717679	0.825	0.445	2.17058e-112	Squamous Epithelial cell	SH3BGRL3
IRF6	4.7842e-117	0.636246	0.627	0.248	2.30976e-112	Squamous Epithelial cell	IRF6
IGFBP7	1.5088e-116	0.748826	0.536	0.185	7.28432e-112	Squamous Epithelial cell	IGFBP7
TRIB1	3.30695e-116	0.819361	0.639	0.262	1.59656e-111	Squamous Epithelial cell	TRIB1
CIB1	1.04504e-115	0.388051	0.53	0.155	5.04534e-111	Squamous Epithelial cell	CIB1
TPT1	3.53875e-115	0.543879	0.993	0.989	1.70847e-110	Squamous Epithelial cell	TPT1
ARL4D	5.40971e-115	0.649461	0.558	0.2	2.61175e-110	Squamous Epithelial cell	ARL4D
GJA1	2.40603e-114	0.453276	0.358	0.078	1.16161e-109	Squamous Epithelial cell	GJA1
HNMT	4.20022e-114	0.374383	0.394	0.092	2.02783e-109	Squamous Epithelial cell	HNMT
TNS4	7.58252e-114	0.316862	0.252	0.038	3.66076e-109	Squamous Epithelial cell	TNS4
SERPINE1	8.37415e-114	0.821478	0.417	0.115	4.04296e-109	Squamous Epithelial cell	SERPINE1
RPS14	3.90972e-113	0.687542	0.908	0.627	1.88758e-108	Squamous Epithelial cell	RPS14
FSCN1	1.14604e-112	0.765261	0.784	0.457	5.53299e-108	Squamous Epithelial cell	FSCN1
MT.RNR1	1.31344e-112	0.466552	0.999	0.997	6.34113e-108	Squamous Epithelial cell	MT.RNR1
PERP	1.94733e-112	0.85511	0.865	0.645	9.40153e-108	Squamous Epithelial cell	PERP
EPAS1	1.47741e-111	0.420777	0.383	0.092	7.13277e-107	Squamous Epithelial cell	EPAS1
SYTL1	1.51184e-111	0.402328	0.394	0.096	7.29902e-107	Squamous Epithelial cell	SYTL1
ATP6V0E1	6.77659e-111	0.64	0.758	0.405	3.27167e-106	Squamous Epithelial cell	ATP6V0E1
LY6E	4.69671e-110	0.559875	0.551	0.193	2.26752e-105	Squamous Epithelial cell	LY6E
FOSL2	5.39079e-110	0.672935	0.813	0.466	2.60262e-105	Squamous Epithelial cell	FOSL2
STOM	7.74595e-110	0.485609	0.444	0.124	3.73967e-105	Squamous Epithelial cell	STOM
DGKA	8.56639e-110	0.38835	0.377	0.089	4.13577e-105	Squamous Epithelial cell	DGKA
PPP1R13L	1.25688e-109	0.420858	0.477	0.137	6.06811e-105	Squamous Epithelial cell	PPP1R13L
EMP1	2.11182e-109	0.513031	0.441	0.122	1.01957e-104	Squamous Epithelial cell	EMP1
GCLC	3.00655e-109	0.501564	0.428	0.117	1.45153e-104	Squamous Epithelial cell	GCLC
CD44	7.78106e-109	0.695236	0.718	0.338	3.75662e-104	Squamous Epithelial cell	CD44
RP5.1052M9.1	1.03491e-108	0.648136	0.85	0.562	4.99645e-104	Squamous Epithelial cell	RP5.1052M9.1
RAPGEFL1	6.06456e-108	0.501424	0.492	0.154	2.92791e-103	Squamous Epithelial cell	RAPGEFL1
TM4SF1	7.92513e-108	0.380302	0.711	0.248	3.82617e-103	Squamous Epithelial cell	TM4SF1
DSG2	1.42667e-107	0.510266	0.545	0.177	6.88784e-103	Squamous Epithelial cell	DSG2
BCL6	1.87746e-106	0.465594	0.438	0.123	9.06421e-102	Squamous Epithelial cell	BCL6
HSD17B2	2.08457e-106	0.399792	0.379	0.093	1.00641e-101	Squamous Epithelial cell	HSD17B2
ABCC1	1.26748e-105	0.389815	0.34	0.075	6.11927e-101	Squamous Epithelial cell	ABCC1
NFE2L2	1.27205e-105	0.630346	0.618	0.267	6.14135e-101	Squamous Epithelial cell	NFE2L2
FAM110C	2.88366e-105	0.367867	0.336	0.074	1.3922e-100	Squamous Epithelial cell	FAM110C
LTBR	2.71086e-104	0.426607	0.468	0.138	1.30877e-99	Squamous Epithelial cell	LTBR
GSR	2.91104e-104	0.508273	0.635	0.255	1.40542e-99	Squamous Epithelial cell	GSR
CTD.3092A11.2	2.91116e-104	0.360513	0.317	0.066	1.40548e-99	Squamous Epithelial cell	CTD.3092A11.2
ITGA3	3.08308e-104	0.612692	0.492	0.157	1.48848e-99	Squamous Epithelial cell	ITGA3
SEPT9	5.97309e-104	0.549661	0.625	0.249	2.88375e-99	Squamous Epithelial cell	SEPT9
PMAIP1	6.27222e-104	0.92836	0.632	0.307	3.02817e-99	Squamous Epithelial cell	PMAIP1
KIF13A	6.4097e-104	0.368268	0.346	0.08	3.09454e-99	Squamous Epithelial cell	KIF13A
CDH1	1.08499e-103	0.495272	0.618	0.228	5.23821e-99	Squamous Epithelial cell	CDH1
ELF3	1.49519e-103	0.509706	0.725	0.279	7.21861e-99	Squamous Epithelial cell	ELF3
DDIT4	3.18846e-103	0.740745	0.865	0.602	1.53936e-98	Squamous Epithelial cell	DDIT4
GPRC5C	5.92061e-103	0.451912	0.489	0.153	2.85841e-98	Squamous Epithelial cell	GPRC5C
REEP4	6.90775e-103	0.482206	0.435	0.127	3.33499e-98	Squamous Epithelial cell	REEP4
NFKBIZ	1.10567e-102	0.657317	0.617	0.234	5.33806e-98	Squamous Epithelial cell	NFKBIZ
BLCAP	1.21456e-102	0.440535	0.477	0.149	5.86375e-98	Squamous Epithelial cell	BLCAP
C1R	3.91238e-102	0.708018	0.421	0.125	1.88886e-97	Squamous Epithelial cell	C1R
PTGR1	1.25133e-101	0.416263	0.346	0.082	6.04127e-97	Squamous Epithelial cell	PTGR1
ITPKC	2.07979e-101	0.415842	0.388	0.101	1.0041e-96	Squamous Epithelial cell	ITPKC
SPSB1	4.97011e-101	0.484022	0.475	0.151	2.39952e-96	Squamous Epithelial cell	SPSB1
LGALS3BP	1.49648e-100	0.625206	0.809	0.427	7.22485e-96	Squamous Epithelial cell	LGALS3BP
TAX1BP3	2.18568e-100	0.387762	0.373	0.097	1.05522e-95	Squamous Epithelial cell	TAX1BP3
HLA.A	4.52898e-100	0.625578	0.934	0.72	2.18655e-95	Squamous Epithelial cell	HLA.A
APRT	1.51822e-99	0.379874	0.444	0.13	7.3298e-95	Squamous Epithelial cell	APRT
PPIB	4.66386e-99	0.503253	0.614	0.241	2.25166e-94	Squamous Epithelial cell	PPIB
APLP2	5.32754e-99	0.7151	0.813	0.524	2.57208e-94	Squamous Epithelial cell	APLP2
MT2A	1.38509e-98	1.46309	0.753	0.456	6.6871e-94	Squamous Epithelial cell	MT2A
TIMP3	1.39508e-98	0.533878	0.379	0.103	6.73531e-94	Squamous Epithelial cell	TIMP3
SLC40A1	1.52662e-98	0.496463	0.566	0.201	7.37037e-94	Squamous Epithelial cell	SLC40A1
RAP2B	2.46959e-98	0.697424	0.539	0.212	1.19229e-93	Squamous Epithelial cell	RAP2B
CAPNS1	3.71634e-97	0.57351	0.693	0.326	1.79421e-92	Squamous Epithelial cell	CAPNS1
TSC22D3	9.46482e-97	0.666684	0.638	0.289	4.56952e-92	Squamous Epithelial cell	TSC22D3
CCL20	1.24625e-96	0.39743	0.441	0.124	6.01677e-92	Squamous Epithelial cell	CCL20
FRMD6	1.55985e-96	0.361944	0.253	0.046	7.53078e-92	Squamous Epithelial cell	FRMD6
GADD45B	3.35622e-96	0.895317	0.683	0.363	1.62035e-91	Squamous Epithelial cell	GADD45B
ITPRIPL2	3.59698e-96	0.325121	0.336	0.079	1.73659e-91	Squamous Epithelial cell	ITPRIPL2
NT5C	3.65131e-96	0.404223	0.368	0.094	1.76282e-91	Squamous Epithelial cell	NT5C
NECTIN1	5.64074e-95	0.499667	0.519	0.185	2.72329e-90	Squamous Epithelial cell	NECTIN1
FAM57A	6.83411e-95	0.419255	0.371	0.1	3.29944e-90	Squamous Epithelial cell	FAM57A
HLA.E	9.39432e-95	0.454044	0.698	0.296	4.53549e-90	Squamous Epithelial cell	HLA.E
UGT2B15	2.03623e-94	0.427084	0.39	0.103	9.83073e-90	Squamous Epithelial cell	UGT2B15
OVOL1	2.4357e-94	0.655337	0.424	0.133	1.17593e-89	Squamous Epithelial cell	OVOL1
MSN	5.24065e-94	0.435789	0.474	0.151	2.53013e-89	Squamous Epithelial cell	MSN
AHR	1.01503e-93	0.442254	0.532	0.187	4.90045e-89	Squamous Epithelial cell	AHR
IGFBP4	1.11232e-93	0.610236	0.629	0.284	5.37016e-89	Squamous Epithelial cell	IGFBP4
IMPA2	2.163e-93	0.370954	0.343	0.087	1.04428e-88	Squamous Epithelial cell	IMPA2
BMP2	7.70268e-93	0.559387	0.391	0.109	3.71878e-88	Squamous Epithelial cell	BMP2
GPX1	8.70584e-93	0.581698	0.612	0.272	4.20309e-88	Squamous Epithelial cell	GPX1
CDC42EP4	9.52648e-93	0.519683	0.533	0.202	4.59929e-88	Squamous Epithelial cell	CDC42EP4
ST14	4.14957e-92	0.405437	0.46	0.144	2.00337e-87	Squamous Epithelial cell	ST14
CDH3	6.10454e-92	0.613791	0.344	0.09	2.94721e-87	Squamous Epithelial cell	CDH3
RGS12	6.71155e-92	0.350182	0.32	0.075	3.24027e-87	Squamous Epithelial cell	RGS12
DUSP1	9.39953e-92	0.85249	0.804	0.534	4.538e-87	Squamous Epithelial cell	DUSP1
RND3	2.92249e-91	0.907882	0.643	0.343	1.41095e-86	Squamous Epithelial cell	RND3
DNAJA4	3.41057e-91	0.405722	0.419	0.125	1.64659e-86	Squamous Epithelial cell	DNAJA4
TM7SF3	1.14672e-90	0.59312	0.563	0.239	5.53623e-86	Squamous Epithelial cell	TM7SF3
MYL12B	1.76988e-90	0.499191	0.871	0.552	8.54482e-86	Squamous Epithelial cell	MYL12B
POLR2L	4.46341e-90	0.451161	0.517	0.19	2.15489e-85	Squamous Epithelial cell	POLR2L
TSPO	4.8806e-90	0.435881	0.634	0.255	2.35631e-85	Squamous Epithelial cell	TSPO
TXN	6.39073e-90	0.655816	0.853	0.689	3.08538e-85	Squamous Epithelial cell	TXN
GNG12	7.14441e-90	0.345148	0.369	0.101	3.44925e-85	Squamous Epithelial cell	GNG12
GRINA	1.32769e-89	0.386565	0.393	0.114	6.40996e-85	Squamous Epithelial cell	GRINA
SEMA3F	2.97592e-89	0.3796	0.377	0.105	1.43674e-84	Squamous Epithelial cell	SEMA3F
FOSL1	3.2616e-89	0.419626	0.292	0.066	1.57467e-84	Squamous Epithelial cell	FOSL1
LAMP1	7.49884e-89	0.648282	0.701	0.38	3.62036e-84	Squamous Epithelial cell	LAMP1
LTBP3	1.45961e-88	0.39068	0.386	0.108	7.04687e-84	Squamous Epithelial cell	LTBP3
CD59	1.9133e-88	0.398599	0.725	0.328	9.23722e-84	Squamous Epithelial cell	CD59
TAPBP	1.35718e-87	0.421812	0.466	0.156	6.55234e-83	Squamous Epithelial cell	TAPBP
C1orf106	4.85145e-87	0.356567	0.393	0.114	2.34223e-82	Squamous Epithelial cell	C1orf106
FAM83H	8.36476e-87	0.349979	0.332	0.085	4.03842e-82	Squamous Epithelial cell	FAM83H
SLC7A8	1.6621e-86	0.324417	0.328	0.081	8.02445e-82	Squamous Epithelial cell	SLC7A8
SPINT1	2.11659e-86	0.444695	0.606	0.243	1.02187e-81	Squamous Epithelial cell	SPINT1
MT.ND5	4.78025e-86	0.347968	0.999	0.995	2.30785e-81	Squamous Epithelial cell	MT.ND5
ACTN4	3.62898e-85	0.534071	0.825	0.481	1.75204e-80	Squamous Epithelial cell	ACTN4
TOLLIP	4.27297e-85	0.443274	0.486	0.178	2.06295e-80	Squamous Epithelial cell	TOLLIP
SEMA3C	5.89699e-85	0.389023	0.284	0.066	2.84701e-80	Squamous Epithelial cell	SEMA3C
TMEM45A	1.29934e-84	0.556307	0.304	0.076	6.27307e-80	Squamous Epithelial cell	TMEM45A
EXT1	2.33985e-84	0.349153	0.318	0.081	1.12966e-79	Squamous Epithelial cell	EXT1
PALLD	1.07268e-83	0.455678	0.35	0.101	5.1788e-79	Squamous Epithelial cell	PALLD
RHOC	1.35505e-83	0.315565	0.365	0.102	6.54203e-79	Squamous Epithelial cell	RHOC
LPXN	7.4306e-83	0.294891	0.273	0.061	3.58742e-78	Squamous Epithelial cell	LPXN
PLPP2	1.22085e-82	0.338298	0.428	0.138	5.89414e-78	Squamous Epithelial cell	PLPP2
LFNG	1.34347e-82	0.512862	0.45	0.16	6.48615e-78	Squamous Epithelial cell	LFNG
DDR1	1.6795e-82	0.511537	0.788	0.434	8.10845e-78	Squamous Epithelial cell	DDR1
GJB2	1.74736e-82	0.782473	0.258	0.058	8.43607e-78	Squamous Epithelial cell	GJB2
PLK2	1.93097e-82	0.529807	0.441	0.151	9.32253e-78	Squamous Epithelial cell	PLK2
NDUFA4L2	1.98877e-82	0.790836	0.455	0.164	9.60158e-78	Squamous Epithelial cell	NDUFA4L2
BCL9L	2.0379e-82	0.394883	0.479	0.169	9.83876e-78	Squamous Epithelial cell	BCL9L
TNFRSF10D	2.12153e-82	0.367051	0.306	0.077	1.02425e-77	Squamous Epithelial cell	TNFRSF10D
SH3RF2	3.56131e-82	0.277008	0.303	0.074	1.71936e-77	Squamous Epithelial cell	SH3RF2
CD63	6.14093e-82	0.485023	0.916	0.759	2.96478e-77	Squamous Epithelial cell	CD63
LAD1	8.46298e-82	0.43995	0.506	0.189	4.08584e-77	Squamous Epithelial cell	LAD1
SRC	1.1588e-81	0.36474	0.492	0.177	5.59458e-77	Squamous Epithelial cell	SRC
CYB5A	1.25639e-81	0.502009	0.634	0.295	6.06572e-77	Squamous Epithelial cell	CYB5A
FTLP3	1.79986e-81	0.562566	0.614	0.302	8.68955e-77	Squamous Epithelial cell	FTLP3
VMP1	1.80429e-81	0.488383	0.713	0.338	8.71095e-77	Squamous Epithelial cell	VMP1
BAIAP2	2.31933e-81	0.335733	0.361	0.104	1.11975e-76	Squamous Epithelial cell	BAIAP2
RPL29	4.63409e-81	0.538975	0.887	0.749	2.23729e-76	Squamous Epithelial cell	RPL29
NPC2	4.63695e-81	0.604427	0.734	0.415	2.23867e-76	Squamous Epithelial cell	NPC2
GOLGA2P7	8.42705e-81	0.39963	0.405	0.128	4.06849e-76	Squamous Epithelial cell	GOLGA2P7
AKR1C4	4.89053e-80	0.258338	0.266	0.059	2.3611e-75	Squamous Epithelial cell	AKR1C4
LRP1	5.57839e-80	0.362437	0.344	0.097	2.69319e-75	Squamous Epithelial cell	LRP1
ALDH3A2	8.4723e-80	0.629725	0.696	0.396	4.09034e-75	Squamous Epithelial cell	ALDH3A2
EDN1	9.95376e-80	0.472272	0.322	0.086	4.80558e-75	Squamous Epithelial cell	EDN1
MYC	2.00016e-79	0.415248	0.336	0.096	9.65659e-75	Squamous Epithelial cell	MYC
TAGLN2	2.09017e-79	0.455754	0.909	0.727	1.00911e-74	Squamous Epithelial cell	TAGLN2
FAM3C	4.10491e-79	0.493932	0.508	0.205	1.98181e-74	Squamous Epithelial cell	FAM3C
LGALS8	6.41666e-79	0.320382	0.303	0.079	3.0979e-74	Squamous Epithelial cell	LGALS8
FNDC3B	6.65995e-79	0.372955	0.383	0.12	3.21536e-74	Squamous Epithelial cell	FNDC3B
CAPS	9.23687e-79	0.278382	0.255	0.056	4.45947e-74	Squamous Epithelial cell	CAPS
ARF4	1.15126e-78	0.605748	0.807	0.594	5.55816e-74	Squamous Epithelial cell	ARF4
STXBP6	3.14146e-78	0.271755	0.252	0.056	1.51666e-73	Squamous Epithelial cell	STXBP6
PPP1R14B	3.45335e-78	0.454175	0.548	0.233	1.66724e-73	Squamous Epithelial cell	PPP1R14B
MINK1	4.30719e-78	0.428142	0.482	0.178	2.07947e-73	Squamous Epithelial cell	MINK1
TOB1	5.46064e-78	0.782693	0.817	0.637	2.63634e-73	Squamous Epithelial cell	TOB1
AREG	1.13893e-76	0.506696	0.413	0.141	5.49866e-72	Squamous Epithelial cell	AREG
KRT8	1.94379e-76	0.291196	0.726	0.331	9.38441e-72	Squamous Epithelial cell	KRT8
ARRDC2	2.04037e-76	0.627868	0.596	0.279	9.85071e-72	Squamous Epithelial cell	ARRDC2
CRIP2	2.54137e-76	0.400222	0.556	0.226	1.22695e-71	Squamous Epithelial cell	CRIP2
TGIF1	2.65581e-76	0.531209	0.534	0.231	1.2822e-71	Squamous Epithelial cell	TGIF1
MICALL2	2.67196e-76	0.302716	0.295	0.074	1.29e-71	Squamous Epithelial cell	MICALL2
ITIH2	2.92486e-76	0.362325	0.262	0.06	1.4121e-71	Squamous Epithelial cell	ITIH2
BIRC3	3.26496e-76	0.370932	0.521	0.189	1.57629e-71	Squamous Epithelial cell	BIRC3
C19orf24	3.30435e-76	0.261535	0.295	0.075	1.59531e-71	Squamous Epithelial cell	C19orf24
ACADVL	4.07663e-76	0.356528	0.687	0.314	1.96815e-71	Squamous Epithelial cell	ACADVL
COMT	4.19694e-76	0.506318	0.658	0.336	2.02624e-71	Squamous Epithelial cell	COMT
TIPARP	7.36118e-76	0.716113	0.556	0.272	3.5539e-71	Squamous Epithelial cell	TIPARP
LAMA3	9.92004e-76	0.442831	0.351	0.106	4.78929e-71	Squamous Epithelial cell	LAMA3
MT.RNR2	9.9802e-76	0.305433	1	1	4.81834e-71	Squamous Epithelial cell	MT.RNR2
EGR1	1.36154e-75	0.986419	0.806	0.619	6.5734e-71	Squamous Epithelial cell	EGR1
TRAF3	4.06963e-75	0.32224	0.289	0.074	1.96478e-70	Squamous Epithelial cell	TRAF3
ALDH2	2.27796e-74	0.376421	0.544	0.22	1.09977e-69	Squamous Epithelial cell	ALDH2
PPP1CA	2.71014e-74	0.255592	0.288	0.074	1.30843e-69	Squamous Epithelial cell	PPP1CA
SSR4	2.8447e-74	0.399687	0.631	0.276	1.37339e-69	Squamous Epithelial cell	SSR4
A4GALT	2.98693e-74	0.285318	0.269	0.065	1.44206e-69	Squamous Epithelial cell	A4GALT
DUSP23	5.55555e-74	0.468831	0.463	0.178	2.68216e-69	Squamous Epithelial cell	DUSP23
YAP1	7.7374e-74	0.297509	0.382	0.121	3.73554e-69	Squamous Epithelial cell	YAP1
MYL12A	9.69613e-74	0.268063	0.642	0.26	4.6812e-69	Squamous Epithelial cell	MYL12A
S100A16	1.38579e-73	0.578247	0.733	0.448	6.69044e-69	Squamous Epithelial cell	S100A16
TMEM37	1.67578e-73	0.262809	0.281	0.07	8.09048e-69	Squamous Epithelial cell	TMEM37
TCEB2	2.39e-73	0.459546	0.687	0.365	1.15387e-68	Squamous Epithelial cell	TCEB2
CYB5R1	7.86383e-73	0.371908	0.307	0.086	3.79658e-68	Squamous Epithelial cell	CYB5R1
BTG1	1.25749e-72	0.609012	0.787	0.541	6.07104e-68	Squamous Epithelial cell	BTG1
CLCF1	1.68345e-72	0.290377	0.287	0.073	8.12752e-68	Squamous Epithelial cell	CLCF1
PIEZO1	1.74563e-72	0.301099	0.253	0.058	8.42771e-68	Squamous Epithelial cell	PIEZO1
ALB	2.96292e-72	0.497468	0.302	0.081	1.43047e-67	Squamous Epithelial cell	ALB
RHOV	3.96358e-72	0.38655	0.256	0.061	1.91358e-67	Squamous Epithelial cell	RHOV
ZFYVE21	1.45004e-71	0.305069	0.331	0.098	7.00063e-67	Squamous Epithelial cell	ZFYVE21
VPS37B	1.79142e-71	0.321452	0.331	0.097	8.64882e-67	Squamous Epithelial cell	VPS37B
ABHD2	2.37115e-71	0.506105	0.713	0.383	1.14477e-66	Squamous Epithelial cell	ABHD2
PPL	2.55542e-71	0.285738	0.317	0.09	1.23373e-66	Squamous Epithelial cell	PPL
ENO1	5.84882e-71	0.536295	0.855	0.656	2.82375e-66	Squamous Epithelial cell	ENO1
PLXNB2	7.52981e-71	0.407922	0.529	0.216	3.63532e-66	Squamous Epithelial cell	PLXNB2
TRIM29	8.42992e-71	0.505251	0.573	0.272	4.06988e-66	Squamous Epithelial cell	TRIM29
STAT6	2.49059e-70	0.37939	0.594	0.252	1.20243e-65	Squamous Epithelial cell	STAT6
ARPC2	2.79905e-70	0.549702	0.799	0.594	1.35135e-65	Squamous Epithelial cell	ARPC2
SDF4	3.44041e-70	0.330312	0.419	0.148	1.66099e-65	Squamous Epithelial cell	SDF4
PIK3R1	4.57686e-70	0.339998	0.344	0.106	2.20966e-65	Squamous Epithelial cell	PIK3R1
MYO1B	6.31175e-70	0.40342	0.395	0.139	3.04725e-65	Squamous Epithelial cell	MYO1B
JUN	7.77483e-70	0.721201	0.866	0.713	3.75361e-65	Squamous Epithelial cell	JUN
ANKRD11	1.03522e-69	0.437005	0.579	0.259	4.99793e-65	Squamous Epithelial cell	ANKRD11
RDH10	2.96428e-69	0.372018	0.369	0.12	1.43112e-64	Squamous Epithelial cell	RDH10
KLHL21	3.27366e-69	0.39938	0.423	0.154	1.58049e-64	Squamous Epithelial cell	KLHL21
FAM46A	1.8434e-68	0.451012	0.455	0.172	8.89973e-64	Squamous Epithelial cell	FAM46A
B4GALT1	2.02441e-68	0.370838	0.496	0.199	9.77366e-64	Squamous Epithelial cell	B4GALT1
MT.TN	3.86357e-68	0.383326	0.472	0.18	1.86529e-63	Squamous Epithelial cell	MT.TN
GADD45A	3.97438e-68	0.693275	0.763	0.524	1.91879e-63	Squamous Epithelial cell	GADD45A
AKT1	5.49242e-68	0.288192	0.351	0.111	2.65168e-63	Squamous Epithelial cell	AKT1
AHNAK2	8.80206e-68	0.367802	0.35	0.109	4.24955e-63	Squamous Epithelial cell	AHNAK2
H2AFJ	1.03889e-67	0.271062	0.417	0.139	5.01566e-63	Squamous Epithelial cell	H2AFJ
ISG15	1.61652e-67	0.250539	0.284	0.076	7.80439e-63	Squamous Epithelial cell	ISG15
RXRA	1.99989e-67	0.324165	0.375	0.127	9.65527e-63	Squamous Epithelial cell	RXRA
ITGAV	3.61902e-67	0.352461	0.326	0.102	1.74723e-62	Squamous Epithelial cell	ITGAV
SSH3	3.70744e-67	0.268127	0.278	0.075	1.78991e-62	Squamous Epithelial cell	SSH3
TMED9	5.53293e-67	0.489534	0.7	0.385	2.67124e-62	Squamous Epithelial cell	TMED9
SLC29A1	1.33259e-66	0.574732	0.709	0.392	6.4336e-62	Squamous Epithelial cell	SLC29A1
TRAM1	1.9066e-66	0.51895	0.595	0.291	9.20487e-62	Squamous Epithelial cell	TRAM1
CAPN2	2.33363e-66	0.327839	0.612	0.277	1.12666e-61	Squamous Epithelial cell	CAPN2
MAST4	2.77131e-66	0.350873	0.321	0.098	1.33796e-61	Squamous Epithelial cell	MAST4
TRIM47	3.82022e-66	0.291681	0.317	0.095	1.84437e-61	Squamous Epithelial cell	TRIM47
LSR	7.09425e-66	0.415121	0.533	0.237	3.42503e-61	Squamous Epithelial cell	LSR
PSAP	8.25545e-66	0.531816	0.872	0.692	3.98565e-61	Squamous Epithelial cell	PSAP
PIM3	8.9348e-66	0.522672	0.741	0.451	4.31363e-61	Squamous Epithelial cell	PIM3
GPRC5A	1.10208e-65	0.354586	0.437	0.158	5.32071e-61	Squamous Epithelial cell	GPRC5A
LAPTM4B	3.62077e-65	0.472666	0.561	0.271	1.74807e-60	Squamous Epithelial cell	LAPTM4B
CD24	5.43388e-65	0.394076	0.89	0.647	2.62342e-60	Squamous Epithelial cell	CD24
TNFAIP2	7.44436e-65	0.457659	0.547	0.238	3.59406e-60	Squamous Epithelial cell	TNFAIP2
ARHGAP23	1.1187e-64	0.31708	0.292	0.084	5.40096e-60	Squamous Epithelial cell	ARHGAP23
FAT1	1.80753e-64	0.398409	0.406	0.15	8.72659e-60	Squamous Epithelial cell	FAT1
CSTB	1.96405e-64	0.414091	0.887	0.769	9.48224e-60	Squamous Epithelial cell	CSTB
ARPC1B	2.65701e-63	0.472061	0.607	0.306	1.28278e-58	Squamous Epithelial cell	ARPC1B
DUSP5	3.43873e-63	0.520732	0.419	0.167	1.66018e-58	Squamous Epithelial cell	DUSP5
ITGB8	3.4517e-63	0.281078	0.285	0.081	1.66645e-58	Squamous Epithelial cell	ITGB8
PDIA3	5.24717e-63	0.43661	0.807	0.546	2.53328e-58	Squamous Epithelial cell	PDIA3
ERN1	5.4484e-63	0.33457	0.329	0.107	2.63043e-58	Squamous Epithelial cell	ERN1
SNAI2	6.13571e-63	0.263997	0.252	0.066	2.96226e-58	Squamous Epithelial cell	SNAI2
CTNND1	6.79113e-63	0.443155	0.68	0.371	3.27869e-58	Squamous Epithelial cell	CTNND1
PLXNB1	1.55825e-62	0.3845	0.442	0.171	7.52306e-58	Squamous Epithelial cell	PLXNB1
TRAF4	1.97193e-62	0.422581	0.554	0.263	9.52029e-58	Squamous Epithelial cell	TRAF4
HHEX	2.47316e-62	0.305405	0.32	0.1	1.19402e-57	Squamous Epithelial cell	HHEX
CSRNP1	2.94592e-62	0.490982	0.517	0.244	1.42226e-57	Squamous Epithelial cell	CSRNP1
AMOTL2	3.22762e-62	0.284889	0.263	0.072	1.55826e-57	Squamous Epithelial cell	AMOTL2
F3	4.13933e-62	0.345698	0.401	0.144	1.99843e-57	Squamous Epithelial cell	F3
FHL2	5.15017e-62	0.367404	0.497	0.214	2.48645e-57	Squamous Epithelial cell	FHL2
CAV2	9.48052e-62	0.286019	0.372	0.127	4.5771e-57	Squamous Epithelial cell	CAV2
PKP3	9.73314e-62	0.423894	0.551	0.257	4.69906e-57	Squamous Epithelial cell	PKP3
PFKFB3	1.05888e-61	0.393134	0.464	0.191	5.11217e-57	Squamous Epithelial cell	PFKFB3
SQRDL	1.97609e-61	0.307249	0.32	0.101	9.54036e-57	Squamous Epithelial cell	SQRDL
SLC38A2	2.70132e-61	0.597581	0.804	0.62	1.30417e-56	Squamous Epithelial cell	SLC38A2
ZFP36L2	5.76233e-61	0.527764	0.82	0.6	2.78199e-56	Squamous Epithelial cell	ZFP36L2
ZNF703	1.04086e-60	0.359537	0.361	0.129	5.02517e-56	Squamous Epithelial cell	ZNF703
IDH1	1.33589e-60	0.388938	0.536	0.246	6.44955e-56	Squamous Epithelial cell	IDH1
TMEM173	1.82556e-60	0.283244	0.253	0.069	8.81364e-56	Squamous Epithelial cell	TMEM173
RPS18	1.82568e-60	0.365731	0.945	0.799	8.81419e-56	Squamous Epithelial cell	RPS18
CXCL3	2.97333e-60	0.383111	0.387	0.14	1.43549e-55	Squamous Epithelial cell	CXCL3
PDXK	6.72575e-60	0.300484	0.402	0.15	3.24713e-55	Squamous Epithelial cell	PDXK
SMIM22	1.33415e-59	0.250013	0.383	0.135	6.44115e-55	Squamous Epithelial cell	SMIM22
LDHA	1.76674e-59	0.459309	0.847	0.616	8.52967e-55	Squamous Epithelial cell	LDHA
RPS15	1.77367e-59	0.451934	0.793	0.585	8.5631e-55	Squamous Epithelial cell	RPS15
RIOK3	1.91892e-59	0.340245	0.517	0.231	9.26437e-55	Squamous Epithelial cell	RIOK3
LAMP2	2.64648e-59	0.456685	0.594	0.304	1.2777e-54	Squamous Epithelial cell	LAMP2
RP11.382A20.3	3.21211e-59	0.43314	0.448	0.191	1.55077e-54	Squamous Epithelial cell	RP11.382A20.3
SLC22A23	4.04615e-59	0.321947	0.322	0.107	1.95344e-54	Squamous Epithelial cell	SLC22A23
EIF3B	4.66812e-59	0.344451	0.448	0.182	2.25372e-54	Squamous Epithelial cell	EIF3B
CLDN4	5.35279e-59	0.769149	0.822	0.661	2.58427e-54	Squamous Epithelial cell	CLDN4
SLC44A2	5.37407e-59	0.2901	0.336	0.115	2.59455e-54	Squamous Epithelial cell	SLC44A2
RARRES3	5.48089e-59	0.250642	0.282	0.083	2.64612e-54	Squamous Epithelial cell	RARRES3
PRRG4	1.82163e-58	0.364954	0.455	0.191	8.79466e-54	Squamous Epithelial cell	PRRG4
IL18	3.39926e-58	0.274299	0.372	0.128	1.64113e-53	Squamous Epithelial cell	IL18
BLVRB	4.38033e-58	0.272444	0.347	0.119	2.11478e-53	Squamous Epithelial cell	BLVRB
IER5L	7.72547e-58	0.284156	0.303	0.097	3.72978e-53	Squamous Epithelial cell	IER5L
EGFR	8.20781e-58	0.438594	0.449	0.194	3.96265e-53	Squamous Epithelial cell	EGFR
KLF4	1.13005e-57	0.551922	0.62	0.341	5.45578e-53	Squamous Epithelial cell	KLF4
HTATIP2	1.26993e-57	0.356589	0.479	0.211	6.1311e-53	Squamous Epithelial cell	HTATIP2
FRMD4B	2.24689e-57	0.34242	0.313	0.103	1.08478e-52	Squamous Epithelial cell	FRMD4B
TECR	4.0447e-57	0.32419	0.46	0.192	1.95274e-52	Squamous Epithelial cell	TECR
ONECUT2	8.69352e-57	0.340785	0.543	0.246	4.19714e-52	Squamous Epithelial cell	ONECUT2
DGKH	1.65992e-56	0.375848	0.36	0.132	8.01394e-52	Squamous Epithelial cell	DGKH
RPS9	2.30913e-56	0.393873	0.872	0.703	1.11482e-51	Squamous Epithelial cell	RPS9
TUBA1C	3.3434e-56	0.481808	0.734	0.489	1.61416e-51	Squamous Epithelial cell	TUBA1C
TXNIP	5.0639e-56	0.493474	0.799	0.531	2.4448e-51	Squamous Epithelial cell	TXNIP
PER1	5.50002e-56	0.319996	0.362	0.134	2.65535e-51	Squamous Epithelial cell	PER1
NPTN	5.71887e-56	0.306307	0.402	0.158	2.76102e-51	Squamous Epithelial cell	NPTN
ZNF532	9.01087e-56	0.305059	0.313	0.103	4.35036e-51	Squamous Epithelial cell	ZNF532
YIPF2	1.86355e-55	0.294144	0.339	0.12	8.99705e-51	Squamous Epithelial cell	YIPF2
SLC1A5	2.77532e-55	0.468188	0.748	0.51	1.3399e-50	Squamous Epithelial cell	SLC1A5
RNH1	6.32412e-55	0.321403	0.426	0.174	3.05322e-50	Squamous Epithelial cell	RNH1
RPL13	8.52838e-55	0.39805	0.876	0.733	4.11742e-50	Squamous Epithelial cell	RPL13
RPS28	9.65814e-55	0.397419	0.917	0.847	4.66285e-50	Squamous Epithelial cell	RPS28
TNFAIP3	1.53193e-54	0.493773	0.347	0.129	7.396e-50	Squamous Epithelial cell	TNFAIP3
GUK1	1.60411e-54	0.273551	0.394	0.154	7.74449e-50	Squamous Epithelial cell	GUK1
PXDC1	2.72846e-54	0.391447	0.365	0.14	1.31727e-49	Squamous Epithelial cell	PXDC1
HDLBP	3.6647e-54	0.392352	0.653	0.371	1.76928e-49	Squamous Epithelial cell	HDLBP
H2AFX	5.00145e-54	0.472626	0.475	0.229	2.41465e-49	Squamous Epithelial cell	H2AFX
PDLIM5	7.19303e-54	0.359583	0.488	0.217	3.47272e-49	Squamous Epithelial cell	PDLIM5
DUSP6	1.01289e-53	0.392196	0.478	0.212	4.89015e-49	Squamous Epithelial cell	DUSP6
ATF3	1.17905e-53	0.827725	0.748	0.6	5.69232e-49	Squamous Epithelial cell	ATF3
GALNT1	1.18775e-53	0.488433	0.497	0.243	5.73432e-49	Squamous Epithelial cell	GALNT1
PPFIBP1	1.42391e-53	0.265101	0.253	0.075	6.87449e-49	Squamous Epithelial cell	PPFIBP1
UBE2H	1.1434e-52	0.38087	0.581	0.313	5.52021e-48	Squamous Epithelial cell	UBE2H
MGST2	1.72906e-52	0.361444	0.508	0.249	8.34771e-48	Squamous Epithelial cell	MGST2
NR2F2	1.75215e-52	0.304364	0.45	0.192	8.45919e-48	Squamous Epithelial cell	NR2F2
CST3	1.86791e-52	0.255673	0.788	0.466	9.01807e-48	Squamous Epithelial cell	CST3
TUBA4A	2.91667e-52	0.393386	0.489	0.231	1.40814e-47	Squamous Epithelial cell	TUBA4A
CITED4	3.22066e-52	0.250261	0.281	0.09	1.5549e-47	Squamous Epithelial cell	CITED4
KDM6B	5.503e-52	0.372441	0.409	0.17	2.6568e-47	Squamous Epithelial cell	KDM6B
RASSF6	6.22453e-52	0.278565	0.325	0.116	3.00514e-47	Squamous Epithelial cell	RASSF6
RPL22L1	1.06337e-51	0.380794	0.567	0.291	5.13383e-47	Squamous Epithelial cell	RPL22L1
TSPAN6	1.07844e-51	0.27191	0.342	0.127	5.20661e-47	Squamous Epithelial cell	TSPAN6
LRP10	1.47529e-51	0.286031	0.47	0.203	7.12257e-47	Squamous Epithelial cell	LRP10
HEXIM1	1.60803e-51	0.536949	0.726	0.485	7.76339e-47	Squamous Epithelial cell	HEXIM1
HRAS	3.93054e-51	0.288539	0.371	0.144	1.89762e-46	Squamous Epithelial cell	HRAS
UXS1	6.28141e-51	0.262147	0.282	0.093	3.0326e-46	Squamous Epithelial cell	UXS1
CAPN1	1.08235e-50	0.418202	0.607	0.347	5.22546e-46	Squamous Epithelial cell	CAPN1
HSPG2	1.18125e-50	0.329842	0.315	0.114	5.70298e-46	Squamous Epithelial cell	HSPG2
PYGB	1.31486e-50	0.278909	0.387	0.152	6.34802e-46	Squamous Epithelial cell	PYGB
LPCAT3	1.48858e-50	0.282821	0.293	0.1	7.18674e-46	Squamous Epithelial cell	LPCAT3
PRKCD	1.756e-50	0.277399	0.394	0.159	8.47781e-46	Squamous Epithelial cell	PRKCD
NRARP	3.46581e-50	0.352981	0.365	0.145	1.67326e-45	Squamous Epithelial cell	NRARP
ERRFI1	3.62117e-50	0.682739	0.73	0.544	1.74826e-45	Squamous Epithelial cell	ERRFI1
GLUL	5.93445e-50	0.601596	0.804	0.652	2.86509e-45	Squamous Epithelial cell	GLUL
AKAP13	7.54377e-50	0.317916	0.457	0.198	3.64206e-45	Squamous Epithelial cell	AKAP13
DSC2	1.30757e-49	0.294047	0.253	0.078	6.31283e-45	Squamous Epithelial cell	DSC2
LBH	1.36802e-49	0.290706	0.383	0.151	6.60468e-45	Squamous Epithelial cell	LBH
LAMTOR4	1.66333e-49	0.279859	0.466	0.208	8.0304e-45	Squamous Epithelial cell	LAMTOR4
BAG3	2.45369e-49	0.367284	0.508	0.248	1.18461e-44	Squamous Epithelial cell	BAG3
RNF213	3.22699e-49	0.323787	0.536	0.256	1.55796e-44	Squamous Epithelial cell	RNF213
AP2M1	6.70877e-49	0.351598	0.572	0.304	3.23893e-44	Squamous Epithelial cell	AP2M1
FXYD5	9.68056e-49	0.348118	0.271	0.092	4.67368e-44	Squamous Epithelial cell	FXYD5
TRMT112	1.62266e-48	0.406854	0.727	0.491	7.83402e-44	Squamous Epithelial cell	TRMT112
HGS	1.70332e-48	0.270489	0.282	0.095	8.22344e-44	Squamous Epithelial cell	HGS
MBD2	2.7184e-48	0.294969	0.43	0.193	1.31242e-43	Squamous Epithelial cell	MBD2
PROM2	2.82156e-48	0.253362	0.293	0.101	1.36222e-43	Squamous Epithelial cell	PROM2
ARHGDIA	3.85355e-48	0.333694	0.468	0.221	1.86045e-43	Squamous Epithelial cell	ARHGDIA
PPP4R1	4.65631e-48	0.342542	0.477	0.226	2.24802e-43	Squamous Epithelial cell	PPP4R1
ANAPC11	5.87216e-48	0.362594	0.521	0.27	2.83502e-43	Squamous Epithelial cell	ANAPC11
CHMP1B	7.06882e-48	0.425778	0.554	0.307	3.41276e-43	Squamous Epithelial cell	CHMP1B
HLA.B	1.03421e-47	0.389116	0.701	0.424	4.99304e-43	Squamous Epithelial cell	HLA.B
MIR22HG	1.45353e-47	0.275416	0.314	0.116	7.01748e-43	Squamous Epithelial cell	MIR22HG
MGAT1	1.59661e-47	0.252291	0.333	0.128	7.70828e-43	Squamous Epithelial cell	MGAT1
EIF4G1	2.80478e-47	0.325855	0.488	0.232	1.35412e-42	Squamous Epithelial cell	EIF4G1
AC016739.2	4.25119e-47	0.311926	0.54	0.281	2.05243e-42	Squamous Epithelial cell	AC016739.2
UBALD2	5.38286e-47	0.2816	0.499	0.238	2.59879e-42	Squamous Epithelial cell	UBALD2
KIAA1522	9.90489e-47	0.25071	0.393	0.165	4.78198e-42	Squamous Epithelial cell	KIAA1522
TES	1.26187e-46	0.277873	0.475	0.219	6.09216e-42	Squamous Epithelial cell	TES
FOSB	1.75239e-46	0.723578	0.848	0.81	8.46036e-42	Squamous Epithelial cell	FOSB
CKAP4	2.10224e-46	0.31946	0.335	0.129	1.01494e-41	Squamous Epithelial cell	CKAP4
S100A14	2.71383e-46	0.435806	0.693	0.419	1.31021e-41	Squamous Epithelial cell	S100A14
ABCC5	6.07212e-46	0.263579	0.348	0.137	2.93156e-41	Squamous Epithelial cell	ABCC5
SSH1	1.14041e-45	0.272361	0.278	0.098	5.5058e-41	Squamous Epithelial cell	SSH1
MESDC2	1.26376e-45	0.323555	0.445	0.207	6.10128e-41	Squamous Epithelial cell	MESDC2
TMEM30B	1.26572e-45	0.26043	0.399	0.167	6.11078e-41	Squamous Epithelial cell	TMEM30B
JAG1	1.53369e-45	0.261394	0.321	0.121	7.40451e-41	Squamous Epithelial cell	JAG1
LIMA1	1.59384e-45	0.340773	0.533	0.271	7.69489e-41	Squamous Epithelial cell	LIMA1
MAPK6	2.95117e-45	0.295299	0.426	0.192	1.42479e-40	Squamous Epithelial cell	MAPK6
JUP	7.38643e-45	0.439803	0.729	0.484	3.5661e-40	Squamous Epithelial cell	JUP
IFNGR1	1.43409e-44	0.387621	0.483	0.24	6.92363e-40	Squamous Epithelial cell	IFNGR1
GNAI2	3.38006e-44	0.348042	0.468	0.23	1.63186e-39	Squamous Epithelial cell	GNAI2
NFE2L1	5.65237e-44	0.34486	0.444	0.21	2.72891e-39	Squamous Epithelial cell	NFE2L1
SERPINH1	5.72333e-44	0.328433	0.398	0.178	2.76317e-39	Squamous Epithelial cell	SERPINH1
GNAI1	7.68029e-44	0.254321	0.317	0.123	3.70797e-39	Squamous Epithelial cell	GNAI1
TNFRSF12A	1.08771e-43	0.314677	0.355	0.147	5.25134e-39	Squamous Epithelial cell	TNFRSF12A
KIAA0930	1.51161e-43	0.310413	0.331	0.131	7.29792e-39	Squamous Epithelial cell	KIAA0930
MFSD10	2.04711e-43	0.280226	0.357	0.149	9.88322e-39	Squamous Epithelial cell	MFSD10
ANKRD37	2.92456e-43	0.479475	0.449	0.224	1.41195e-38	Squamous Epithelial cell	ANKRD37
SNHG8	2.93276e-43	0.415801	0.68	0.443	1.41591e-38	Squamous Epithelial cell	SNHG8
HIF1A	4.93968e-43	0.412293	0.603	0.36	2.38483e-38	Squamous Epithelial cell	HIF1A
COL6A1	5.15523e-43	0.577561	0.545	0.303	2.48889e-38	Squamous Epithelial cell	COL6A1
ERF	2.20611e-42	0.27586	0.365	0.157	1.06509e-37	Squamous Epithelial cell	ERF
SHISA5	3.94481e-42	0.385435	0.532	0.297	1.90451e-37	Squamous Epithelial cell	SHISA5
FRMD8	3.94826e-42	0.306664	0.394	0.178	1.90618e-37	Squamous Epithelial cell	FRMD8
CTDSP1	6.04961e-42	0.261991	0.332	0.134	2.92069e-37	Squamous Epithelial cell	CTDSP1
EFHD2	6.55059e-42	0.352116	0.574	0.323	3.16256e-37	Squamous Epithelial cell	EFHD2
MAFG	6.57911e-42	0.25204	0.346	0.143	3.17633e-37	Squamous Epithelial cell	MAFG
RHOB	7.87951e-42	0.381557	0.891	0.806	3.80415e-37	Squamous Epithelial cell	RHOB
TMBIM6	1.66039e-41	0.303802	0.884	0.715	8.01621e-37	Squamous Epithelial cell	TMBIM6
NOTCH3	3.007e-41	0.252272	0.252	0.089	1.45175e-36	Squamous Epithelial cell	NOTCH3
LRP5	5.81917e-41	0.263369	0.329	0.134	2.80944e-36	Squamous Epithelial cell	LRP5
RPL35	1.0372e-40	0.302158	0.679	0.419	5.00748e-36	Squamous Epithelial cell	RPL35
TRIOBP	1.19881e-40	0.259986	0.361	0.157	5.78771e-36	Squamous Epithelial cell	TRIOBP
MANF	2.05193e-40	0.319741	0.47	0.235	9.9065e-36	Squamous Epithelial cell	MANF
PTGFRN	2.46116e-40	0.257012	0.293	0.115	1.18822e-35	Squamous Epithelial cell	PTGFRN
MT.ND6	2.66488e-40	0.277851	0.544	0.291	1.28658e-35	Squamous Epithelial cell	MT.ND6
HN1	2.7658e-40	0.38477	0.7	0.48	1.3353e-35	Squamous Epithelial cell	HN1
PABPC1	3.07932e-40	0.284271	0.937	0.868	1.48666e-35	Squamous Epithelial cell	PABPC1
DUSP2	7.35774e-40	0.401726	0.293	0.119	3.55224e-35	Squamous Epithelial cell	DUSP2
SOD2	1.57098e-39	0.555687	0.606	0.409	7.58454e-35	Squamous Epithelial cell	SOD2
TMED3	1.74375e-39	0.28481	0.463	0.232	8.41866e-35	Squamous Epithelial cell	TMED3
ADH5	2.11462e-39	0.349804	0.506	0.286	1.02092e-34	Squamous Epithelial cell	ADH5
MIDN	4.24776e-39	0.506754	0.707	0.514	2.05078e-34	Squamous Epithelial cell	MIDN
LIMS1	6.96262e-39	0.294802	0.394	0.184	3.36149e-34	Squamous Epithelial cell	LIMS1
PLD3	9.85725e-39	0.288979	0.291	0.115	4.75898e-34	Squamous Epithelial cell	PLD3
TMEM259	1.92036e-38	0.273045	0.449	0.22	9.27132e-34	Squamous Epithelial cell	TMEM259
NAP1L4	2.5435e-38	0.330639	0.526	0.297	1.22798e-33	Squamous Epithelial cell	NAP1L4
MORF4L1	3.24564e-38	0.35555	0.723	0.523	1.56696e-33	Squamous Epithelial cell	MORF4L1
ATP6V0D1	3.61176e-38	0.283327	0.457	0.235	1.74372e-33	Squamous Epithelial cell	ATP6V0D1
ATP1B3	4.57259e-38	0.412608	0.621	0.399	2.2076e-33	Squamous Epithelial cell	ATP1B3
ELF1	9.34197e-38	0.28518	0.377	0.174	4.51021e-33	Squamous Epithelial cell	ELF1
NEDD4L	1.17994e-37	0.271173	0.408	0.195	5.69665e-33	Squamous Epithelial cell	NEDD4L
PLPP5	1.37148e-37	0.298019	0.489	0.254	6.62137e-33	Squamous Epithelial cell	PLPP5
PTRF	1.73022e-37	0.397986	0.419	0.209	8.35334e-33	Squamous Epithelial cell	PTRF
NAMPT	1.96548e-37	0.459517	0.625	0.434	9.48915e-33	Squamous Epithelial cell	NAMPT
PPP4C	2.595e-37	0.291069	0.466	0.241	1.25284e-32	Squamous Epithelial cell	PPP4C
PLOD2	5.71359e-37	0.322512	0.409	0.195	2.75846e-32	Squamous Epithelial cell	PLOD2
RPL8	1.02574e-36	0.292759	0.869	0.716	4.95215e-32	Squamous Epithelial cell	RPL8
C12orf57	1.06869e-36	0.272385	0.449	0.23	5.15954e-32	Squamous Epithelial cell	C12orf57
ATP2A2	1.77203e-36	0.374469	0.749	0.569	8.55517e-32	Squamous Epithelial cell	ATP2A2
PPDPF	2.16481e-36	0.280675	0.89	0.782	1.04515e-31	Squamous Epithelial cell	PPDPF
PDLIM7	4.56008e-36	0.254378	0.348	0.155	2.20156e-31	Squamous Epithelial cell	PDLIM7
TMEM63B	8.14759e-36	0.263401	0.291	0.119	3.93357e-31	Squamous Epithelial cell	TMEM63B
FAM84A	9.29305e-36	0.288784	0.263	0.104	4.48659e-31	Squamous Epithelial cell	FAM84A
IRF3	1.44404e-35	0.251707	0.397	0.188	6.97166e-31	Squamous Epithelial cell	IRF3
STAT3	2.99676e-35	0.318631	0.529	0.296	1.4468e-30	Squamous Epithelial cell	STAT3
PGM2	3.583e-35	0.271665	0.271	0.11	1.72984e-30	Squamous Epithelial cell	PGM2
CDC37	3.60062e-35	0.277658	0.517	0.282	1.73834e-30	Squamous Epithelial cell	CDC37
MKNK2	5.78105e-35	0.310047	0.603	0.363	2.79103e-30	Squamous Epithelial cell	MKNK2
LDLR	6.34419e-35	0.331381	0.449	0.231	3.06291e-30	Squamous Epithelial cell	LDLR
MTRNR2L12	1.85763e-34	0.301594	0.862	0.704	8.96845e-30	Squamous Epithelial cell	MTRNR2L12
TMSB10	2.08486e-34	0.333154	0.97	0.928	1.00655e-29	Squamous Epithelial cell	TMSB10
PFN1	2.59085e-34	0.376072	0.909	0.818	1.25083e-29	Squamous Epithelial cell	PFN1
CLSTN1	2.91933e-34	0.413507	0.631	0.411	1.40942e-29	Squamous Epithelial cell	CLSTN1
STEAP3	1.05542e-33	0.253192	0.311	0.134	5.09544e-29	Squamous Epithelial cell	STEAP3
MCL1	1.89796e-33	0.481579	0.78	0.683	9.16315e-29	Squamous Epithelial cell	MCL1
SREBF1	2.04877e-33	0.271764	0.423	0.213	9.89125e-29	Squamous Epithelial cell	SREBF1
RPL36	2.88225e-33	0.321774	0.92	0.846	1.39152e-28	Squamous Epithelial cell	RPL36
LRRFIP1	4.15252e-33	0.251569	0.559	0.314	2.0048e-28	Squamous Epithelial cell	LRRFIP1
EPS8	1.31202e-32	0.261548	0.402	0.203	6.3343e-28	Squamous Epithelial cell	EPS8
MYH9	4.4486e-32	0.330893	0.601	0.37	2.14774e-27	Squamous Epithelial cell	MYH9
MAP1LC3B	4.48931e-32	0.337013	0.569	0.364	2.1674e-27	Squamous Epithelial cell	MAP1LC3B
NDFIP2	4.5788e-32	0.252521	0.394	0.201	2.2106e-27	Squamous Epithelial cell	NDFIP2
NEDD9	5.0166e-32	0.276782	0.289	0.125	2.42197e-27	Squamous Epithelial cell	NEDD9
BAZ1A	5.59859e-32	0.318301	0.566	0.339	2.70294e-27	Squamous Epithelial cell	BAZ1A
PSMD7	1.05566e-31	0.25556	0.461	0.254	5.09663e-27	Squamous Epithelial cell	PSMD7
RBBP8	1.20686e-31	0.301025	0.409	0.218	5.8266e-27	Squamous Epithelial cell	RBBP8
LITAF	2.15495e-31	0.298724	0.501	0.295	1.04039e-26	Squamous Epithelial cell	LITAF
H3F3B	2.59233e-31	0.296828	0.964	0.945	1.25155e-26	Squamous Epithelial cell	H3F3B
RAB7A	8.37437e-31	0.277923	0.61	0.389	4.04306e-26	Squamous Epithelial cell	RAB7A
UQCRC1	1.00567e-30	0.25482	0.369	0.184	4.8553e-26	Squamous Epithelial cell	UQCRC1
HMGA1	1.19185e-30	0.263278	0.602	0.366	5.75415e-26	Squamous Epithelial cell	HMGA1
PRSS23	1.51843e-30	0.275196	0.275	0.122	7.33084e-26	Squamous Epithelial cell	PRSS23
CDKN1A	1.92511e-30	0.465217	0.745	0.609	9.29425e-26	Squamous Epithelial cell	CDKN1A
HBP1	3.05312e-30	0.289576	0.453	0.251	1.47402e-25	Squamous Epithelial cell	HBP1
EIF5A	4.25987e-30	0.262779	0.614	0.378	2.05662e-25	Squamous Epithelial cell	EIF5A
LMAN2	7.04798e-30	0.266946	0.475	0.27	3.40269e-25	Squamous Epithelial cell	LMAN2
SEL1L3	1.05863e-29	0.258293	0.424	0.228	5.11095e-25	Squamous Epithelial cell	SEL1L3
ACTN1	1.56006e-29	0.355736	0.587	0.378	7.53183e-25	Squamous Epithelial cell	ACTN1
HLA.C	3.70111e-29	0.313994	0.781	0.614	1.78686e-24	Squamous Epithelial cell	HLA.C
PDIA4	1.64334e-28	0.333486	0.57	0.362	7.93387e-24	Squamous Epithelial cell	PDIA4
VEGFA	1.77171e-28	0.341422	0.811	0.675	8.55362e-24	Squamous Epithelial cell	VEGFA
TPI1	3.45219e-28	0.28428	0.85	0.739	1.66668e-23	Squamous Epithelial cell	TPI1
MESDC1	6.12682e-28	0.251239	0.298	0.141	2.95797e-23	Squamous Epithelial cell	MESDC1
FLNB	1.37862e-27	0.265263	0.357	0.181	6.65583e-23	Squamous Epithelial cell	FLNB
GNB2	1.89867e-27	0.253058	0.394	0.211	9.16657e-23	Squamous Epithelial cell	GNB2
PXN	3.8078e-27	0.276967	0.439	0.24	1.83837e-22	Squamous Epithelial cell	PXN
RSRP1	3.8723e-27	0.316733	0.726	0.554	1.86951e-22	Squamous Epithelial cell	RSRP1
CCNL1	6.80013e-27	0.367403	0.737	0.585	3.28303e-22	Squamous Epithelial cell	CCNL1
POLR2A	8.70927e-26	0.305343	0.521	0.333	4.20475e-21	Squamous Epithelial cell	POLR2A
ARL6IP5	2.00208e-25	0.287282	0.529	0.338	9.66584e-21	Squamous Epithelial cell	ARL6IP5
IER5	8.10004e-25	0.394482	0.685	0.556	3.91062e-20	Squamous Epithelial cell	IER5
IER2	1.07556e-24	0.544865	0.736	0.685	5.19268e-20	Squamous Epithelial cell	IER2
PRDX6	1.36302e-24	0.279849	0.596	0.415	6.58052e-20	Squamous Epithelial cell	PRDX6
LMAN1	1.98939e-24	0.306176	0.391	0.22	9.6046e-20	Squamous Epithelial cell	LMAN1
TPM4	6.16861e-24	0.318621	0.738	0.577	2.97814e-19	Squamous Epithelial cell	TPM4
OCIAD2	9.47226e-24	0.266912	0.73	0.555	4.57311e-19	Squamous Epithelial cell	OCIAD2
FUS	3.04875e-23	0.297293	0.836	0.701	1.47191e-18	Squamous Epithelial cell	FUS
PRDX5	3.48431e-23	0.282013	0.686	0.5	1.68219e-18	Squamous Epithelial cell	PRDX5
EFNB2	4.36751e-23	0.314728	0.408	0.239	2.10859e-18	Squamous Epithelial cell	EFNB2
RNA5.8S5	3.14864e-22	0.333365	0.449	0.272	1.52013e-17	Squamous Epithelial cell	RNA5.8S5
DDX5	5.03767e-22	0.313531	0.886	0.834	2.43214e-17	Squamous Epithelial cell	DDX5
LAMB1	2.37329e-21	0.269019	0.459	0.28	1.1458e-16	Squamous Epithelial cell	LAMB1
PTP4A1	2.74056e-21	0.332529	0.77	0.684	1.32311e-16	Squamous Epithelial cell	PTP4A1
XIST	4.04664e-21	0.285113	0.731	0.539	1.95368e-16	Squamous Epithelial cell	XIST
PTPRF	4.72016e-21	0.27823	0.712	0.546	2.27884e-16	Squamous Epithelial cell	PTPRF
SERTAD1	7.84179e-21	0.301616	0.474	0.307	3.78594e-16	Squamous Epithelial cell	SERTAD1
ELN	3.73197e-20	0.320683	0.536	0.355	1.80176e-15	Squamous Epithelial cell	ELN
MAFF	4.16749e-20	0.276478	0.446	0.285	2.01202e-15	Squamous Epithelial cell	MAFF
IRF1	1.15032e-19	0.269229	0.456	0.289	5.55362e-15	Squamous Epithelial cell	IRF1
NCOA7	1.85661e-19	0.402077	0.489	0.339	8.96354e-15	Squamous Epithelial cell	NCOA7
CMTM6	6.04799e-19	0.25659	0.521	0.352	2.91991e-14	Squamous Epithelial cell	CMTM6
PNRC1	7.88319e-18	0.299965	0.675	0.537	3.80593e-13	Squamous Epithelial cell	PNRC1
MDM2	1.0182e-17	0.26785	0.399	0.252	4.91578e-13	Squamous Epithelial cell	MDM2
KRT10	1.13213e-17	0.294863	0.592	0.44	5.46581e-13	Squamous Epithelial cell	KRT10
TGFBI	1.60806e-17	0.334032	0.375	0.234	7.76357e-13	Squamous Epithelial cell	TGFBI
SLC20A1	2.3568e-17	0.314693	0.525	0.381	1.13784e-12	Squamous Epithelial cell	SLC20A1
KLF10	3.13371e-17	0.276278	0.629	0.487	1.51292e-12	Squamous Epithelial cell	KLF10
BTG2	1.55247e-13	0.363372	0.676	0.579	7.49517e-09	Squamous Epithelial cell	BTG2
FABP5	2.37938e-09	0.44329	0.384	0.281	0.000114874	Squamous Epithelial cell	FABP5
LYZ	0	2.73033	0.799	0.049	0	Glandular Epithelial cell	LYZ
LCN2	0	2.37272	0.56	0.031	0	Glandular Epithelial cell	LCN2
TFF1	0	2.31616	0.652	0.048	0	Glandular Epithelial cell	TFF1
TFF2	0	2.22559	0.59	0.073	0	Glandular Epithelial cell	TFF2
SERPINA1	0	2.21646	0.775	0.141	0	Glandular Epithelial cell	SERPINA1
OLFM4	0	2.13994	0.514	0.091	0	Glandular Epithelial cell	OLFM4
PIGR	0	2.13407	0.657	0.039	0	Glandular Epithelial cell	PIGR
TFF3	0	2.12622	0.667	0.06	0	Glandular Epithelial cell	TFF3
SPINK1	0	2.10411	0.761	0.11	0	Glandular Epithelial cell	SPINK1
TM4SF4	0	2.0692	0.583	0.045	0	Glandular Epithelial cell	TM4SF4
AGR2	0	1.98598	0.765	0.137	0	Glandular Epithelial cell	AGR2
S100A6	0	1.96763	0.929	0.595	0	Glandular Epithelial cell	S100A6
CEACAM6	0	1.85123	0.6	0.041	0	Glandular Epithelial cell	CEACAM6
ANXA4	0	1.73986	0.782	0.142	0	Glandular Epithelial cell	ANXA4
FCGBP	0	1.73532	0.489	0.062	0	Glandular Epithelial cell	FCGBP
TSPAN8	0	1.72894	0.712	0.095	0	Glandular Epithelial cell	TSPAN8
DUOX21	0	1.7188	0.535	0.121	0	Glandular Epithelial cell	DUOX2
SPP11	0	1.68321	0.625	0.155	0	Glandular Epithelial cell	SPP1
NEAT11	0	1.58623	0.778	0.211	0	Glandular Epithelial cell	NEAT1
SERPINA3	0	1.57194	0.485	0.051	0	Glandular Epithelial cell	SERPINA3
CLU1	0	1.57184	0.743	0.23	0	Glandular Epithelial cell	CLU
MMP7	0	1.55772	0.537	0.106	0	Glandular Epithelial cell	MMP7
PDZK1IP1	0	1.53202	0.617	0.066	0	Glandular Epithelial cell	PDZK1IP1
LGALS4	0	1.52004	0.702	0.077	0	Glandular Epithelial cell	LGALS4
B2M1	0	1.4805	0.952	0.75	0	Glandular Epithelial cell	B2M
CXCL17	0	1.47064	0.485	0.067	0	Glandular Epithelial cell	CXCL17
TM4SF11	0	1.47064	0.692	0.128	0	Glandular Epithelial cell	TM4SF1
LGALS3	0	1.44594	0.749	0.21	0	Glandular Epithelial cell	LGALS3
S100P1	0	1.3902	0.639	0.123	0	Glandular Epithelial cell	S100P
CST31	0	1.30168	0.807	0.368	0	Glandular Epithelial cell	CST3
ELF31	0	1.28787	0.761	0.139	0	Glandular Epithelial cell	ELF3
CD741	0	1.28539	0.66	0.177	0	Glandular Epithelial cell	CD74
TSPAN1	0	1.26872	0.574	0.082	0	Glandular Epithelial cell	TSPAN1
KRT81	0	1.26595	0.703	0.231	0	Glandular Epithelial cell	KRT8
KRT7	0	1.23586	0.571	0.089	0	Glandular Epithelial cell	KRT7
MUC1	0	1.22092	0.617	0.065	0	Glandular Epithelial cell	MUC1
CD241	0	1.216	0.857	0.594	0	Glandular Epithelial cell	CD24
MUC5B	0	1.20539	0.409	0.025	0	Glandular Epithelial cell	MUC5B
CLDN7	0	1.20096	0.74	0.265	0	Glandular Epithelial cell	CLDN7
ANXA21	0	1.20048	0.881	0.421	0	Glandular Epithelial cell	ANXA2
ERBB3	0	1.19576	0.59	0.07	0	Glandular Epithelial cell	ERBB3
CYP3A5	0	1.19398	0.548	0.052	0	Glandular Epithelial cell	CYP3A5
S100A101	0	1.18875	0.682	0.168	0	Glandular Epithelial cell	S100A10
TMC5	0	1.18755	0.576	0.033	0	Glandular Epithelial cell	TMC5
IFI271	0	1.16669	0.645	0.124	0	Glandular Epithelial cell	IFI27
TCN1	0	1.15932	0.437	0.048	0	Glandular Epithelial cell	TCN1
SAT11	0	1.1478	0.777	0.302	0	Glandular Epithelial cell	SAT1
MYL12A1	0	1.1341	0.654	0.149	0	Glandular Epithelial cell	MYL12A
ABCC31	0	1.13405	0.714	0.147	0	Glandular Epithelial cell	ABCC3
CD591	0	1.10652	0.678	0.238	0	Glandular Epithelial cell	CD59
RNASET2	0	1.10632	0.567	0.12	0	Glandular Epithelial cell	RNASET2
VMP11	0	1.09671	0.696	0.241	0	Glandular Epithelial cell	VMP1
MLPH	0	1.09141	0.48	0.054	0	Glandular Epithelial cell	MLPH
KRT18	0	1.0861	0.607	0.147	0	Glandular Epithelial cell	KRT18
BIRC31	0	1.08504	0.521	0.096	0	Glandular Epithelial cell	BIRC3
GPX21	0	1.06867	0.712	0.21	0	Glandular Epithelial cell	GPX2
MYL12B1	0	1.06487	0.815	0.488	0	Glandular Epithelial cell	MYL12B
NQO11	0	1.06184	0.697	0.161	0	Glandular Epithelial cell	NQO1
SLPI1	0	1.05362	0.623	0.117	0	Glandular Epithelial cell	SLPI
SERF21	0	1.05288	0.884	0.524	0	Glandular Epithelial cell	SERF2
ALDOA1	0	1.04135	0.781	0.275	0	Glandular Epithelial cell	ALDOA
IL32	0	1.03365	0.456	0.067	0	Glandular Epithelial cell	IL32
AHNAK1	0	1.02438	0.74	0.209	0	Glandular Epithelial cell	AHNAK
P4HB1	0	1.00755	0.762	0.28	0	Glandular Epithelial cell	P4HB
SLC44A4	0	0.993095	0.619	0.145	0	Glandular Epithelial cell	SLC44A4
KRT191	0	0.990689	0.819	0.371	0	Glandular Epithelial cell	KRT19
TMBIM1	0	0.975578	0.595	0.165	0	Glandular Epithelial cell	TMBIM1
S100A111	0	0.972246	0.862	0.373	0	Glandular Epithelial cell	S100A11
PSCA	0	0.95933	0.383	0.035	0	Glandular Epithelial cell	PSCA
SDC41	0	0.953593	0.626	0.165	0	Glandular Epithelial cell	SDC4
TIMP1	0	0.948892	0.526	0.083	0	Glandular Epithelial cell	TIMP1
SMIM24	0	0.914379	0.414	0.019	0	Glandular Epithelial cell	SMIM24
SLC3A1	0	0.910344	0.369	0.027	0	Glandular Epithelial cell	SLC3A1
CTSE	0	0.906667	0.396	0.035	0	Glandular Epithelial cell	CTSE
CREB3L1	0	0.894108	0.417	0.028	0	Glandular Epithelial cell	CREB3L1
MUC13	0	0.892677	0.418	0.023	0	Glandular Epithelial cell	MUC13
MT.RNR11	0	0.889214	0.995	0.998	0	Glandular Epithelial cell	MT.RNR1
VAMP81	0	0.829147	0.582	0.124	0	Glandular Epithelial cell	VAMP8
CAPN12	0	0.810262	0.367	0.03	0	Glandular Epithelial cell	CAPN12
MYRF	0	0.791705	0.435	0.039	0	Glandular Epithelial cell	MYRF
ANXA3	2.61589e-304	0.716144	0.361	0.029	1.26293e-299	Glandular Epithelial cell	ANXA3
ZFP36L11	4.65207e-299	0.8599	0.768	0.282	2.24597e-294	Glandular Epithelial cell	ZFP36L1
CDH11	3.42362e-297	0.765268	0.57	0.141	1.65289e-292	Glandular Epithelial cell	CDH1
CLDN10	1.73521e-295	0.866075	0.4	0.05	8.37741e-291	Glandular Epithelial cell	CLDN10
SPATS2L1	3.12782e-295	0.774924	0.566	0.133	1.51008e-290	Glandular Epithelial cell	SPATS2L
ANXA12	2.00149e-290	0.983838	0.573	0.149	9.663e-286	Glandular Epithelial cell	ANXA1
SCNN1A	6.10795e-289	0.764483	0.447	0.075	2.94885e-284	Glandular Epithelial cell	SCNN1A
VNN1	6.55443e-289	0.664422	0.317	0.017	3.16441e-284	Glandular Epithelial cell	VNN1
TSPAN3	1.52797e-286	1.03494	0.665	0.283	7.37691e-282	Glandular Epithelial cell	TSPAN3
KLF51	1.85233e-286	0.853946	0.646	0.205	8.94285e-282	Glandular Epithelial cell	KLF5
NFKBIZ1	2.69308e-286	0.956768	0.568	0.149	1.30019e-281	Glandular Epithelial cell	NFKBIZ
IFITM31	3.814e-286	0.867209	0.602	0.163	1.84136e-281	Glandular Epithelial cell	IFITM3
TST	5.30874e-283	0.767525	0.423	0.067	2.56301e-278	Glandular Epithelial cell	TST
CAPN8	6.0272e-283	0.754461	0.351	0.032	2.90987e-278	Glandular Epithelial cell	CAPN8
PI3	2.80173e-280	1.11031	0.338	0.028	1.35265e-275	Glandular Epithelial cell	PI3
PLA2G16	3.64343e-279	0.694562	0.396	0.055	1.75901e-274	Glandular Epithelial cell	PLA2G16
MT.RNR21	6.27011e-279	0.545865	1	1	3.02715e-274	Glandular Epithelial cell	MT.RNR2
GCNT3	1.02443e-278	0.675946	0.336	0.028	4.94587e-274	Glandular Epithelial cell	GCNT3
DSG21	2.0225e-277	0.773389	0.488	0.1	9.76445e-273	Glandular Epithelial cell	DSG2
CXCL16	5.41946e-277	0.704937	0.436	0.074	2.61646e-272	Glandular Epithelial cell	CXCL16
RBM47	5.86214e-277	0.630381	0.402	0.058	2.83018e-272	Glandular Epithelial cell	RBM47
SQSTM11	1.14258e-276	0.902402	0.723	0.283	5.51627e-272	Glandular Epithelial cell	SQSTM1
BACE2	2.21549e-276	0.867427	0.377	0.047	1.06962e-271	Glandular Epithelial cell	BACE2
LMO7	2.44788e-272	0.899617	0.479	0.105	1.18181e-267	Glandular Epithelial cell	LMO7
ANPEP	5.11375e-272	0.784572	0.3	0.016	2.46887e-267	Glandular Epithelial cell	ANPEP
GPRC5A1	8.21572e-272	0.876869	0.44	0.079	3.96647e-267	Glandular Epithelial cell	GPRC5A
ALDH1A11	1.69905e-271	0.891084	0.473	0.094	8.20283e-267	Glandular Epithelial cell	ALDH1A1
FAM3D	7.93753e-271	0.61645	0.331	0.028	3.83216e-266	Glandular Epithelial cell	FAM3D
ACTN41	1.73103e-269	0.876956	0.771	0.409	8.35725e-265	Glandular Epithelial cell	ACTN4
SPINT11	2.16255e-268	0.793435	0.565	0.16	1.04406e-263	Glandular Epithelial cell	SPINT1
GABRP	9.96427e-268	0.823211	0.395	0.058	4.81065e-263	Glandular Epithelial cell	GABRP
FXYD31	1.73941e-265	0.81627	0.817	0.462	8.39772e-261	Glandular Epithelial cell	FXYD3
CLDN2	3.15507e-264	1.00832	0.297	0.018	1.52324e-259	Glandular Epithelial cell	CLDN2
RNF128	4.53423e-264	0.636203	0.406	0.064	2.18908e-259	Glandular Epithelial cell	RNF128
ATP1B1	5.13692e-264	0.947505	0.846	0.705	2.48005e-259	Glandular Epithelial cell	ATP1B1
LIPH	8.61787e-264	0.555435	0.309	0.022	4.16062e-259	Glandular Epithelial cell	LIPH
GSTP11	9.74564e-263	0.890694	0.825	0.482	4.7051e-258	Glandular Epithelial cell	GSTP1
CTSC1	5.70228e-261	0.778727	0.509	0.12	2.753e-256	Glandular Epithelial cell	CTSC
CA2	7.8866e-261	0.773749	0.332	0.033	3.80757e-256	Glandular Epithelial cell	CA2
MGLL	3.12537e-260	0.872924	0.505	0.132	1.5089e-255	Glandular Epithelial cell	MGLL
MALAT1	5.54639e-260	1.25799	0.977	0.978	2.67774e-255	Glandular Epithelial cell	MALAT1
SDCBP2	1.09884e-259	0.684142	0.401	0.064	5.30508e-255	Glandular Epithelial cell	SDCBP2
CD631	8.02688e-259	0.813797	0.874	0.734	3.8753e-254	Glandular Epithelial cell	CD63
ALDOB	1.57604e-258	0.907321	0.271	0.01	7.60895e-254	Glandular Epithelial cell	ALDOB
SLC5A1	5.89084e-257	0.617516	0.29	0.018	2.84404e-252	Glandular Epithelial cell	SLC5A1
SYNGR21	3.55572e-256	0.706674	0.514	0.127	1.71667e-251	Glandular Epithelial cell	SYNGR2
CD821	1.63722e-254	0.720735	0.545	0.144	7.90435e-250	Glandular Epithelial cell	CD82
VSIG2	2.68593e-254	0.563715	0.311	0.026	1.29674e-249	Glandular Epithelial cell	VSIG2
EPS8L1	1.03889e-253	0.722362	0.328	0.033	5.01566e-249	Glandular Epithelial cell	EPS8L1
REG1A	2.52915e-252	2.00174	0.326	0.034	1.22105e-247	Glandular Epithelial cell	REG1A
ACADVL1	2.34553e-251	0.935135	0.635	0.232	1.1324e-246	Glandular Epithelial cell	ACADVL
SDC11	1.90738e-250	0.769571	0.69	0.253	9.20866e-246	Glandular Epithelial cell	SDC1
BAIAP2L2	7.32382e-249	0.578843	0.314	0.028	3.53587e-244	Glandular Epithelial cell	BAIAP2L2
PRSS8	2.10119e-244	0.707455	0.393	0.066	1.01443e-239	Glandular Epithelial cell	PRSS8
APOL11	5.87919e-244	0.776739	0.511	0.122	2.83841e-239	Glandular Epithelial cell	APOL1
TMEM45B	1.13281e-243	0.482483	0.276	0.016	5.46909e-239	Glandular Epithelial cell	TMEM45B
EFNA11	8.2429e-243	0.791726	0.517	0.136	3.97959e-238	Glandular Epithelial cell	EFNA1
TMC4	9.03856e-243	0.598589	0.39	0.064	4.36373e-238	Glandular Epithelial cell	TMC4
IFITM2	4.49152e-242	0.921035	0.436	0.097	2.16846e-237	Glandular Epithelial cell	IFITM2
SERPING1	1.00304e-240	1.09962	0.509	0.153	4.84259e-236	Glandular Epithelial cell	SERPING1
EHF1	6.84754e-239	0.685166	0.497	0.116	3.30592e-234	Glandular Epithelial cell	EHF
PDLIM51	2.85682e-238	0.791422	0.503	0.135	1.37924e-233	Glandular Epithelial cell	PDLIM5
RRBP1	4.48198e-238	0.787094	0.573	0.19	2.16386e-233	Glandular Epithelial cell	RRBP1
RP1.60O19.1	1.53809e-237	0.632735	0.295	0.026	7.42574e-233	Glandular Epithelial cell	RP1.60O19.1
TMEM54	3.28013e-237	0.669914	0.395	0.072	1.58361e-232	Glandular Epithelial cell	TMEM54
TMBIM61	2.26287e-235	0.815163	0.838	0.688	1.09249e-230	Glandular Epithelial cell	TMBIM6
PTK6	2.95082e-235	0.606311	0.325	0.038	1.42463e-230	Glandular Epithelial cell	PTK6
CYSTM1	1.20601e-233	1.05383	0.681	0.379	5.82248e-229	Glandular Epithelial cell	CYSTM1
C15orf48	9.589e-233	0.809508	0.289	0.024	4.62947e-228	Glandular Epithelial cell	C15orf48
GOLM1	1.33118e-232	1.06114	0.472	0.134	6.42683e-228	Glandular Epithelial cell	GOLM1
PKM1	1.57299e-232	0.82225	0.831	0.532	7.59422e-228	Glandular Epithelial cell	PKM
AKAP131	6.20619e-232	0.661987	0.473	0.118	2.99629e-227	Glandular Epithelial cell	AKAP13
TSPO1	9.52551e-230	0.736781	0.557	0.183	4.59882e-225	Glandular Epithelial cell	TSPO
MAL2	5.82587e-229	0.82633	0.53	0.177	2.81267e-224	Glandular Epithelial cell	MAL2
NECTIN2	1.27845e-228	0.520805	0.361	0.057	6.17224e-224	Glandular Epithelial cell	NECTIN2
QSOX1	8.92325e-225	0.832203	0.587	0.224	4.30805e-220	Glandular Epithelial cell	QSOX1
CIB11	9.32589e-225	0.731371	0.428	0.095	4.50245e-220	Glandular Epithelial cell	CIB1
AKR7A3	5.14401e-224	0.545975	0.258	0.016	2.48347e-219	Glandular Epithelial cell	AKR7A3
LAMB31	8.33075e-224	0.704877	0.51	0.136	4.022e-219	Glandular Epithelial cell	LAMB3
TMEM63A	1.84286e-223	0.714531	0.302	0.033	8.89716e-219	Glandular Epithelial cell	TMEM63A
SHROOM3	2.33782e-223	0.70424	0.433	0.103	1.12868e-218	Glandular Epithelial cell	SHROOM3
CTSD1	4.39965e-223	0.808984	0.576	0.186	2.12411e-218	Glandular Epithelial cell	CTSD
H2AFJ1	2.88075e-222	0.690065	0.387	0.075	1.3908e-217	Glandular Epithelial cell	H2AFJ
TNFAIP21	6.2304e-222	0.845099	0.523	0.162	3.00798e-217	Glandular Epithelial cell	TNFAIP2
CTSB1	2.55657e-221	0.719036	0.69	0.314	1.23429e-216	Glandular Epithelial cell	CTSB
FUT3	1.69385e-220	0.598804	0.296	0.032	8.17775e-216	Glandular Epithelial cell	FUT3
PLLP	4.37809e-220	0.513197	0.317	0.04	2.1137e-215	Glandular Epithelial cell	PLLP
HLA.E1	6.42711e-220	0.805332	0.594	0.229	3.10294e-215	Glandular Epithelial cell	HLA.E
STAT61	2.03479e-219	0.74664	0.542	0.179	9.82378e-215	Glandular Epithelial cell	STAT6
CXCL21	1.03795e-217	1.16093	0.475	0.119	5.01112e-213	Glandular Epithelial cell	CXCL2
BCAS1	1.21845e-217	0.564086	0.251	0.016	5.88257e-213	Glandular Epithelial cell	BCAS1
AK4	1.8982e-216	0.700502	0.452	0.118	9.16433e-212	Glandular Epithelial cell	AK4
CXCL31	3.28143e-215	1.17427	0.382	0.074	1.58424e-210	Glandular Epithelial cell	CXCL3
IL181	3.29608e-215	0.653554	0.363	0.064	1.59131e-210	Glandular Epithelial cell	IL18
MTUS1	1.1964e-214	0.567098	0.371	0.069	5.77612e-210	Glandular Epithelial cell	MTUS1
CD1511	1.62105e-214	0.752686	0.6	0.221	7.82625e-210	Glandular Epithelial cell	CD151
MGST11	3.71575e-214	0.86176	0.56	0.199	1.79393e-209	Glandular Epithelial cell	MGST1
GJB1	5.60602e-213	0.536185	0.298	0.036	2.70653e-208	Glandular Epithelial cell	GJB1
SERPINB1	1.33784e-212	0.799014	0.513	0.17	6.45893e-208	Glandular Epithelial cell	SERPINB1
CTSS	1.35656e-212	0.497816	0.276	0.027	6.54932e-208	Glandular Epithelial cell	CTSS
ZG16B	5.88944e-211	0.557013	0.294	0.035	2.84336e-206	Glandular Epithelial cell	ZG16B
IER31	7.85997e-210	0.917598	0.699	0.33	3.79472e-205	Glandular Epithelial cell	IER3
SLC1A1	8.37489e-210	0.473192	0.291	0.034	4.04331e-205	Glandular Epithelial cell	SLC1A1
S100A141	2.83754e-209	0.929792	0.68	0.349	1.36994e-204	Glandular Epithelial cell	S100A14
VILL	1.1817e-208	0.519892	0.311	0.042	5.70514e-204	Glandular Epithelial cell	VILL
NEB	1.03732e-207	0.663744	0.295	0.036	5.00807e-203	Glandular Epithelial cell	NEB
ZFP361	2.18408e-207	0.921762	0.817	0.575	1.05445e-202	Glandular Epithelial cell	ZFP36
TC2N	1.16757e-206	0.576886	0.394	0.087	5.6369e-202	Glandular Epithelial cell	TC2N
MYH14	3.80476e-206	0.68082	0.448	0.122	1.8369e-201	Glandular Epithelial cell	MYH14
SLC40A11	9.4588e-206	0.695706	0.476	0.138	4.56662e-201	Glandular Epithelial cell	SLC40A1
GC	1.40392e-205	1.33846	0.29	0.036	6.77797e-201	Glandular Epithelial cell	GC
FKBP2	3.34128e-204	0.75845	0.612	0.263	1.61313e-199	Glandular Epithelial cell	FKBP2
LLGL2	1.1405e-202	0.750947	0.512	0.168	5.5062e-198	Glandular Epithelial cell	LLGL2
CXCL11	1.85388e-202	0.994168	0.44	0.108	8.95035e-198	Glandular Epithelial cell	CXCL1
SMIM221	2.29e-201	0.540675	0.367	0.073	1.10559e-196	Glandular Epithelial cell	SMIM22
CNDP2	1.36473e-199	0.581492	0.385	0.085	6.58878e-195	Glandular Epithelial cell	CNDP2
FAM129B	2.28954e-198	0.669165	0.452	0.129	1.10537e-193	Glandular Epithelial cell	FAM129B
TMEM176B	2.90442e-198	0.721935	0.279	0.034	1.40223e-193	Glandular Epithelial cell	TMEM176B
ONECUT21	1.20637e-197	0.755074	0.515	0.175	5.82425e-193	Glandular Epithelial cell	ONECUT2
GALE	2.23143e-196	0.55478	0.33	0.057	1.07731e-191	Glandular Epithelial cell	GALE
CAPN5	2.02863e-195	0.479904	0.279	0.034	9.79401e-191	Glandular Epithelial cell	CAPN5
HES11	2.82258e-195	0.678171	0.619	0.231	1.36271e-190	Glandular Epithelial cell	HES1
CAV21	4.02407e-195	0.52972	0.352	0.068	1.94278e-190	Glandular Epithelial cell	CAV2
CRIP21	2.04131e-193	0.731177	0.494	0.16	9.85523e-189	Glandular Epithelial cell	CRIP2
LRRFIP11	2.60918e-193	0.681749	0.582	0.236	1.25969e-188	Glandular Epithelial cell	LRRFIP1
ALDH3B1	1.08789e-192	0.49175	0.29	0.04	5.25224e-188	Glandular Epithelial cell	ALDH3B1
CRYZ	3.91417e-192	0.545672	0.362	0.076	1.88972e-187	Glandular Epithelial cell	CRYZ
ADAM28	4.85348e-192	0.597211	0.284	0.038	2.34321e-187	Glandular Epithelial cell	ADAM28
CCL201	4.182e-190	1.51815	0.353	0.074	2.01903e-185	Glandular Epithelial cell	CCL20
TGM2	2.8186e-189	0.621055	0.273	0.033	1.36079e-184	Glandular Epithelial cell	TGM2
GDF151	4.9344e-189	0.787146	0.474	0.131	2.38228e-184	Glandular Epithelial cell	GDF15
UPK1B	3.67741e-188	0.6529	0.303	0.048	1.77542e-183	Glandular Epithelial cell	UPK1B
CEBPD1	1.38862e-187	0.641036	0.501	0.154	6.70414e-183	Glandular Epithelial cell	CEBPD
PPIB1	3.0127e-187	0.62755	0.518	0.178	1.4545e-182	Glandular Epithelial cell	PPIB
ST141	9.61668e-187	0.552655	0.386	0.089	4.64284e-182	Glandular Epithelial cell	ST14
AKR1C31	1.80951e-185	0.557649	0.515	0.144	8.73616e-181	Glandular Epithelial cell	AKR1C3
SSR41	2.51316e-185	0.66309	0.549	0.213	1.21333e-180	Glandular Epithelial cell	SSR4
RBPMS	3.53001e-184	0.460757	0.31	0.052	1.70425e-179	Glandular Epithelial cell	RBPMS
TRNP1	7.26474e-183	0.645585	0.347	0.073	3.50734e-178	Glandular Epithelial cell	TRNP1
ANXA11	1.12095e-182	0.606252	0.414	0.116	5.41182e-178	Glandular Epithelial cell	ANXA11
SFTA2	2.62344e-180	0.552155	0.29	0.045	1.26657e-175	Glandular Epithelial cell	SFTA2
MECOM	2.91649e-180	0.564935	0.301	0.05	1.40805e-175	Glandular Epithelial cell	MECOM
CPM	3.0965e-180	0.492297	0.254	0.03	1.49496e-175	Glandular Epithelial cell	CPM
PARP141	3.50211e-180	0.624388	0.388	0.095	1.69078e-175	Glandular Epithelial cell	PARP14
IFI6	2.97473e-179	1.04824	0.577	0.283	1.43617e-174	Glandular Epithelial cell	IFI6
PON2	3.14542e-179	0.545777	0.409	0.111	1.51857e-174	Glandular Epithelial cell	PON2
KLF6	5.46126e-179	1.12217	0.63	0.339	2.63664e-174	Glandular Epithelial cell	KLF6
BHLHE401	1.62423e-178	0.771723	0.612	0.264	7.84164e-174	Glandular Epithelial cell	BHLHE40
PRR15L	2.54459e-178	0.472485	0.32	0.06	1.2285e-173	Glandular Epithelial cell	PRR15L
NR2F21	6.6098e-176	0.638658	0.43	0.128	3.19115e-171	Glandular Epithelial cell	NR2F2
LPCAT4	8.01373e-176	0.609476	0.402	0.109	3.86895e-171	Glandular Epithelial cell	LPCAT4
TNIP1	2.60061e-175	0.466952	0.292	0.048	1.25555e-170	Glandular Epithelial cell	TNIP1
DNAJC15	2.91075e-175	0.389188	0.27	0.038	1.40528e-170	Glandular Epithelial cell	DNAJC15
RRAS	3.33368e-174	0.501746	0.304	0.054	1.60947e-169	Glandular Epithelial cell	RRAS
F31	5.48091e-174	0.807663	0.365	0.088	2.64613e-169	Glandular Epithelial cell	F3
C8orf4	5.90255e-174	0.61183	0.274	0.041	2.84969e-169	Glandular Epithelial cell	C8orf4
PLS1	1.07583e-173	0.433038	0.276	0.042	5.19401e-169	Glandular Epithelial cell	PLS1
ERBB2	2.32145e-173	0.470108	0.289	0.048	1.12077e-168	Glandular Epithelial cell	ERBB2
PRR13	9.30683e-173	0.696769	0.562	0.26	4.49325e-168	Glandular Epithelial cell	PRR13
ADAM9	1.30391e-172	0.612854	0.414	0.121	6.29513e-168	Glandular Epithelial cell	ADAM9
CDC42EP1	2.04679e-171	0.430156	0.269	0.039	9.88168e-167	Glandular Epithelial cell	CDC42EP1
HLA.A1	1.92817e-170	0.784263	0.825	0.707	9.30902e-166	Glandular Epithelial cell	HLA.A
CEP170B	2.38896e-170	0.665604	0.363	0.09	1.15337e-165	Glandular Epithelial cell	CEP170B
YAP11	3.74902e-170	0.453448	0.332	0.069	1.80999e-165	Glandular Epithelial cell	YAP1
CYB5A1	2.51039e-169	0.814434	0.548	0.238	1.21199e-164	Glandular Epithelial cell	CYB5A
GRN1	4.04766e-169	0.541538	0.487	0.165	1.95417e-164	Glandular Epithelial cell	GRN
SMPDL3A	1.88669e-168	0.620536	0.253	0.034	9.10875e-164	Glandular Epithelial cell	SMPDL3A
MUC3A	6.27275e-168	0.676838	0.32	0.067	3.02842e-163	Glandular Epithelial cell	MUC3A
MPZL21	2.88444e-167	0.496122	0.412	0.109	1.39258e-162	Glandular Epithelial cell	MPZL2
C1orf1061	7.44568e-167	0.44917	0.322	0.066	3.5947e-162	Glandular Epithelial cell	C1orf106
PRSS22	1.29219e-166	0.52236	0.298	0.055	6.23855e-162	Glandular Epithelial cell	PRSS22
USH1C	3.41934e-166	0.445555	0.258	0.035	1.65082e-161	Glandular Epithelial cell	USH1C
EPHA21	7.97493e-166	0.609185	0.414	0.114	3.85021e-161	Glandular Epithelial cell	EPHA2
ALDH21	2.4721e-165	0.62606	0.468	0.163	1.1935e-160	Glandular Epithelial cell	ALDH2
LGALS9	3.24179e-164	0.436905	0.265	0.04	1.5651e-159	Glandular Epithelial cell	LGALS9
TAPBP1	9.49422e-164	0.514521	0.387	0.103	4.58372e-159	Glandular Epithelial cell	TAPBP
RNF2131	3.07838e-162	0.781081	0.5	0.193	1.48621e-157	Glandular Epithelial cell	RNF213
GSTK1	6.79674e-161	0.612362	0.507	0.196	3.2814e-156	Glandular Epithelial cell	GSTK1
PHLDA21	2.02049e-160	0.586654	0.452	0.143	9.75475e-156	Glandular Epithelial cell	PHLDA2
SCGB3A1	2.75842e-160	1.39904	0.292	0.057	1.33174e-155	Glandular Epithelial cell	SCGB3A1
KLK10	1.65092e-159	0.899061	0.299	0.063	7.97047e-155	Glandular Epithelial cell	KLK10
TMPRSS41	1.7742e-158	0.540685	0.403	0.113	8.56567e-154	Glandular Epithelial cell	TMPRSS4
PDIA31	2.23315e-158	0.70686	0.733	0.505	1.07814e-153	Glandular Epithelial cell	PDIA3
MALL	5.48002e-158	0.526032	0.286	0.054	2.6457e-153	Glandular Epithelial cell	MALL
GSN	1.01403e-157	0.751804	0.492	0.204	4.89562e-153	Glandular Epithelial cell	GSN
CRP	1.74931e-157	1.06098	0.263	0.042	8.44551e-153	Glandular Epithelial cell	CRP
SLC16A31	3.26949e-157	0.543413	0.339	0.079	1.57848e-152	Glandular Epithelial cell	SLC16A3
DUSP61	1.54425e-156	0.707734	0.442	0.153	7.45549e-152	Glandular Epithelial cell	DUSP6
SRC1	1.83596e-156	0.528092	0.413	0.124	8.86383e-152	Glandular Epithelial cell	SRC
DAP	4.16797e-156	0.535271	0.432	0.146	2.01226e-151	Glandular Epithelial cell	DAP
LGALS3BP1	5.43074e-156	0.699887	0.662	0.384	2.62191e-151	Glandular Epithelial cell	LGALS3BP
AHR1	5.44987e-156	0.559672	0.427	0.137	2.63114e-151	Glandular Epithelial cell	AHR
LDLR1	5.9059e-156	0.70259	0.46	0.166	2.85131e-151	Glandular Epithelial cell	LDLR
LRP101	9.18274e-156	0.560104	0.435	0.144	4.43334e-151	Glandular Epithelial cell	LRP10
TMEM176A	2.81728e-155	0.608575	0.26	0.044	1.36016e-150	Glandular Epithelial cell	TMEM176A
LPIN2	4.1459e-153	0.434638	0.293	0.06	2.0016e-148	Glandular Epithelial cell	LPIN2
HLA.DRA	1.04775e-152	0.65701	0.287	0.058	5.05844e-148	Glandular Epithelial cell	HLA.DRA
TNFRSF10B1	2.2535e-152	0.460149	0.348	0.086	1.08797e-147	Glandular Epithelial cell	TNFRSF10B
UGT2B151	2.51643e-152	0.678441	0.299	0.063	1.21491e-147	Glandular Epithelial cell	UGT2B15
MT.TN1	2.6092e-152	0.634272	0.406	0.128	1.2597e-147	Glandular Epithelial cell	MT.TN
RDH101	4.83261e-151	0.469106	0.318	0.072	2.33314e-146	Glandular Epithelial cell	RDH10
CAPN21	7.57153e-151	0.654695	0.523	0.222	3.65546e-146	Glandular Epithelial cell	CAPN2
SEPT9	4.38698e-150	0.538135	0.504	0.196	2.11799e-145	Glandular Epithelial cell	SEPT9
GMDS	4.74713e-150	0.459394	0.327	0.08	2.29187e-145	Glandular Epithelial cell	GMDS
TXNIP1	7.38773e-150	0.761313	0.733	0.485	3.56672e-145	Glandular Epithelial cell	TXNIP
PYGB1	6.28199e-149	0.509667	0.359	0.099	3.03288e-144	Glandular Epithelial cell	PYGB
AHNAK21	1.01023e-148	0.588639	0.299	0.064	4.87727e-144	Glandular Epithelial cell	AHNAK2
SQRDL1	1.89332e-148	0.39131	0.284	0.056	9.14076e-144	Glandular Epithelial cell	SQRDL
PDK4	3.4335e-148	0.615449	0.252	0.042	1.65766e-143	Glandular Epithelial cell	PDK4
SGMS2	3.05297e-147	0.432455	0.264	0.048	1.47394e-142	Glandular Epithelial cell	SGMS2
C6orf132	3.82831e-147	0.469333	0.357	0.098	1.84827e-142	Glandular Epithelial cell	C6orf132
SULT1E1	6.08058e-147	0.658818	0.276	0.055	2.93564e-142	Glandular Epithelial cell	SULT1E1
CCND11	7.85309e-147	0.545269	0.341	0.087	3.7914e-142	Glandular Epithelial cell	CCND1
TACSTD21	8.75098e-147	0.369617	0.487	0.15	4.22488e-142	Glandular Epithelial cell	TACSTD2
PLD1	2.04706e-146	0.462643	0.262	0.048	9.88302e-142	Glandular Epithelial cell	PLD1
EPS8L2	2.89218e-146	0.5749	0.329	0.084	1.39632e-141	Glandular Epithelial cell	EPS8L2
MYO5C	9.71321e-146	0.429493	0.289	0.061	4.68944e-141	Glandular Epithelial cell	MYO5C
MVP	1.38999e-145	0.412864	0.258	0.045	6.71076e-141	Glandular Epithelial cell	MVP
TMEM219	8.90661e-145	0.561123	0.473	0.187	4.30002e-140	Glandular Epithelial cell	TMEM219
LIMA11	2.50575e-144	0.59149	0.501	0.212	1.20975e-139	Glandular Epithelial cell	LIMA1
NBL1	1.33309e-143	0.410872	0.29	0.062	6.436e-139	Glandular Epithelial cell	NBL1
SHROOM1	2.98237e-143	0.509605	0.267	0.051	1.43986e-138	Glandular Epithelial cell	SHROOM1
ADH1C1	4.0192e-143	0.674121	0.341	0.088	1.94043e-138	Glandular Epithelial cell	ADH1C
CAPNS11	9.01885e-143	0.581418	0.575	0.275	4.35421e-138	Glandular Epithelial cell	CAPNS1
YBX31	1.36862e-142	0.487391	0.538	0.212	6.60754e-138	Glandular Epithelial cell	YBX3
TRIP10	5.20967e-142	0.598237	0.4	0.134	2.51517e-137	Glandular Epithelial cell	TRIP10
PNPLA2	1.95528e-141	0.766868	0.706	0.461	9.4399e-137	Glandular Epithelial cell	PNPLA2
DEFB1	1.09097e-139	0.680889	0.417	0.155	5.26708e-135	Glandular Epithelial cell	DEFB1
SGK11	1.46561e-139	0.708592	0.448	0.167	7.07581e-135	Glandular Epithelial cell	SGK1
ARPC1B1	6.0963e-139	0.646785	0.535	0.253	2.94323e-134	Glandular Epithelial cell	ARPC1B
BMP21	2.36776e-138	0.589396	0.3	0.07	1.14313e-133	Glandular Epithelial cell	BMP2
C12orf75	4.62799e-138	0.777061	0.523	0.263	2.23435e-133	Glandular Epithelial cell	C12orf75
RAB11FIP1	8.26726e-138	0.607312	0.402	0.14	3.99135e-133	Glandular Epithelial cell	RAB11FIP1
ENOSF1	8.35275e-138	0.454545	0.276	0.059	4.03262e-133	Glandular Epithelial cell	ENOSF1
LPP	1.89484e-137	0.444782	0.339	0.093	9.1481e-133	Glandular Epithelial cell	LPP
OSMR	2.70847e-137	0.389666	0.251	0.046	1.30762e-132	Glandular Epithelial cell	OSMR
BCAP311	3.98292e-137	0.626922	0.607	0.324	1.92291e-132	Glandular Epithelial cell	BCAP31
IL13RA1	1.51881e-136	0.417386	0.285	0.064	7.33267e-132	Glandular Epithelial cell	IL13RA1
TMED91	5.02257e-136	0.593079	0.611	0.336	2.42484e-131	Glandular Epithelial cell	TMED9
TNFRSF12A1	7.84323e-136	0.46616	0.342	0.095	3.78664e-131	Glandular Epithelial cell	TNFRSF12A
SELENBP1	1.10794e-134	0.578733	0.369	0.12	5.34903e-130	Glandular Epithelial cell	SELENBP1
MPST	2.4279e-134	0.396364	0.334	0.091	1.17217e-129	Glandular Epithelial cell	MPST
SYBU	2.955e-134	0.40152	0.254	0.05	1.42665e-129	Glandular Epithelial cell	SYBU
KIF13B	6.02932e-134	0.431549	0.301	0.073	2.9109e-129	Glandular Epithelial cell	KIF13B
ITGB61	6.74464e-134	0.473912	0.366	0.105	3.25625e-129	Glandular Epithelial cell	ITGB6
FTL1	2.10204e-133	0.56215	0.914	0.895	1.01484e-128	Glandular Epithelial cell	FTL
PNKD	3.00763e-133	0.534903	0.393	0.135	1.45205e-128	Glandular Epithelial cell	PNKD
TES1	9.55981e-133	0.497183	0.441	0.163	4.61538e-128	Glandular Epithelial cell	TES
ITGB5	1.2873e-132	0.41777	0.281	0.063	6.21494e-128	Glandular Epithelial cell	ITGB5
TJP2	2.76009e-132	0.409921	0.278	0.062	1.33254e-127	Glandular Epithelial cell	TJP2
IGKC	7.25023e-132	0.818748	0.28	0.064	3.50034e-127	Glandular Epithelial cell	IGKC
CRACR2B	1.76164e-131	0.52767	0.298	0.075	8.50504e-127	Glandular Epithelial cell	CRACR2B
DDR11	7.82168e-131	0.608981	0.659	0.392	3.77623e-126	Glandular Epithelial cell	DDR1
SREBF11	1.68731e-130	0.529533	0.423	0.155	8.14615e-126	Glandular Epithelial cell	SREBF1
GLG1	2.36532e-130	0.484991	0.407	0.143	1.14195e-125	Glandular Epithelial cell	GLG1
CTNND11	5.09692e-130	0.57021	0.6	0.32	2.46074e-125	Glandular Epithelial cell	CTNND1
AKR1B101	9.044e-130	0.540935	0.484	0.184	4.36635e-125	Glandular Epithelial cell	AKR1B10
SEMA4B1	9.92213e-129	0.490206	0.474	0.181	4.79031e-124	Glandular Epithelial cell	SEMA4B
ITGA61	1.02427e-128	0.45163	0.383	0.125	4.94509e-124	Glandular Epithelial cell	ITGA6
ITGB41	1.03396e-128	0.407403	0.393	0.123	4.99185e-124	Glandular Epithelial cell	ITGB4
CES2	2.95701e-128	0.409373	0.262	0.056	1.42762e-123	Glandular Epithelial cell	CES2
NPDC1	1.25681e-127	0.627843	0.427	0.171	6.06774e-123	Glandular Epithelial cell	NPDC1
LAMA51	2.56971e-127	0.618216	0.501	0.217	1.24063e-122	Glandular Epithelial cell	LAMA5
LTBR1	3.4356e-127	0.467508	0.342	0.101	1.65867e-122	Glandular Epithelial cell	LTBR
IDH11	1.02644e-126	0.58082	0.465	0.196	4.95553e-122	Glandular Epithelial cell	IDH1
CLINT1	2.68508e-126	0.586426	0.562	0.29	1.29633e-121	Glandular Epithelial cell	CLINT1
BLVRB1	1.02878e-125	0.427615	0.299	0.077	4.96686e-121	Glandular Epithelial cell	BLVRB
TAGLN21	2.07232e-125	0.624516	0.834	0.709	1.00049e-120	Glandular Epithelial cell	TAGLN2
SH3BGRL31	3.7368e-125	0.714658	0.67	0.407	1.80409e-120	Glandular Epithelial cell	SH3BGRL3
GALNT3	4.02901e-125	0.410975	0.3	0.079	1.94516e-120	Glandular Epithelial cell	GALNT3
PLEC1	7.05797e-125	0.5181	0.32	0.09	3.40752e-120	Glandular Epithelial cell	PLEC
DECR1	7.90613e-125	0.390911	0.288	0.072	3.817e-120	Glandular Epithelial cell	DECR1
CHP1	1.25014e-124	0.444031	0.384	0.135	6.03556e-120	Glandular Epithelial cell	CHP1
PLIN3	1.75589e-123	0.401729	0.274	0.066	8.47727e-119	Glandular Epithelial cell	PLIN3
VASP	4.20641e-123	0.527549	0.502	0.232	2.03081e-118	Glandular Epithelial cell	VASP
GSR1	2.35646e-122	0.581101	0.484	0.214	1.13768e-117	Glandular Epithelial cell	GSR
MT.ND51	2.60276e-122	0.330336	0.99	0.999	1.25658e-117	Glandular Epithelial cell	MT.ND5
GAK	3.47164e-121	0.524802	0.273	0.067	1.67607e-116	Glandular Epithelial cell	GAK
CPD	1.09403e-120	0.491416	0.37	0.131	5.28187e-116	Glandular Epithelial cell	CPD
BSG1	1.83398e-120	0.478395	0.447	0.18	8.85427e-116	Glandular Epithelial cell	BSG
TCF25	2.78604e-120	0.571126	0.476	0.208	1.34507e-115	Glandular Epithelial cell	TCF25
RETSAT	8.26268e-120	0.40746	0.308	0.087	3.98914e-115	Glandular Epithelial cell	RETSAT
RPS27L	1.2039e-119	0.685498	0.544	0.293	5.8123e-115	Glandular Epithelial cell	RPS27L
HSD17B21	1.31523e-119	0.402609	0.266	0.062	6.34979e-115	Glandular Epithelial cell	HSD17B2
APRT1	1.33265e-119	0.442914	0.323	0.095	6.4339e-115	Glandular Epithelial cell	APRT
LAD11	1.70289e-119	0.468033	0.4	0.147	8.2214e-115	Glandular Epithelial cell	LAD1
SERPINB6	2.44899e-119	0.476832	0.369	0.13	1.18235e-114	Glandular Epithelial cell	SERPINB6
LGR4	2.86676e-119	0.348997	0.258	0.059	1.38404e-114	Glandular Epithelial cell	LGR4
UTRN	3.07396e-119	0.408707	0.258	0.059	1.48408e-114	Glandular Epithelial cell	UTRN
DNM2	3.29915e-118	0.578611	0.415	0.165	1.59279e-113	Glandular Epithelial cell	DNM2
SLC9A3R11	3.65596e-118	0.491025	0.447	0.183	1.76506e-113	Glandular Epithelial cell	SLC9A3R1
SPATA20	1.71083e-117	0.4317	0.27	0.067	8.25972e-113	Glandular Epithelial cell	SPATA20
LMNA1	5.63981e-117	0.622008	0.597	0.33	2.72284e-112	Glandular Epithelial cell	LMNA
KCNK1	8.77006e-117	0.374115	0.275	0.071	4.2341e-112	Glandular Epithelial cell	KCNK1
KIAA15221	9.66986e-117	0.441029	0.355	0.118	4.66851e-112	Glandular Epithelial cell	KIAA1522
GNG121	3.20929e-116	0.343723	0.274	0.068	1.54941e-111	Glandular Epithelial cell	GNG12
MSN1	9.96966e-115	0.478792	0.35	0.115	4.81325e-110	Glandular Epithelial cell	MSN
PPDPF1	2.19378e-114	0.535998	0.86	0.765	1.05913e-109	Glandular Epithelial cell	PPDPF
FAM120A	5.98329e-114	0.550109	0.446	0.197	2.88867e-109	Glandular Epithelial cell	FAM120A
TRAK1	7.583e-114	0.488134	0.42	0.173	3.661e-109	Glandular Epithelial cell	TRAK1
CNN21	9.32182e-114	0.31524	0.385	0.125	4.50048e-109	Glandular Epithelial cell	CNN2
RHOC1	6.91842e-113	0.373305	0.271	0.07	3.34014e-108	Glandular Epithelial cell	RHOC
C6orf141	8.33152e-113	0.609157	0.303	0.094	4.02237e-108	Glandular Epithelial cell	C6orf141
TCF7L2	1.64871e-112	0.390515	0.251	0.059	7.9598e-108	Glandular Epithelial cell	TCF7L2
CKAP41	1.67934e-112	0.354297	0.302	0.086	8.10767e-108	Glandular Epithelial cell	CKAP4
PLS31	1.85863e-112	0.391354	0.349	0.112	8.97328e-108	Glandular Epithelial cell	PLS3
CFLAR	4.50084e-112	0.406167	0.338	0.112	2.17296e-107	Glandular Epithelial cell	CFLAR
CTSH1	1.427e-111	0.396632	0.409	0.146	6.88941e-107	Glandular Epithelial cell	CTSH
ABHD21	4.00731e-111	0.572158	0.592	0.344	1.93469e-106	Glandular Epithelial cell	ABHD2
FAM46A1	4.07612e-111	0.597721	0.364	0.133	1.96791e-106	Glandular Epithelial cell	FAM46A
PROM21	5.93662e-111	0.405104	0.255	0.063	2.86614e-106	Glandular Epithelial cell	PROM2
SUCLG2	2.24306e-110	0.465871	0.352	0.125	1.08293e-105	Glandular Epithelial cell	SUCLG2
CGN	3.75168e-110	0.351467	0.257	0.064	1.81127e-105	Glandular Epithelial cell	CGN
LRP51	4.77182e-110	0.401667	0.303	0.091	2.30379e-105	Glandular Epithelial cell	LRP5
PKP31	1.51792e-109	0.54	0.468	0.211	7.32837e-105	Glandular Epithelial cell	PKP3
TNFSF101	2.19823e-109	0.355958	0.302	0.086	1.06128e-104	Glandular Epithelial cell	TNFSF10
FRMD4B1	4.97093e-109	0.380654	0.262	0.067	2.39992e-104	Glandular Epithelial cell	FRMD4B
PMEPA1	2.00471e-108	0.631859	0.502	0.255	9.67852e-104	Glandular Epithelial cell	PMEPA1
NANS	2.22285e-108	0.332881	0.277	0.076	1.07317e-103	Glandular Epithelial cell	NANS
GCC2	6.12457e-108	0.601536	0.522	0.275	2.95688e-103	Glandular Epithelial cell	GCC2
TRIP61	3.30666e-107	0.368568	0.274	0.074	1.59642e-102	Glandular Epithelial cell	TRIP6
RASSF7	5.46246e-106	0.493832	0.341	0.121	2.63722e-101	Glandular Epithelial cell	RASSF7
HNMT1	1.46945e-105	0.381391	0.258	0.067	7.09436e-101	Glandular Epithelial cell	HNMT
RP1.72A23.3	2.17998e-105	0.366199	0.282	0.082	1.05247e-100	Glandular Epithelial cell	RP1.72A23.3
B4GALT11	4.80876e-105	0.458078	0.396	0.159	2.32162e-100	Glandular Epithelial cell	B4GALT1
CTDSP11	5.51787e-105	0.367365	0.301	0.092	2.66397e-100	Glandular Epithelial cell	CTDSP1
FAT11	5.91768e-104	0.392139	0.33	0.111	2.857e-99	Glandular Epithelial cell	FAT1
PIM31	6.64652e-104	0.663002	0.633	0.417	3.20887e-99	Glandular Epithelial cell	PIM3
CEACAM1	9.04189e-104	0.420038	0.251	0.065	4.36533e-99	Glandular Epithelial cell	CEACAM1
CFH1	5.12338e-103	0.563288	0.305	0.101	2.47352e-98	Glandular Epithelial cell	CFH
SLC25A37	8.057e-103	0.570956	0.395	0.165	3.88984e-98	Glandular Epithelial cell	SLC25A37
TNFRSF1A1	1.35679e-102	0.375468	0.337	0.113	6.55046e-98	Glandular Epithelial cell	TNFRSF1A
BRI3	1.78433e-102	0.537964	0.582	0.35	8.61457e-98	Glandular Epithelial cell	BRI3
GNG5	9.13101e-102	0.487454	0.457	0.222	4.40836e-97	Glandular Epithelial cell	GNG5
MISP	1.35135e-101	0.338785	0.252	0.066	6.52418e-97	Glandular Epithelial cell	MISP
PDXK1	1.59752e-101	0.414938	0.326	0.112	7.71268e-97	Glandular Epithelial cell	PDXK
R3HDM4	1.67358e-101	0.368592	0.333	0.116	8.07989e-97	Glandular Epithelial cell	R3HDM4
ZC3H12A1	2.63564e-101	0.455025	0.457	0.199	1.27246e-96	Glandular Epithelial cell	ZC3H12A
ERO1A	2.98134e-101	0.834666	0.462	0.231	1.43936e-96	Glandular Epithelial cell	ERO1A
HMGA11	1.73383e-100	0.562306	0.557	0.32	8.37074e-96	Glandular Epithelial cell	HMGA1
EIF4G11	3.11555e-100	0.453417	0.43	0.187	1.50416e-95	Glandular Epithelial cell	EIF4G1
SCAMP2	9.19388e-100	0.340626	0.286	0.088	4.43871e-95	Glandular Epithelial cell	SCAMP2
GOLGB1	9.31242e-100	0.545832	0.595	0.346	4.49594e-95	Glandular Epithelial cell	GOLGB1
TSTA3	9.88062e-100	0.402059	0.255	0.07	4.77026e-95	Glandular Epithelial cell	TSTA3
CTTN	3.27607e-99	0.518129	0.498	0.255	1.58165e-94	Glandular Epithelial cell	CTTN
MT.ND61	1.33931e-98	0.544273	0.488	0.245	6.46606e-94	Glandular Epithelial cell	MT.ND6
MAPK3	1.40171e-98	0.33879	0.255	0.07	6.76731e-94	Glandular Epithelial cell	MAPK3
SSFA2	1.45674e-98	0.460547	0.392	0.165	7.03297e-94	Glandular Epithelial cell	SSFA2
SLC44A21	2.36549e-98	0.346062	0.275	0.081	1.14204e-93	Glandular Epithelial cell	SLC44A2
SURF4	2.66681e-97	0.436346	0.364	0.149	1.28751e-92	Glandular Epithelial cell	SURF4
ADGRG11	3.89184e-97	0.407539	0.324	0.114	1.87894e-92	Glandular Epithelial cell	ADGRG1
KIF1C	5.82155e-97	0.450736	0.277	0.084	2.81058e-92	Glandular Epithelial cell	KIF1C
NUCB1	9.27915e-97	0.349389	0.273	0.081	4.47988e-92	Glandular Epithelial cell	NUCB1
TMEM2	1.85267e-96	0.353331	0.302	0.1	8.9445e-92	Glandular Epithelial cell	TMEM2
MYO1E	2.45667e-96	0.311622	0.257	0.072	1.18606e-91	Glandular Epithelial cell	MYO1E
ADM1	4.07963e-96	0.330711	0.445	0.182	1.9696e-91	Glandular Epithelial cell	ADM
CXCL81	7.08698e-96	0.754104	0.348	0.129	3.42152e-91	Glandular Epithelial cell	CXCL8
CD811	1.39844e-95	0.319545	0.555	0.27	6.75152e-91	Glandular Epithelial cell	CD81
COTL1	2.64815e-95	0.40322	0.315	0.11	1.2785e-90	Glandular Epithelial cell	COTL1
BCL61	6.8936e-95	0.372496	0.298	0.096	3.32816e-90	Glandular Epithelial cell	BCL6
KLK11	9.67648e-95	0.521661	0.296	0.102	4.67171e-90	Glandular Epithelial cell	KLK11
TFCP2L1	1.02628e-94	0.617382	0.374	0.166	4.95479e-90	Glandular Epithelial cell	TFCP2L1
IL4R1	5.54745e-94	0.3781	0.28	0.086	2.67825e-89	Glandular Epithelial cell	IL4R
ATP1A1	1.70664e-93	0.656124	0.788	0.72	8.23947e-89	Glandular Epithelial cell	ATP1A1
JUP1	1.94988e-93	0.506222	0.659	0.446	9.41383e-89	Glandular Epithelial cell	JUP
SREBF2	9.01209e-93	0.477126	0.434	0.204	4.35094e-88	Glandular Epithelial cell	SREBF2
PLPP21	9.71552e-93	0.408799	0.311	0.108	4.69056e-88	Glandular Epithelial cell	PLPP2
CD2AP	1.55921e-92	0.476418	0.491	0.259	7.52769e-88	Glandular Epithelial cell	CD2AP
VIMP	1.71842e-92	0.405428	0.408	0.182	8.29635e-88	Glandular Epithelial cell	VIMP
HLA.B1	3.24372e-92	0.678045	0.589	0.396	1.56604e-87	Glandular Epithelial cell	HLA.B
SLC50A1	3.46048e-92	0.388386	0.324	0.119	1.67068e-87	Glandular Epithelial cell	SLC50A1
CLDN11	7.92852e-92	0.316183	0.37	0.133	3.82781e-87	Glandular Epithelial cell	CLDN1
AKR1C11	1.51418e-91	0.376653	0.373	0.136	7.31031e-87	Glandular Epithelial cell	AKR1C1
LDHA1	2.15729e-91	0.623914	0.73	0.603	1.04152e-86	Glandular Epithelial cell	LDHA
KRT171	8.3914e-91	0.406591	0.422	0.168	4.05128e-86	Glandular Epithelial cell	KRT17
WFDC2	8.87601e-91	0.703697	0.31	0.118	4.28525e-86	Glandular Epithelial cell	WFDC2
TM9SF3	1.06051e-90	0.554443	0.568	0.367	5.12006e-86	Glandular Epithelial cell	TM9SF3
ASAH1	1.46589e-90	0.475404	0.461	0.236	7.07718e-86	Glandular Epithelial cell	ASAH1
FNDC3B1	6.52925e-90	0.32646	0.28	0.091	3.15226e-85	Glandular Epithelial cell	FNDC3B
BCL9L1	8.97345e-90	0.403371	0.352	0.138	4.33229e-85	Glandular Epithelial cell	BCL9L
ITPR3	1.37027e-89	0.521798	0.457	0.234	6.61552e-85	Glandular Epithelial cell	ITPR3
ITGA31	2.07813e-89	0.389813	0.341	0.129	1.0033e-84	Glandular Epithelial cell	ITGA3
DSP1	2.47238e-89	0.34964	0.562	0.298	1.19364e-84	Glandular Epithelial cell	DSP
SP100	2.58484e-89	0.3552	0.263	0.081	1.24793e-84	Glandular Epithelial cell	SP100
TMEM208	2.88556e-89	0.313962	0.271	0.085	1.39312e-84	Glandular Epithelial cell	TMEM208
TNFRSF211	4.79836e-89	0.28587	0.381	0.148	2.3166e-84	Glandular Epithelial cell	TNFRSF21
SH3BGRL2	6.86021e-89	0.336825	0.267	0.086	3.31204e-84	Glandular Epithelial cell	SH3BGRL2
CHD31	1.51715e-88	0.449561	0.356	0.145	7.32467e-84	Glandular Epithelial cell	CHD3
ZYX1	7.61183e-88	0.339562	0.352	0.137	3.67491e-83	Glandular Epithelial cell	ZYX
SEL1L31	1.84761e-87	0.401444	0.402	0.184	8.92006e-83	Glandular Epithelial cell	SEL1L3
NPTN1	2.09028e-87	0.337588	0.326	0.123	1.00917e-82	Glandular Epithelial cell	NPTN
ELF11	9.88003e-87	0.341791	0.342	0.133	4.76998e-82	Glandular Epithelial cell	ELF1
EDF1	2.0627e-86	0.380635	0.386	0.169	9.95853e-82	Glandular Epithelial cell	EDF1
MMP24.AS1	2.15434e-86	0.330014	0.259	0.081	1.0401e-81	Glandular Epithelial cell	MMP24.AS1
SLC6A8	4.53572e-86	0.54497	0.329	0.132	2.1898e-81	Glandular Epithelial cell	SLC6A8
GSTA11	4.61867e-86	0.582073	0.269	0.087	2.22985e-81	Glandular Epithelial cell	GSTA1
PSAP1	9.81149e-86	0.485812	0.761	0.69	4.73689e-81	Glandular Epithelial cell	PSAP
TINAGL11	1.0296e-85	0.339356	0.423	0.189	4.97079e-81	Glandular Epithelial cell	TINAGL1
TRAM11	1.04654e-85	0.46278	0.48	0.257	5.0526e-81	Glandular Epithelial cell	TRAM1
CSTB1	1.10691e-85	0.690722	0.826	0.762	5.34404e-81	Glandular Epithelial cell	CSTB
GRB10	3.35257e-85	0.465276	0.284	0.102	1.61859e-80	Glandular Epithelial cell	GRB10
ITM2B1	5.52427e-85	0.445077	0.73	0.584	2.66706e-80	Glandular Epithelial cell	ITM2B
LDHB1	6.12484e-85	0.461908	0.299	0.109	2.95701e-80	Glandular Epithelial cell	LDHB
SDCBP	7.71644e-85	0.512907	0.531	0.324	3.72542e-80	Glandular Epithelial cell	SDCBP
SIRT7	8.36147e-85	0.379585	0.268	0.088	4.03683e-80	Glandular Epithelial cell	SIRT7
TMSB4X	4.36138e-84	0.46666	0.975	0.986	2.10563e-79	Glandular Epithelial cell	TMSB4X
LY6E1	5.53781e-84	0.431029	0.38	0.167	2.6736e-79	Glandular Epithelial cell	LY6E
SERINC21	7.38018e-84	0.441228	0.481	0.246	3.56308e-79	Glandular Epithelial cell	SERINC2
PLXNB21	8.10085e-84	0.41707	0.402	0.184	3.91101e-79	Glandular Epithelial cell	PLXNB2
SDF41	3.30273e-83	0.31618	0.315	0.118	1.59453e-78	Glandular Epithelial cell	SDF4
WDR45B	4.91541e-83	0.551117	0.506	0.292	2.37311e-78	Glandular Epithelial cell	WDR45B
TPT11	6.63931e-83	0.355071	0.98	0.993	3.20539e-78	Glandular Epithelial cell	TPT1
TNKS1BP11	1.20777e-82	0.380663	0.339	0.135	5.83101e-78	Glandular Epithelial cell	TNKS1BP1
PFKFB31	1.71289e-82	0.455696	0.363	0.159	8.26965e-78	Glandular Epithelial cell	PFKFB3
LASP1	6.42915e-82	0.409747	0.44	0.22	3.10393e-77	Glandular Epithelial cell	LASP1
LAMP21	7.99885e-82	0.464891	0.484	0.271	3.86176e-77	Glandular Epithelial cell	LAMP2
TPP1	1.31478e-81	0.358415	0.301	0.111	6.34764e-77	Glandular Epithelial cell	TPP1
ZDHHC7	3.0594e-81	0.316302	0.268	0.091	1.47705e-76	Glandular Epithelial cell	ZDHHC7
GOLGA2	1.01542e-80	0.365197	0.287	0.104	4.90232e-76	Glandular Epithelial cell	GOLGA2
TAOK3	1.04388e-80	0.333638	0.301	0.113	5.03973e-76	Glandular Epithelial cell	TAOK3
ACAA1	2.02363e-80	0.396219	0.32	0.128	9.76988e-76	Glandular Epithelial cell	ACAA1
MYO1C	2.66961e-80	0.336083	0.285	0.103	1.28886e-75	Glandular Epithelial cell	MYO1C
ARSD	1.58249e-79	0.366356	0.284	0.103	7.64009e-75	Glandular Epithelial cell	ARSD
HK2	3.56011e-79	0.500148	0.324	0.135	1.71879e-74	Glandular Epithelial cell	HK2
CORO2A	4.08969e-79	0.325379	0.261	0.089	1.97446e-74	Glandular Epithelial cell	CORO2A
TMEM30B1	8.64464e-79	0.38824	0.324	0.135	4.17355e-74	Glandular Epithelial cell	TMEM30B
BAG1	1.60219e-78	0.330369	0.265	0.091	7.73521e-74	Glandular Epithelial cell	BAG1
C11orf54	1.77139e-78	0.366382	0.283	0.105	8.55208e-74	Glandular Epithelial cell	C11orf54
FA2H	2.40034e-78	0.344993	0.274	0.1	1.15886e-73	Glandular Epithelial cell	FA2H
ARPC3	3.67063e-78	0.538225	0.66	0.505	1.77214e-73	Glandular Epithelial cell	ARPC3
VPS28	5.70393e-78	0.381341	0.302	0.117	2.7538e-73	Glandular Epithelial cell	VPS28
PRKCD1	1.02816e-77	0.428976	0.316	0.127	4.96383e-73	Glandular Epithelial cell	PRKCD
STOM1	3.77037e-77	0.376004	0.284	0.104	1.8203e-72	Glandular Epithelial cell	STOM
RPL351	7.03244e-77	0.521842	0.577	0.391	3.39519e-72	Glandular Epithelial cell	RPL35
RASSF61	1.11363e-76	0.338261	0.257	0.087	5.37652e-72	Glandular Epithelial cell	RASSF6
ABLIM1	1.14479e-76	0.361282	0.298	0.117	5.52695e-72	Glandular Epithelial cell	ABLIM1
HOOK2	2.54918e-76	0.471398	0.313	0.13	1.23072e-71	Glandular Epithelial cell	HOOK2
NPNT	7.21076e-76	0.38587	0.268	0.098	3.48128e-71	Glandular Epithelial cell	NPNT
APLP21	1.03927e-75	0.430858	0.675	0.503	5.01749e-71	Glandular Epithelial cell	APLP2
CYP4F31	2.70351e-75	0.265231	0.3	0.108	1.30523e-70	Glandular Epithelial cell	CYP4F3
ERGIC1	7.57175e-75	0.45035	0.44	0.243	3.65556e-70	Glandular Epithelial cell	ERGIC1
SERPINB51	9.94896e-75	0.265061	0.32	0.123	4.80326e-70	Glandular Epithelial cell	SERPINB5
ANKRD111	1.48479e-74	0.473497	0.44	0.229	7.16844e-70	Glandular Epithelial cell	ANKRD11
COL6A11	9.75286e-74	0.590604	0.467	0.27	4.70858e-69	Glandular Epithelial cell	COL6A1
CDC42BPB	3.08294e-73	0.360332	0.252	0.089	1.48841e-68	Glandular Epithelial cell	CDC42BPB
RHOB1	4.48968e-73	0.868138	0.812	0.817	2.16757e-68	Glandular Epithelial cell	RHOB
HPGD	5.83701e-73	0.499159	0.258	0.093	2.81805e-68	Glandular Epithelial cell	HPGD
DHRS31	3.60368e-72	0.307988	0.306	0.118	1.73982e-67	Glandular Epithelial cell	DHRS3
RIOK31	4.04953e-72	0.410982	0.402	0.201	1.95507e-67	Glandular Epithelial cell	RIOK3
CHMP4C	5.30059e-72	0.291194	0.262	0.095	2.55907e-67	Glandular Epithelial cell	CHMP4C
ASPH1	6.29257e-72	0.382034	0.42	0.21	3.03799e-67	Glandular Epithelial cell	ASPH
PPP4C1	2.91709e-71	0.397456	0.406	0.204	1.40834e-66	Glandular Epithelial cell	PPP4C
RNH11	5.88231e-71	0.365239	0.331	0.144	2.83992e-66	Glandular Epithelial cell	RNH1
PLAUR	3.54433e-70	0.513772	0.342	0.161	1.71117e-65	Glandular Epithelial cell	PLAUR
FHL21	8.42208e-70	0.433542	0.377	0.187	4.0661e-65	Glandular Epithelial cell	FHL2
NCOR2	8.6538e-70	0.420271	0.395	0.198	4.17797e-65	Glandular Epithelial cell	NCOR2
SLC12A2	9.03282e-70	0.481668	0.293	0.122	4.36095e-65	Glandular Epithelial cell	SLC12A2
AKAP1	1.99523e-69	0.35653	0.334	0.148	9.63279e-65	Glandular Epithelial cell	AKAP1
GOLGA4	5.70178e-69	0.477261	0.522	0.323	2.75276e-64	Glandular Epithelial cell	GOLGA4
GUK11	1.26241e-68	0.353255	0.304	0.127	6.09478e-64	Glandular Epithelial cell	GUK1
TFPI1	1.78677e-68	0.281755	0.269	0.099	8.62635e-64	Glandular Epithelial cell	TFPI
PLEKHA5	6.23799e-68	0.382601	0.313	0.134	3.01164e-63	Glandular Epithelial cell	PLEKHA5
BAIAP2L1	9.35316e-68	0.332351	0.298	0.125	4.51561e-63	Glandular Epithelial cell	BAIAP2L1
SH3YL1	1.0519e-67	0.364814	0.376	0.183	5.07846e-63	Glandular Epithelial cell	SH3YL1
LSR1	1.5736e-67	0.363239	0.408	0.209	7.59718e-63	Glandular Epithelial cell	LSR
PLK21	1.65411e-67	0.367873	0.305	0.129	7.98588e-63	Glandular Epithelial cell	PLK2
VAPA	2.44735e-67	0.409967	0.518	0.331	1.18156e-62	Glandular Epithelial cell	VAPA
ZFP36L21	4.05777e-67	0.507384	0.71	0.587	1.95905e-62	Glandular Epithelial cell	ZFP36L2
MYDGF	5.31087e-67	0.340502	0.349	0.164	2.56403e-62	Glandular Epithelial cell	MYDGF
COX4I1	1.04619e-66	0.457321	0.641	0.509	5.05092e-62	Glandular Epithelial cell	COX4I1
CD55	1.82567e-66	0.773708	0.379	0.204	8.81416e-62	Glandular Epithelial cell	CD55
MYO1D	3.43842e-66	0.288729	0.289	0.119	1.66004e-61	Glandular Epithelial cell	MYO1D
EPB41L1	1.40878e-65	0.344093	0.268	0.106	6.80143e-61	Glandular Epithelial cell	EPB41L1
CSPP1	3.32892e-65	0.562398	0.302	0.133	1.60717e-60	Glandular Epithelial cell	CSPP1
TMEM2591	4.13045e-65	0.417143	0.374	0.189	1.99414e-60	Glandular Epithelial cell	TMEM259
AZGP1	5.75822e-65	0.47602	0.439	0.246	2.78001e-60	Glandular Epithelial cell	AZGP1
TCEB21	8.00216e-65	0.418031	0.543	0.338	3.86336e-60	Glandular Epithelial cell	TCEB2
IQGAP1	3.01826e-64	0.42495	0.517	0.333	1.45719e-59	Glandular Epithelial cell	IQGAP1
MESDC21	3.38589e-64	0.314858	0.364	0.176	1.63467e-59	Glandular Epithelial cell	MESDC2
TTLL12	4.20482e-64	0.296329	0.261	0.102	2.03004e-59	Glandular Epithelial cell	TTLL12
NDUFC1	5.19198e-64	0.429132	0.454	0.271	2.50664e-59	Glandular Epithelial cell	NDUFC1
RAB25	5.90079e-64	0.349376	0.421	0.225	2.84884e-59	Glandular Epithelial cell	RAB25
ETNK1	6.85744e-64	0.390004	0.387	0.201	3.31071e-59	Glandular Epithelial cell	ETNK1
APOL21	8.85679e-64	0.353534	0.291	0.123	4.27597e-59	Glandular Epithelial cell	APOL2
FLNA1	3.62558e-63	0.48626	0.371	0.19	1.75039e-58	Glandular Epithelial cell	FLNA
CHMP1A	7.24101e-63	0.277229	0.265	0.104	3.49589e-58	Glandular Epithelial cell	CHMP1A
PDIA41	2.3153e-62	0.435861	0.512	0.33	1.1178e-57	Glandular Epithelial cell	PDIA4
HLA.F	5.00151e-62	0.385979	0.298	0.132	2.41468e-57	Glandular Epithelial cell	HLA.F
UACA	6.54683e-62	0.636023	0.293	0.131	3.16075e-57	Glandular Epithelial cell	UACA
MSMO1	7.08113e-62	0.42236	0.304	0.14	3.4187e-57	Glandular Epithelial cell	MSMO1
SLC39A1	7.83938e-62	0.297979	0.347	0.168	3.78478e-57	Glandular Epithelial cell	SLC39A1
MAP7	9.18918e-62	0.306981	0.265	0.107	4.43645e-57	Glandular Epithelial cell	MAP7
SPTBN1	1.76588e-61	0.462548	0.603	0.435	8.5255e-57	Glandular Epithelial cell	SPTBN1
ADD3	3.80748e-61	0.421831	0.419	0.237	1.83821e-56	Glandular Epithelial cell	ADD3
EIF6	4.35473e-61	0.424057	0.422	0.241	2.10242e-56	Glandular Epithelial cell	EIF6
P4HA1	6.6388e-61	0.458484	0.283	0.125	3.20514e-56	Glandular Epithelial cell	P4HA1
FLNB1	9.56747e-61	0.348795	0.319	0.149	4.61908e-56	Glandular Epithelial cell	FLNB
PDXDC1	1.1341e-60	0.378046	0.383	0.201	5.47534e-56	Glandular Epithelial cell	PDXDC1
UBALD21	1.27955e-60	0.376763	0.393	0.211	6.17754e-56	Glandular Epithelial cell	UBALD2
TPM1	1.84311e-60	0.561157	0.661	0.53	8.89836e-56	Glandular Epithelial cell	TPM1
FDFT1	2.10581e-60	0.463209	0.462	0.282	1.01666e-55	Glandular Epithelial cell	FDFT1
RPS141	2.54113e-60	0.378389	0.757	0.614	1.22683e-55	Glandular Epithelial cell	RPS14
CD47	3.07774e-60	0.375683	0.391	0.212	1.4859e-55	Glandular Epithelial cell	CD47
PLSCR1	5.34006e-60	0.4027	0.424	0.245	2.57813e-55	Glandular Epithelial cell	PLSCR1
ZBTB7A	8.08434e-60	0.357599	0.412	0.224	3.90304e-55	Glandular Epithelial cell	ZBTB7A
EMP11	8.77127e-60	0.397969	0.264	0.11	4.23468e-55	Glandular Epithelial cell	EMP1
GREM1	2.01105e-58	0.313592	0.272	0.115	9.70917e-54	Glandular Epithelial cell	GREM1
TKT1	2.10435e-58	0.331102	0.639	0.457	1.01596e-53	Glandular Epithelial cell	TKT
DNAJC3	3.78929e-58	0.309345	0.314	0.147	1.82943e-53	Glandular Epithelial cell	DNAJC3
CDC371	4.69254e-58	0.380531	0.438	0.251	2.26551e-53	Glandular Epithelial cell	CDC37
FAM13A	6.58242e-58	0.341121	0.252	0.103	3.17793e-53	Glandular Epithelial cell	FAM13A
AREG1	6.89182e-58	0.609384	0.278	0.124	3.3273e-53	Glandular Epithelial cell	AREG
RPLP11	8.34972e-58	0.268887	0.801	0.705	4.03116e-53	Glandular Epithelial cell	RPLP1
COPG1	5.28825e-57	0.448666	0.486	0.322	2.55311e-52	Glandular Epithelial cell	COPG1
SEPHS2	1.29144e-56	0.365096	0.364	0.195	6.23494e-52	Glandular Epithelial cell	SEPHS2
KRTCAP3	2.10758e-56	0.355524	0.364	0.191	1.01752e-51	Glandular Epithelial cell	KRTCAP3
CYB5R3	2.24189e-56	0.37807	0.422	0.243	1.08236e-51	Glandular Epithelial cell	CYB5R3
CSNK1D	3.07928e-56	0.412424	0.43	0.249	1.48665e-51	Glandular Epithelial cell	CSNK1D
TMEM205	6.3019e-56	0.317422	0.3	0.14	3.04249e-51	Glandular Epithelial cell	TMEM205
ARL6IP51	6.31925e-56	0.373258	0.481	0.306	3.05087e-51	Glandular Epithelial cell	ARL6IP5
ADAM10	9.92569e-56	0.308489	0.338	0.169	4.79203e-51	Glandular Epithelial cell	ADAM10
PCSK7	1.91342e-55	0.458444	0.318	0.159	9.2378e-51	Glandular Epithelial cell	PCSK7
MBNL1	2.13162e-55	0.29427	0.321	0.156	1.02912e-50	Glandular Epithelial cell	MBNL1
TMED31	2.42127e-55	0.334625	0.379	0.204	1.16897e-50	Glandular Epithelial cell	TMED3
HEXB	3.84082e-55	0.321024	0.306	0.147	1.85431e-50	Glandular Epithelial cell	HEXB
NEU1	4.54255e-55	0.333919	0.318	0.154	2.1931e-50	Glandular Epithelial cell	NEU1
UGCG	5.79878e-55	0.433805	0.346	0.183	2.79959e-50	Glandular Epithelial cell	UGCG
IRF31	6.10734e-55	0.342803	0.324	0.161	2.94856e-50	Glandular Epithelial cell	IRF3
KLF3	6.79144e-55	0.306871	0.329	0.162	3.27884e-50	Glandular Epithelial cell	KLF3
TRAF41	1.39684e-54	0.340853	0.419	0.241	6.7438e-50	Glandular Epithelial cell	TRAF4
NFE2L11	1.64221e-54	0.286022	0.357	0.183	7.92843e-50	Glandular Epithelial cell	NFE2L1
ORMDL2	2.07595e-54	0.29157	0.321	0.158	1.00225e-49	Glandular Epithelial cell	ORMDL2
CLDN41	2.09729e-54	0.500096	0.728	0.657	1.01255e-49	Glandular Epithelial cell	CLDN4
XBP1	2.66121e-54	0.452811	0.493	0.328	1.2848e-49	Glandular Epithelial cell	XBP1
HMGCS1	4.05505e-54	0.546389	0.409	0.249	1.95774e-49	Glandular Epithelial cell	HMGCS1
RP5.1052M9.11	5.7604e-54	0.422317	0.676	0.557	2.78106e-49	Glandular Epithelial cell	RP5.1052M9.1
ZNF706	8.21852e-54	0.336496	0.394	0.22	3.96782e-49	Glandular Epithelial cell	ZNF706
ATP6AP1	1.0413e-53	0.311275	0.412	0.23	5.0273e-49	Glandular Epithelial cell	ATP6AP1
CYR611	1.12702e-53	0.408306	0.346	0.178	5.44114e-49	Glandular Epithelial cell	CYR61
CAPG	1.18563e-53	0.450156	0.423	0.257	5.7241e-49	Glandular Epithelial cell	CAPG
CYFIP1	1.24876e-53	0.312274	0.277	0.124	6.02888e-49	Glandular Epithelial cell	CYFIP1
CANT1	1.92484e-53	0.265519	0.262	0.113	9.29295e-49	Glandular Epithelial cell	CANT1
GPI	2.52851e-53	0.424356	0.628	0.497	1.22074e-48	Glandular Epithelial cell	GPI
S100A161	3.24372e-53	0.517178	0.576	0.436	1.56604e-48	Glandular Epithelial cell	S100A16
CHMP5	3.48704e-53	0.330339	0.316	0.159	1.68351e-48	Glandular Epithelial cell	CHMP5
CCNL2	3.5171e-53	0.582973	0.607	0.472	1.69802e-48	Glandular Epithelial cell	CCNL2
EZR	1.58646e-52	0.437676	0.76	0.739	7.65926e-48	Glandular Epithelial cell	EZR
DST1	2.2005e-52	0.313628	0.46	0.268	1.06238e-47	Glandular Epithelial cell	DST
ATPIF1	5.83638e-52	0.418768	0.624	0.493	2.81774e-47	Glandular Epithelial cell	ATPIF1
VPS13C	8.68586e-52	0.299139	0.272	0.123	4.19345e-47	Glandular Epithelial cell	VPS13C
PPP1R13L1	1.82539e-51	0.38186	0.277	0.129	8.81279e-47	Glandular Epithelial cell	PPP1R13L
TMEM87A	2.46632e-51	0.358237	0.4	0.233	1.19072e-46	Glandular Epithelial cell	TMEM87A
EGLN31	3.14914e-51	0.346925	0.366	0.194	1.52037e-46	Glandular Epithelial cell	EGLN3
HM13	3.35362e-51	0.322939	0.294	0.141	1.6191e-46	Glandular Epithelial cell	HM13
GOLIM4	4.87081e-51	0.277005	0.265	0.118	2.35158e-46	Glandular Epithelial cell	GOLIM4
RAB7A1	1.01324e-50	0.369174	0.523	0.366	4.89182e-46	Glandular Epithelial cell	RAB7A
RPL281	1.67779e-50	0.412089	0.699	0.579	8.10022e-46	Glandular Epithelial cell	RPL28
TECR1	2.72929e-50	0.285669	0.335	0.172	1.31767e-45	Glandular Epithelial cell	TECR
PRDX11	3.26266e-50	0.308605	0.758	0.693	1.57518e-45	Glandular Epithelial cell	PRDX1
ITSN2	4.2656e-50	0.299365	0.261	0.117	2.05939e-45	Glandular Epithelial cell	ITSN2
CHMP4B	7.9038e-50	0.355639	0.518	0.359	3.81587e-45	Glandular Epithelial cell	CHMP4B
SEPP11	8.15138e-50	0.259624	0.288	0.132	3.9354e-45	Glandular Epithelial cell	SEPP1
FOXP1	1.09169e-49	0.404581	0.476	0.307	5.27057e-45	Glandular Epithelial cell	FOXP1
RNF149	2.69374e-49	0.260469	0.297	0.144	1.30051e-44	Glandular Epithelial cell	RNF149
ACOX1	3.29081e-49	0.297521	0.308	0.154	1.58877e-44	Glandular Epithelial cell	ACOX1
FOSL21	4.18427e-49	0.416905	0.606	0.459	2.02012e-44	Glandular Epithelial cell	FOSL2
ARAF	5.4167e-49	0.33615	0.274	0.129	2.61513e-44	Glandular Epithelial cell	ARAF
ARL1	6.15458e-49	0.359549	0.367	0.211	2.97137e-44	Glandular Epithelial cell	ARL1
FOXQ11	6.64968e-49	0.329822	0.422	0.242	3.2104e-44	Glandular Epithelial cell	FOXQ1
EPS81	1.58473e-48	0.28289	0.335	0.177	7.65093e-44	Glandular Epithelial cell	EPS8
SLC37A4	2.11917e-48	0.31424	0.264	0.123	1.02312e-43	Glandular Epithelial cell	SLC37A4
CD91	2.58085e-48	0.34111	0.413	0.243	1.24601e-43	Glandular Epithelial cell	CD9
G6PD1	3.22905e-48	0.34124	0.261	0.118	1.55895e-43	Glandular Epithelial cell	G6PD
BCL2L1	3.36741e-48	0.354676	0.359	0.2	1.62575e-43	Glandular Epithelial cell	BCL2L1
TXN1	1.34796e-47	0.456995	0.725	0.699	6.50783e-43	Glandular Epithelial cell	TXN
HOXB7	1.81269e-47	0.270581	0.272	0.127	8.7515e-43	Glandular Epithelial cell	HOXB7
RPS181	4.55935e-47	0.327293	0.859	0.796	2.20121e-42	Glandular Epithelial cell	RPS18
IST1	5.68391e-47	0.276246	0.311	0.158	2.74414e-42	Glandular Epithelial cell	IST1
PER11	8.62249e-47	0.316057	0.253	0.117	4.16285e-42	Glandular Epithelial cell	PER1
CD46	2.32305e-46	0.350713	0.453	0.295	1.12154e-41	Glandular Epithelial cell	CD46
COMT1	3.13341e-46	0.329023	0.487	0.32	1.51278e-41	Glandular Epithelial cell	COMT
LMAN21	3.46848e-46	0.311025	0.407	0.243	1.67455e-41	Glandular Epithelial cell	LMAN2
GALNT7	7.38347e-46	0.318908	0.305	0.16	3.56467e-41	Glandular Epithelial cell	GALNT7
PDLIM71	1.09671e-45	0.480043	0.268	0.136	5.29479e-41	Glandular Epithelial cell	PDLIM7
CAST	1.18928e-45	0.41109	0.509	0.354	5.74171e-41	Glandular Epithelial cell	CAST
ABHD11	1.3518e-45	0.251173	0.261	0.123	6.52635e-41	Glandular Epithelial cell	ABHD11
PACSIN2	1.43641e-45	0.279182	0.307	0.16	6.93482e-41	Glandular Epithelial cell	PACSIN2
ERCC5	2.088e-45	0.293194	0.255	0.119	1.00806e-40	Glandular Epithelial cell	ERCC5
BTG11	3.07276e-45	0.393547	0.642	0.535	1.4835e-40	Glandular Epithelial cell	BTG1
TRIOBP1	5.68758e-45	0.251805	0.28	0.135	2.74591e-40	Glandular Epithelial cell	TRIOBP
MFSD101	1.85815e-44	0.288803	0.267	0.129	8.97095e-40	Glandular Epithelial cell	MFSD10
ARHGDIA1	2.98118e-44	0.302338	0.355	0.202	1.43928e-39	Glandular Epithelial cell	ARHGDIA
HTATIP21	3.58659e-44	0.306473	0.347	0.194	1.73157e-39	Glandular Epithelial cell	HTATIP2
AC009501.4	8.79501e-44	0.360175	0.427	0.269	4.24614e-39	Glandular Epithelial cell	AC009501.4
WBP2	8.93995e-44	0.281751	0.341	0.188	4.31612e-39	Glandular Epithelial cell	WBP2
SLC35A3	1.17994e-43	0.297569	0.259	0.126	5.69663e-39	Glandular Epithelial cell	SLC35A3
CD164	1.36139e-43	0.383136	0.558	0.45	6.57266e-39	Glandular Epithelial cell	CD164
TMEM256	2.13989e-43	0.287044	0.292	0.151	1.03312e-38	Glandular Epithelial cell	TMEM256
MYH91	2.42296e-43	0.327894	0.505	0.348	1.16978e-38	Glandular Epithelial cell	MYH9
HSP90B1	2.51311e-43	0.346638	0.792	0.759	1.21331e-38	Glandular Epithelial cell	HSP90B1
PPP1R15A1	1.75898e-42	0.617324	0.623	0.545	8.49216e-38	Glandular Epithelial cell	PPP1R15A
ATP2B1	2.0922e-42	0.28065	0.34	0.188	1.01009e-37	Glandular Epithelial cell	ATP2B1
RAPGEFL11	2.72554e-42	0.255233	0.289	0.147	1.31586e-37	Glandular Epithelial cell	RAPGEFL1
MORF4L11	5.31134e-42	0.32167	0.626	0.51	2.56426e-37	Glandular Epithelial cell	MORF4L1
SERPINH11	5.68593e-42	0.316743	0.3	0.159	2.74511e-37	Glandular Epithelial cell	SERPINH1
UBA1	1.09443e-41	0.391358	0.565	0.423	5.2838e-37	Glandular Epithelial cell	UBA1
FAM102A	1.10807e-41	0.28793	0.297	0.157	5.34964e-37	Glandular Epithelial cell	FAM102A
MGST21	2.52252e-41	0.320413	0.382	0.232	1.21785e-36	Glandular Epithelial cell	MGST2
IFNGR11	3.79332e-41	0.282388	0.371	0.222	1.83138e-36	Glandular Epithelial cell	IFNGR1
PLEKHB2	5.13064e-41	0.253186	0.338	0.19	2.47702e-36	Glandular Epithelial cell	PLEKHB2
TMEM214	6.20381e-41	0.274577	0.312	0.17	2.99514e-36	Glandular Epithelial cell	TMEM214
EML4	1.80182e-40	0.331626	0.311	0.172	8.69899e-36	Glandular Epithelial cell	EML4
STAT31	3.003e-40	0.302179	0.432	0.273	1.44982e-35	Glandular Epithelial cell	STAT3
MYL6	3.50423e-40	0.265723	0.869	0.87	1.69181e-35	Glandular Epithelial cell	MYL6
ARHGEF12	4.09964e-40	0.316133	0.372	0.221	1.97927e-35	Glandular Epithelial cell	ARHGEF12
SRP14	5.95564e-40	0.339878	0.663	0.582	2.87532e-35	Glandular Epithelial cell	SRP14
UGDH1	7.31124e-40	0.262866	0.376	0.22	3.5298e-35	Glandular Epithelial cell	UGDH
C19orf66	8.65731e-40	0.368283	0.313	0.178	4.17966e-35	Glandular Epithelial cell	C19orf66
TM9SF2	3.30229e-39	0.381483	0.536	0.42	1.59431e-34	Glandular Epithelial cell	TM9SF2
MINK11	8.22322e-39	0.347883	0.306	0.17	3.97009e-34	Glandular Epithelial cell	MINK1
NADK	1.79761e-38	0.278191	0.27	0.14	8.67868e-34	Glandular Epithelial cell	NADK
GOLGA3	2.51857e-38	0.250481	0.263	0.133	1.21594e-33	Glandular Epithelial cell	GOLGA3
PLPP51	2.69717e-38	0.271424	0.383	0.234	1.30217e-33	Glandular Epithelial cell	PLPP5
ATP6V1E1	3.38864e-38	0.294484	0.376	0.229	1.636e-33	Glandular Epithelial cell	ATP6V1E1
RALBP1	5.74543e-38	0.313954	0.326	0.188	2.77384e-33	Glandular Epithelial cell	RALBP1
MYO6	1.07336e-37	0.385611	0.534	0.393	5.18205e-33	Glandular Epithelial cell	MYO6
MGAT4B	1.45409e-37	0.270036	0.266	0.138	7.02021e-33	Glandular Epithelial cell	MGAT4B
GPX41	1.60626e-37	0.305003	0.314	0.177	7.75487e-33	Glandular Epithelial cell	GPX4
ZBTB7B	2.69092e-37	0.292084	0.258	0.133	1.29915e-32	Glandular Epithelial cell	ZBTB7B
NHSL2	4.07488e-37	0.279135	0.267	0.142	1.96731e-32	Glandular Epithelial cell	NHSL2
NDRG11	4.51127e-37	0.331102	0.464	0.306	2.17799e-32	Glandular Epithelial cell	NDRG1
RAB1B	6.22867e-37	0.292452	0.398	0.253	3.00714e-32	Glandular Epithelial cell	RAB1B
UBE2H1	1.2419e-36	0.313715	0.448	0.296	5.99577e-32	Glandular Epithelial cell	UBE2H
ECHS1	1.40847e-36	0.267237	0.314	0.178	6.79994e-32	Glandular Epithelial cell	ECHS1
VEGFA1	1.50423e-36	0.476035	0.73	0.673	7.26227e-32	Glandular Epithelial cell	VEGFA
MTA1	2.98564e-36	0.293288	0.328	0.193	1.44144e-31	Glandular Epithelial cell	MTA1
PLOD1	3.03105e-36	0.271946	0.272	0.146	1.46336e-31	Glandular Epithelial cell	PLOD1
SLTM	3.92839e-36	0.300843	0.439	0.286	1.89659e-31	Glandular Epithelial cell	SLTM
HOOK3	4.52764e-36	0.278911	0.264	0.139	2.1859e-31	Glandular Epithelial cell	HOOK3
KDM5C	5.69632e-36	0.375798	0.454	0.314	2.75013e-31	Glandular Epithelial cell	KDM5C
TSC22D31	7.21232e-36	0.469044	0.417	0.288	3.48204e-31	Glandular Epithelial cell	TSC22D3
CHKA	1.10918e-35	0.320781	0.307	0.177	5.35499e-31	Glandular Epithelial cell	CHKA
ATG4B	1.40716e-35	0.322322	0.268	0.146	6.79365e-31	Glandular Epithelial cell	ATG4B
RPL131	2.38326e-35	0.341904	0.754	0.747	1.15061e-30	Glandular Epithelial cell	RPL13
YPEL3	2.66873e-35	0.460511	0.335	0.207	1.28844e-30	Glandular Epithelial cell	YPEL3
SCP2	3.67755e-35	0.426857	0.519	0.402	1.77548e-30	Glandular Epithelial cell	SCP2
ZNHIT1	4.09161e-35	0.282815	0.372	0.233	1.97539e-30	Glandular Epithelial cell	ZNHIT1
ARPC4	4.81391e-35	0.270481	0.319	0.184	2.32411e-30	Glandular Epithelial cell	ARPC4
GPRC5C1	5.32872e-35	0.259725	0.277	0.152	2.57265e-30	Glandular Epithelial cell	GPRC5C
DIAPH1	6.95699e-35	0.307913	0.345	0.209	3.35876e-30	Glandular Epithelial cell	DIAPH1
PRKAA1	1.18368e-34	0.263874	0.321	0.189	5.71468e-30	Glandular Epithelial cell	PRKAA1
PGRMC2	1.74685e-34	0.256302	0.306	0.176	8.4336e-30	Glandular Epithelial cell	PGRMC2
CHD2	5.9724e-34	0.29417	0.396	0.252	2.88341e-29	Glandular Epithelial cell	CHD2
DNAJC10	6.90227e-34	0.336833	0.332	0.206	3.33235e-29	Glandular Epithelial cell	DNAJC10
HDLBP1	8.8478e-34	0.295544	0.501	0.358	4.27163e-29	Glandular Epithelial cell	HDLBP
GRK2	1.25985e-33	0.347919	0.333	0.205	6.08242e-29	Glandular Epithelial cell	GRK2
VDAC1	3.47396e-33	0.32223	0.545	0.437	1.67719e-28	Glandular Epithelial cell	VDAC1
RBM6	3.74867e-33	0.38746	0.345	0.215	1.80982e-28	Glandular Epithelial cell	RBM6
PLXNB11	4.4551e-33	0.379666	0.285	0.164	2.15088e-28	Glandular Epithelial cell	PLXNB1
RPL81	4.46908e-33	0.251323	0.783	0.711	2.15763e-28	Glandular Epithelial cell	RPL8
CANX	5.24471e-33	0.333051	0.723	0.699	2.53209e-28	Glandular Epithelial cell	CANX
RPL181	5.47027e-33	0.280299	0.59	0.472	2.64099e-28	Glandular Epithelial cell	RPL18
OCIAD21	1.11491e-32	0.37256	0.626	0.551	5.38268e-28	Glandular Epithelial cell	OCIAD2
HDAC7	1.44656e-32	0.306271	0.351	0.219	6.98386e-28	Glandular Epithelial cell	HDAC7
DAZAP2	3.54513e-32	0.383893	0.553	0.465	1.71155e-27	Glandular Epithelial cell	DAZAP2
NPC21	4.4042e-32	0.308477	0.536	0.412	2.1263e-27	Glandular Epithelial cell	NPC2
UQCRQ	5.43604e-32	0.345873	0.681	0.643	2.62446e-27	Glandular Epithelial cell	UQCRQ
CXXC5	6.01339e-32	0.289767	0.347	0.217	2.90321e-27	Glandular Epithelial cell	CXXC5
PTPN12	6.25811e-32	0.28579	0.349	0.218	3.02135e-27	Glandular Epithelial cell	PTPN12
ATP6V0E11	7.81731e-32	0.280736	0.533	0.404	3.77412e-27	Glandular Epithelial cell	ATP6V0E1
AP1G2	9.33391e-32	0.389787	0.34	0.215	4.50632e-27	Glandular Epithelial cell	AP1G2
NDUFA1	1.46483e-31	0.29959	0.73	0.699	7.07205e-27	Glandular Epithelial cell	NDUFA1
ENO11	7.29307e-31	0.296126	0.718	0.66	3.52102e-26	Glandular Epithelial cell	ENO1
RBM5	1.30894e-30	0.354452	0.425	0.293	6.31944e-26	Glandular Epithelial cell	RBM5
MTDH	5.48379e-30	0.262848	0.463	0.333	2.64752e-25	Glandular Epithelial cell	MTDH
SLC29A11	7.24959e-30	0.471755	0.498	0.395	3.50003e-25	Glandular Epithelial cell	SLC29A1
EIF5AL1	8.10178e-30	0.312984	0.391	0.267	3.91146e-25	Glandular Epithelial cell	EIF5AL1
UBXN4	1.27945e-29	0.319961	0.579	0.467	6.17706e-25	Glandular Epithelial cell	UBXN4
ZNF302	2.70663e-29	0.278459	0.351	0.225	1.30673e-24	Glandular Epithelial cell	ZNF302
ANKRD12	8.66993e-29	0.361125	0.38	0.255	4.18576e-24	Glandular Epithelial cell	ANKRD12
TFG	1.53912e-28	0.264512	0.398	0.268	7.43071e-24	Glandular Epithelial cell	TFG
ITM2C	3.8006e-28	0.261966	0.263	0.154	1.83489e-23	Glandular Epithelial cell	ITM2C
CSRNP11	4.64662e-28	0.328736	0.357	0.237	2.24334e-23	Glandular Epithelial cell	CSRNP1
RNA5.8S51	4.99833e-28	0.45863	0.371	0.256	2.41315e-23	Glandular Epithelial cell	RNA5.8S5
PTPRK	1.4941e-27	0.2789	0.387	0.26	7.21336e-23	Glandular Epithelial cell	PTPRK
NCOR1	3.34024e-27	0.300582	0.335	0.216	1.61264e-22	Glandular Epithelial cell	NCOR1
CCDC107	9.27151e-27	0.277345	0.265	0.159	4.47619e-22	Glandular Epithelial cell	CCDC107
KLF41	1.1044e-26	0.35482	0.446	0.339	5.33195e-22	Glandular Epithelial cell	KLF4
UBC1	1.55177e-26	0.270071	0.806	0.833	7.49178e-22	Glandular Epithelial cell	UBC
TALDO11	2.3384e-26	0.302666	0.494	0.378	1.12896e-21	Glandular Epithelial cell	TALDO1
EFHD21	3.39736e-26	0.282373	0.432	0.315	1.64021e-21	Glandular Epithelial cell	EFHD2
TRIB11	4.88663e-26	0.367508	0.379	0.269	2.35922e-21	Glandular Epithelial cell	TRIB1
DUSP4	5.3225e-26	0.258637	0.338	0.221	2.56965e-21	Glandular Epithelial cell	DUSP4
BAZ2B	5.60974e-26	0.310314	0.296	0.183	2.70833e-21	Glandular Epithelial cell	BAZ2B
MAFF1	9.56561e-26	0.341327	0.381	0.268	4.61818e-21	Glandular Epithelial cell	MAFF
NARS	2.41164e-25	0.25799	0.347	0.234	1.16431e-20	Glandular Epithelial cell	NARS
RPL291	2.51748e-25	0.333648	0.753	0.769	1.21542e-20	Glandular Epithelial cell	RPL29
SRRM2	2.78819e-25	0.374394	0.795	0.76	1.34611e-20	Glandular Epithelial cell	SRRM2
PATJ	3.72806e-25	0.2702	0.298	0.187	1.79987e-20	Glandular Epithelial cell	PATJ
NOP10	4.03619e-25	0.253898	0.401	0.284	1.94863e-20	Glandular Epithelial cell	NOP10
CDC42EP41	4.75916e-25	0.265551	0.317	0.203	2.29768e-20	Glandular Epithelial cell	CDC42EP4
TPM41	4.93285e-25	0.325201	0.632	0.579	2.38153e-20	Glandular Epithelial cell	TPM4
ZKSCAN1	5.37806e-25	0.287399	0.47	0.353	2.59647e-20	Glandular Epithelial cell	ZKSCAN1
SLC39A7	6.551e-25	0.278307	0.493	0.385	3.16276e-20	Glandular Epithelial cell	SLC39A7
ARF41	1.76375e-24	0.274711	0.643	0.605	8.51523e-20	Glandular Epithelial cell	ARF4
STX16	1.77476e-24	0.270591	0.325	0.215	8.56838e-20	Glandular Epithelial cell	STX16
SLK	2.75543e-24	0.263253	0.294	0.187	1.3303e-19	Glandular Epithelial cell	SLK
STK24	3.02977e-24	0.280422	0.394	0.282	1.46274e-19	Glandular Epithelial cell	STK24
GFPT1	4.35424e-24	0.301091	0.507	0.405	2.10219e-19	Glandular Epithelial cell	GFPT1
GPAT4	5.62084e-24	0.333292	0.349	0.239	2.71369e-19	Glandular Epithelial cell	GPAT4
SEC62	6.448e-24	0.284786	0.485	0.381	3.11303e-19	Glandular Epithelial cell	SEC62
COX5B	3.87475e-23	0.254387	0.52	0.41	1.87069e-18	Glandular Epithelial cell	COX5B
MPRIP	4.38655e-23	0.261247	0.29	0.184	2.11778e-18	Glandular Epithelial cell	MPRIP
TMSB4XP4	5.91201e-23	0.342605	0.368	0.269	2.85426e-18	Glandular Epithelial cell	TMSB4XP4
GOLGA8A	1.55122e-22	0.325924	0.304	0.204	7.48912e-18	Glandular Epithelial cell	GOLGA8A
TMED10	1.61988e-22	0.278493	0.607	0.563	7.82061e-18	Glandular Epithelial cell	TMED10
CAPZB	1.84219e-22	0.30862	0.58	0.509	8.89393e-18	Glandular Epithelial cell	CAPZB
COPB2	2.95911e-22	0.276585	0.401	0.293	1.42863e-17	Glandular Epithelial cell	COPB2
CMPK1	8.28237e-22	0.309016	0.503	0.424	3.99865e-17	Glandular Epithelial cell	CMPK1
AP3D1	1.44888e-21	0.267227	0.32	0.215	6.99505e-17	Glandular Epithelial cell	AP3D1
DHCR24	1.82067e-21	0.284094	0.371	0.265	8.79002e-17	Glandular Epithelial cell	DHCR24
SARAF	2.95543e-21	0.267912	0.547	0.457	1.42685e-16	Glandular Epithelial cell	SARAF
C4orf3	3.91886e-21	0.256442	0.379	0.274	1.89199e-16	Glandular Epithelial cell	C4orf3
PPFIA1	5.18643e-21	0.250785	0.295	0.194	2.50396e-16	Glandular Epithelial cell	PPFIA1
ATP5G2	1.44994e-20	0.270487	0.715	0.7	7.00016e-16	Glandular Epithelial cell	ATP5G2
NDUFA4L21	2.41614e-20	0.358187	0.256	0.169	1.16649e-15	Glandular Epithelial cell	NDUFA4L2
PPP1R1B	2.78304e-20	0.397563	0.438	0.355	1.34363e-15	Glandular Epithelial cell	PPP1R1B
MTRNR2L121	5.10087e-20	0.316675	0.719	0.722	2.46265e-15	Glandular Epithelial cell	MTRNR2L12
GGA1	9.30146e-20	0.263952	0.328	0.227	4.49065e-15	Glandular Epithelial cell	GGA1
PGK1	1.39666e-19	0.444247	0.635	0.617	6.74292e-15	Glandular Epithelial cell	PGK1
N4BP2L2	9.11697e-19	0.258482	0.4	0.298	4.40158e-14	Glandular Epithelial cell	N4BP2L2
PRDX51	1.02176e-18	0.260072	0.569	0.499	4.93293e-14	Glandular Epithelial cell	PRDX5
MACF1	2.52588e-18	0.269993	0.33	0.235	1.21947e-13	Glandular Epithelial cell	MACF1
ULK1	2.62154e-18	0.274948	0.266	0.179	1.26565e-13	Glandular Epithelial cell	ULK1
CEBPB1	2.71257e-18	0.265864	0.58	0.499	1.3096e-13	Glandular Epithelial cell	CEBPB
HN11	3.14066e-18	0.281381	0.552	0.483	1.51628e-13	Glandular Epithelial cell	HN1
PPP4R11	3.99767e-18	0.253929	0.322	0.224	1.93004e-13	Glandular Epithelial cell	PPP4R1
LAMC2	4.18495e-18	0.326082	0.323	0.236	2.02045e-13	Glandular Epithelial cell	LAMC2
SCAF11	4.68935e-18	0.291884	0.423	0.332	2.26397e-13	Glandular Epithelial cell	SCAF11
TOB11	6.1989e-18	0.314811	0.669	0.652	2.99277e-13	Glandular Epithelial cell	TOB1
HBEGF1	8.85632e-18	0.275496	0.365	0.274	4.27574e-13	Glandular Epithelial cell	HBEGF
WSB1	1.88972e-17	0.912828	0.643	0.601	9.12339e-13	Glandular Epithelial cell	WSB1
SEC61B	1.07851e-16	0.251051	0.443	0.354	5.20692e-12	Glandular Epithelial cell	SEC61B
LENG8	2.37964e-16	0.336532	0.563	0.495	1.14887e-11	Glandular Epithelial cell	LENG8
PLOD21	3.4965e-16	0.292494	0.274	0.194	1.68808e-11	Glandular Epithelial cell	PLOD2
RPS26	1.25618e-15	0.265966	0.608	0.576	6.06472e-11	Glandular Epithelial cell	RPS26
ICA1	1.58765e-15	0.268871	0.35	0.261	7.66502e-11	Glandular Epithelial cell	ICA1
SFSWAP	3.76063e-15	0.261031	0.285	0.203	1.81559e-10	Glandular Epithelial cell	SFSWAP
ARGLU1	4.45389e-15	0.271874	0.568	0.508	2.15029e-10	Glandular Epithelial cell	ARGLU1
TXNRD1	3.39402e-14	0.25872	0.353	0.273	1.6386e-09	Glandular Epithelial cell	TXNRD1
SPTAN1	2.08175e-13	0.251335	0.435	0.356	1.00505e-08	Glandular Epithelial cell	SPTAN1
NFKBIA1	8.9379e-13	0.40579	0.543	0.513	4.31513e-08	Glandular Epithelial cell	NFKBIA
PGD1	1.36778e-12	0.309424	0.542	0.508	6.6035e-08	Glandular Epithelial cell	PGD
FTH1P10	1.43554e-12	0.321427	0.563	0.533	6.93064e-08	Glandular Epithelial cell	FTH1P10
METTL7A	1.90002e-11	0.262531	0.32	0.256	9.17312e-07	Glandular Epithelial cell	METTL7A
ABCG1	2.70434e-11	0.293176	0.612	0.592	1.30563e-06	Glandular Epithelial cell	ABCG1
JUN	7.76538e-11	0.362629	0.709	0.738	3.74905e-06	Glandular Epithelial cell	JUN
CLIC1	8.0488e-11	0.279362	0.56	0.529	3.88588e-06	Glandular Epithelial cell	CLIC1
DUSP11	8.69903e-11	0.405932	0.572	0.559	4.1998e-06	Glandular Epithelial cell	DUSP1
AHSA2	1.21421e-10	0.28036	0.322	0.26	5.8621e-06	Glandular Epithelial cell	AHSA2
RPL23AP42	5.97429e-09	0.260332	0.6	0.606	0.000288433	Glandular Epithelial cell	RPL23AP42
SOD21	1.31006e-07	0.25161	0.457	0.419	0.00632484	Glandular Epithelial cell	SOD2
ATP6V1G1	1.81328e-07	0.258751	0.444	0.418	0.00875431	Glandular Epithelial cell	ATP6V1G1
MGST3	5.90401e-07	0.250637	0.623	0.645	0.028504	Glandular Epithelial cell	MGST3
XIST1	1.19583e-06	0.388074	0.526	0.574	0.0577337	Glandular Epithelial cell	XIST
CDKN2A	2.77318e-06	0.250306	0.181	0.262	0.133887	Glandular Epithelial cell	CDKN2A
TUBA1A	0	2.70234	0.956	0.132	0	Neuroendocrine Epithelial cell	TUBA1A
STMN1	0	2.66717	0.963	0.258	0	Neuroendocrine Epithelial cell	STMN1
INSM1	0	2.54975	0.934	0.031	0	Neuroendocrine Epithelial cell	INSM1
ATF5	0	2.28369	0.951	0.22	0	Neuroendocrine Epithelial cell	ATF5
TUBB2B	0	2.13392	0.911	0.042	0	Neuroendocrine Epithelial cell	TUBB2B
NHLH1	0	2.01252	0.867	0.028	0	Neuroendocrine Epithelial cell	NHLH1
H19	0	2.00502	0.895	0.051	0	Neuroendocrine Epithelial cell	H19
STMN2	0	1.90107	0.858	0.029	0	Neuroendocrine Epithelial cell	STMN2
MAP1B	0	1.82825	0.882	0.049	0	Neuroendocrine Epithelial cell	MAP1B
PEG10	0	1.73255	0.828	0.105	0	Neuroendocrine Epithelial cell	PEG10
HMGB2	0	1.70744	0.85	0.37	0	Neuroendocrine Epithelial cell	HMGB2
TUBA1B	0	1.62361	0.965	0.66	0	Neuroendocrine Epithelial cell	TUBA1B
GNG4	0	1.61745	0.764	0.023	0	Neuroendocrine Epithelial cell	GNG4
HMGN2	0	1.61628	0.947	0.543	0	Neuroendocrine Epithelial cell	HMGN2
CALM1	0	1.61624	0.969	0.779	0	Neuroendocrine Epithelial cell	CALM1
RGS16	0	1.55213	0.682	0.089	0	Neuroendocrine Epithelial cell	RGS16
UNCX	0	1.49267	0.726	0.024	0	Neuroendocrine Epithelial cell	UNCX
TUBB	0	1.46503	0.949	0.53	0	Neuroendocrine Epithelial cell	TUBB
CDKAL1	0	1.44804	0.757	0.057	0	Neuroendocrine Epithelial cell	CDKAL1
NEUROD1	0	1.44473	0.694	0.023	0	Neuroendocrine Epithelial cell	NEUROD1
UCHL1	0	1.43576	0.769	0.048	0	Neuroendocrine Epithelial cell	UCHL1
RTN1	0	1.43115	0.741	0.05	0	Neuroendocrine Epithelial cell	RTN1
H3F3A	0	1.39234	0.977	0.844	0	Neuroendocrine Epithelial cell	H3F3A
CALB2	0	1.38236	0.69	0.028	0	Neuroendocrine Epithelial cell	CALB2
NAP1L1	0	1.37468	0.955	0.663	0	Neuroendocrine Epithelial cell	NAP1L1
PTMAP5	0	1.34711	0.946	0.571	0	Neuroendocrine Epithelial cell	PTMAP5
DPYSL2	0	1.34266	0.797	0.155	0	Neuroendocrine Epithelial cell	DPYSL2
RPL22	0	1.32825	0.96	0.647	0	Neuroendocrine Epithelial cell	RPL22
DEK	0	1.31704	0.87	0.423	0	Neuroendocrine Epithelial cell	DEK
NREP	0	1.29489	0.736	0.078	0	Neuroendocrine Epithelial cell	NREP
PTN	0	1.29308	0.656	0.092	0	Neuroendocrine Epithelial cell	PTN
PTMA	0	1.29176	0.991	0.937	0	Neuroendocrine Epithelial cell	PTMA
APLP1	0	1.25621	0.724	0.041	0	Neuroendocrine Epithelial cell	APLP1
ASCL1	0	1.23094	0.59	0.015	0	Neuroendocrine Epithelial cell	ASCL1
GLO1	0	1.22831	0.814	0.317	0	Neuroendocrine Epithelial cell	GLO1
KIF5C	0	1.21454	0.666	0.02	0	Neuroendocrine Epithelial cell	KIF5C
RPS23	0	1.2119	0.97	0.747	0	Neuroendocrine Epithelial cell	RPS23
PCP4	0	1.20928	0.513	0.01	0	Neuroendocrine Epithelial cell	PCP4
NPPC	0	1.20783	0.591	0.01	0	Neuroendocrine Epithelial cell	NPPC
ANKRD65	0	1.19486	0.754	0.17	0	Neuroendocrine Epithelial cell	ANKRD65
HDAC2	0	1.19355	0.844	0.304	0	Neuroendocrine Epithelial cell	HDAC2
HMGN1	0	1.19198	0.941	0.63	0	Neuroendocrine Epithelial cell	HMGN1
DPYSL3	0	1.18388	0.624	0.025	0	Neuroendocrine Epithelial cell	DPYSL3
IGF2	0	1.18136	0.516	0.023	0	Neuroendocrine Epithelial cell	IGF2
RBP1	0	1.17433	0.745	0.161	0	Neuroendocrine Epithelial cell	RBP1
SNHG5	0	1.17138	0.953	0.659	0	Neuroendocrine Epithelial cell	SNHG5
CDKN2C	0	1.16691	0.687	0.087	0	Neuroendocrine Epithelial cell	CDKN2C
NHLH2	0	1.16075	0.57	0.01	0	Neuroendocrine Epithelial cell	NHLH2
USP1	0	1.14335	0.693	0.171	0	Neuroendocrine Epithelial cell	USP1
GNB1	0	1.13507	0.911	0.555	0	Neuroendocrine Epithelial cell	GNB1
ID4	0	1.13244	0.556	0.017	0	Neuroendocrine Epithelial cell	ID4
TMSB15A	0	1.13215	0.653	0.02	0	Neuroendocrine Epithelial cell	TMSB15A
H2AFZ	0	1.12815	0.891	0.547	0	Neuroendocrine Epithelial cell	H2AFZ
HNRNPA1	0	1.1237	0.968	0.752	0	Neuroendocrine Epithelial cell	HNRNPA1
ENAH	0	1.12252	0.795	0.318	0	Neuroendocrine Epithelial cell	ENAH
PTMAP2	0	1.10718	0.757	0.182	0	Neuroendocrine Epithelial cell	PTMAP2
RNF187	0	1.10452	0.813	0.371	0	Neuroendocrine Epithelial cell	RNF187
RPS27	0	1.10281	0.971	0.753	0	Neuroendocrine Epithelial cell	RPS27
CPE	0	1.09674	0.716	0.122	0	Neuroendocrine Epithelial cell	CPE
PCNA	0	1.09544	0.687	0.23	0	Neuroendocrine Epithelial cell	PCNA
EMX2	0	1.09389	0.608	0.037	0	Neuroendocrine Epithelial cell	EMX2
INA	0	1.08261	0.6	0.014	0	Neuroendocrine Epithelial cell	INA
CACYBP	0	1.0766	0.817	0.363	0	Neuroendocrine Epithelial cell	CACYBP
C21orf59	0	1.07163	0.657	0.151	0	Neuroendocrine Epithelial cell	C21orf59
HNRNPR	0	1.07062	0.834	0.431	0	Neuroendocrine Epithelial cell	HNRNPR
RBMX	0	1.06484	0.833	0.441	0	Neuroendocrine Epithelial cell	RBMX
VGF	0	1.06304	0.538	0.028	0	Neuroendocrine Epithelial cell	VGF
HES6	0	1.05892	0.57	0.06	0	Neuroendocrine Epithelial cell	HES6
RPS12	0	1.05518	0.98	0.874	0	Neuroendocrine Epithelial cell	RPS12
PAX4	0	1.04618	0.486	0.012	0	Neuroendocrine Epithelial cell	PAX4
NCAM1	0	1.04191	0.555	0.017	0	Neuroendocrine Epithelial cell	NCAM1
FAM111B	0	1.03927	0.492	0.047	0	Neuroendocrine Epithelial cell	FAM111B
MAP7D2	0	1.03792	0.583	0.035	0	Neuroendocrine Epithelial cell	MAP7D2
RPS13	0	1.03753	0.972	0.803	0	Neuroendocrine Epithelial cell	RPS13
PSIP1	0	1.01759	0.667	0.173	0	Neuroendocrine Epithelial cell	PSIP1
SEPT7	0	1.01494	0.796	0.37	0	Neuroendocrine Epithelial cell	SEPT7
NEUROD4	0	1.00932	0.518	0.009	0	Neuroendocrine Epithelial cell	NEUROD4
MARCKS	0	1.00806	0.877	0.493	0	Neuroendocrine Epithelial cell	MARCKS
CCNI	0	1.00525	0.927	0.626	0	Neuroendocrine Epithelial cell	CCNI
SPOCK1	0	1.00407	0.567	0.024	0	Neuroendocrine Epithelial cell	SPOCK1
ZIC2	0	1.00326	0.605	0.165	0	Neuroendocrine Epithelial cell	ZIC2
PARP1	0	0.99075	0.735	0.274	0	Neuroendocrine Epithelial cell	PARP1
NASP	0	0.985296	0.805	0.416	0	Neuroendocrine Epithelial cell	NASP
KHDRBS1	0	0.967283	0.846	0.45	0	Neuroendocrine Epithelial cell	KHDRBS1
ELAVL3	0	0.96534	0.573	0.018	0	Neuroendocrine Epithelial cell	ELAVL3
RPL5	0	0.961041	0.967	0.753	0	Neuroendocrine Epithelial cell	RPL5
RBBP4	0	0.960683	0.763	0.332	0	Neuroendocrine Epithelial cell	RBBP4
NPTX2	0	0.959524	0.482	0.007	0	Neuroendocrine Epithelial cell	NPTX2
EZH2	0	0.958575	0.601	0.128	0	Neuroendocrine Epithelial cell	EZH2
PRPH	0	0.954746	0.532	0.022	0	Neuroendocrine Epithelial cell	PRPH
MTHFD2	0	0.954573	0.688	0.241	0	Neuroendocrine Epithelial cell	MTHFD2
RRM1	0	0.948335	0.591	0.145	0	Neuroendocrine Epithelial cell	RRM1
YWHAQ	0	0.947636	0.877	0.523	0	Neuroendocrine Epithelial cell	YWHAQ
HNRNPA2B1	0	0.944799	0.975	0.843	0	Neuroendocrine Epithelial cell	HNRNPA2B1
SCG3	0	0.940484	0.534	0.01	0	Neuroendocrine Epithelial cell	SCG3
NUCKS1	0	0.935095	0.901	0.683	0	Neuroendocrine Epithelial cell	NUCKS1
SMC3	0	0.930878	0.635	0.184	0	Neuroendocrine Epithelial cell	SMC3
LRRC75A.AS1	0	0.926988	0.934	0.675	0	Neuroendocrine Epithelial cell	LRRC75A.AS1
TOMM7	0	0.925511	0.925	0.606	0	Neuroendocrine Epithelial cell	TOMM7
SRSF3	0	0.923899	0.905	0.626	0	Neuroendocrine Epithelial cell	SRSF3
H2AFV	0	0.923726	0.826	0.493	0	Neuroendocrine Epithelial cell	H2AFV
RTN3	0	0.920032	0.896	0.606	0	Neuroendocrine Epithelial cell	RTN3
CRMP1	0	0.918168	0.523	0.016	0	Neuroendocrine Epithelial cell	CRMP1
RIMS3	0	0.914014	0.543	0.02	0	Neuroendocrine Epithelial cell	RIMS3
RPL21	0	0.913763	0.97	0.77	0	Neuroendocrine Epithelial cell	RPL21
EBF3	0	0.902723	0.539	0.013	0	Neuroendocrine Epithelial cell	EBF3
AUTS2	0	0.902538	0.633	0.129	0	Neuroendocrine Epithelial cell	AUTS2
CALM2	0	0.900196	0.939	0.731	0	Neuroendocrine Epithelial cell	CALM2
SRP9	0	0.88975	0.747	0.34	0	Neuroendocrine Epithelial cell	SRP9
SYT4	0	0.881705	0.435	0.006	0	Neuroendocrine Epithelial cell	SYT4
CALM3	0	0.88149	0.777	0.402	0	Neuroendocrine Epithelial cell	CALM3
ATP5J	0	0.879118	0.854	0.524	0	Neuroendocrine Epithelial cell	ATP5J
SEPT3	0	0.876205	0.498	0.017	0	Neuroendocrine Epithelial cell	SEPT3
LMNB1	0	0.875163	0.538	0.07	0	Neuroendocrine Epithelial cell	LMNB1
AKR1B1	0	0.870644	0.639	0.168	0	Neuroendocrine Epithelial cell	AKR1B1
ARL3	0	0.868593	0.566	0.071	0	Neuroendocrine Epithelial cell	ARL3
CEBPG	0	0.865715	0.651	0.196	0	Neuroendocrine Epithelial cell	CEBPG
MARCKSL1	0	0.865661	0.912	0.657	0	Neuroendocrine Epithelial cell	MARCKSL1
RP11.36C20.1	0	0.86209	0.86	0.441	0	Neuroendocrine Epithelial cell	RP11.36C20.1
CDKN2D	0	0.860171	0.513	0.075	0	Neuroendocrine Epithelial cell	CDKN2D
RPL11	0	0.8596	0.973	0.819	0	Neuroendocrine Epithelial cell	RPL11
MEX3A	0	0.858353	0.479	0.031	0	Neuroendocrine Epithelial cell	MEX3A
MRAP2	0	0.856176	0.527	0.051	0	Neuroendocrine Epithelial cell	MRAP2
PPIAP22	0	0.837158	0.736	0.351	0	Neuroendocrine Epithelial cell	PPIAP22
HSPA8	0	0.832202	0.934	0.665	0	Neuroendocrine Epithelial cell	HSPA8
RPSA	0	0.819504	0.916	0.626	0	Neuroendocrine Epithelial cell	RPSA
SFPQ	0	0.819189	0.915	0.692	0	Neuroendocrine Epithelial cell	SFPQ
MATR3	0	0.816337	0.784	0.43	0	Neuroendocrine Epithelial cell	MATR3
RPS27A	0	0.810223	0.98	0.869	0	Neuroendocrine Epithelial cell	RPS27A
SNRPE	0	0.800427	0.804	0.439	0	Neuroendocrine Epithelial cell	SNRPE
RPS8	0	0.795401	0.987	0.918	0	Neuroendocrine Epithelial cell	RPS8
HNRNPUL1	0	0.789598	0.814	0.481	0	Neuroendocrine Epithelial cell	HNRNPUL1
KIF1A	0	0.789594	0.47	0.013	0	Neuroendocrine Epithelial cell	KIF1A
CBX3	0	0.787606	0.855	0.541	0	Neuroendocrine Epithelial cell	CBX3
SUMO2	0	0.785772	0.922	0.702	0	Neuroendocrine Epithelial cell	SUMO2
ILF2	0	0.779126	0.759	0.398	0	Neuroendocrine Epithelial cell	ILF2
TCP1	0	0.776995	0.825	0.494	0	Neuroendocrine Epithelial cell	TCP1
CCT8	0	0.772403	0.743	0.352	0	Neuroendocrine Epithelial cell	CCT8
YBX1	0	0.770556	0.948	0.75	0	Neuroendocrine Epithelial cell	YBX1
CELF3	0	0.766291	0.448	0.017	0	Neuroendocrine Epithelial cell	CELF3
BEX1	0	0.761457	0.465	0.014	0	Neuroendocrine Epithelial cell	BEX1
RPS3A	0	0.756047	0.943	0.689	0	Neuroendocrine Epithelial cell	RPS3A
HNRNPA0	0	0.746407	0.852	0.558	0	Neuroendocrine Epithelial cell	HNRNPA0
RPL6	0	0.741204	0.957	0.745	0	Neuroendocrine Epithelial cell	RPL6
RPS5	0	0.738106	0.951	0.72	0	Neuroendocrine Epithelial cell	RPS5
BTF3	0	0.726473	0.913	0.626	0	Neuroendocrine Epithelial cell	BTF3
RPS7	0	0.704213	0.948	0.736	0	Neuroendocrine Epithelial cell	RPS7
YWHAE	0	0.702034	0.938	0.74	0	Neuroendocrine Epithelial cell	YWHAE
MT.ND1	0	0.688044	0.999	0.994	0	Neuroendocrine Epithelial cell	MT.ND1
HINT1	0	0.687039	0.928	0.7	0	Neuroendocrine Epithelial cell	HINT1
COL1A1	0	0.686552	0.732	0.265	0	Neuroendocrine Epithelial cell	COL1A1
RPL37A	0	0.685708	0.979	0.875	0	Neuroendocrine Epithelial cell	RPL37A
RPS21	0	0.677874	0.968	0.815	0	Neuroendocrine Epithelial cell	RPS21
PCBP2	0	0.672585	0.933	0.75	0	Neuroendocrine Epithelial cell	PCBP2
RPL13A	0	0.635666	0.972	0.841	0	Neuroendocrine Epithelial cell	RPL13A
RPL35A	0	0.628218	0.968	0.854	0	Neuroendocrine Epithelial cell	RPL35A
RPL9	0	0.613587	0.972	0.849	0	Neuroendocrine Epithelial cell	RPL9
RPS24	0	0.590643	0.972	0.83	0	Neuroendocrine Epithelial cell	RPS24
RPS16	0	0.554857	0.979	0.882	0	Neuroendocrine Epithelial cell	RPS16
RPL32	0	0.55302	0.978	0.878	0	Neuroendocrine Epithelial cell	RPL32
EEF1A1	0	0.537811	0.994	0.983	0	Neuroendocrine Epithelial cell	EEF1A1
FTH1	0	0.517698	0.982	0.91	0	Neuroendocrine Epithelial cell	FTH1
MT.CO1	0	0.47314	0.999	0.994	0	Neuroendocrine Epithelial cell	MT.CO1
CADM1	2.00787e-307	0.77726	0.487	0.055	9.6938e-303	Neuroendocrine Epithelial cell	CADM1
TFDP1	7.13382e-307	0.837796	0.625	0.207	3.44414e-302	Neuroendocrine Epithelial cell	TFDP1
JUND	1.45625e-304	0.668602	0.959	0.819	7.03065e-300	Neuroendocrine Epithelial cell	JUND
NCAPG	1.92644e-304	0.935813	0.449	0.033	9.30065e-300	Neuroendocrine Epithelial cell	NCAPG
GPRC5B	2.38941e-304	0.772914	0.546	0.099	1.15358e-299	Neuroendocrine Epithelial cell	GPRC5B
C6orf48	2.80095e-304	0.766055	0.815	0.469	1.35227e-299	Neuroendocrine Epithelial cell	C6orf48
TOP2A	3.63269e-303	1.34875	0.491	0.061	1.75382e-298	Neuroendocrine Epithelial cell	TOP2A
CSDE1	6.56347e-302	0.701872	0.873	0.612	3.16878e-297	Neuroendocrine Epithelial cell	CSDE1
SCGB1D1	3.09181e-296	0.772166	0.407	0.009	1.49269e-291	Neuroendocrine Epithelial cell	SCGB1D1
PCSK1	5.84019e-296	0.774789	0.396	0.004	2.81959e-291	Neuroendocrine Epithelial cell	PCSK1
COX7A2	3.95765e-295	0.733881	0.841	0.533	1.91071e-290	Neuroendocrine Epithelial cell	COX7A2
DCX	1.11593e-292	0.866689	0.411	0.012	5.38758e-288	Neuroendocrine Epithelial cell	DCX
HNRNPU	5.12607e-292	0.68214	0.896	0.673	2.47482e-287	Neuroendocrine Epithelial cell	HNRNPU
RP11.51O6.1	6.04742e-292	0.750852	0.679	0.281	2.91963e-287	Neuroendocrine Epithelial cell	RP11.51O6.1
SUMO3	1.64566e-290	0.777344	0.683	0.285	7.94511e-286	Neuroendocrine Epithelial cell	SUMO3
RP11.169K16.8	4.93142e-290	0.755417	0.653	0.256	2.38084e-285	Neuroendocrine Epithelial cell	RP11.169K16.8
NONO	1.87328e-289	0.722041	0.821	0.519	9.04403e-285	Neuroendocrine Epithelial cell	NONO
MSH2	2.24072e-288	0.784547	0.477	0.063	1.08179e-283	Neuroendocrine Epithelial cell	MSH2
EEF2	3.34966e-287	0.661902	0.907	0.672	1.61718e-282	Neuroendocrine Epithelial cell	EEF2
GAP43	3.97363e-286	0.749478	0.399	0.009	1.91843e-281	Neuroendocrine Epithelial cell	GAP43
RPS15A	1.89085e-280	0.586697	0.943	0.754	9.12881e-276	Neuroendocrine Epithelial cell	RPS15A
SSBP1	2.74462e-278	0.737683	0.724	0.348	1.32508e-273	Neuroendocrine Epithelial cell	SSBP1
ADD2	3.08921e-277	0.642697	0.396	0.012	1.49144e-272	Neuroendocrine Epithelial cell	ADD2
HNRNPA3	1.81564e-276	0.665849	0.878	0.643	8.76572e-272	Neuroendocrine Epithelial cell	HNRNPA3
ENO2	1.10955e-275	0.737411	0.593	0.156	5.35678e-271	Neuroendocrine Epithelial cell	ENO2
LMO2	1.33999e-275	0.730532	0.45	0.052	6.46932e-271	Neuroendocrine Epithelial cell	LMO2
FNBP1L	4.95541e-275	0.809251	0.706	0.337	2.39242e-270	Neuroendocrine Epithelial cell	FNBP1L
MAN1A2	4.90996e-274	0.73288	0.722	0.342	2.37048e-269	Neuroendocrine Epithelial cell	MAN1A2
RP11.864N7.2	4.42033e-273	0.647655	0.877	0.612	2.13409e-268	Neuroendocrine Epithelial cell	RP11.864N7.2
CACNA2D1	3.92431e-272	0.68842	0.424	0.031	1.89462e-267	Neuroendocrine Epithelial cell	CACNA2D1
MLLT11	6.39434e-272	0.693074	0.425	0.034	3.08713e-267	Neuroendocrine Epithelial cell	MLLT11
NRXN1	2.11576e-271	0.682748	0.392	0.013	1.02147e-266	Neuroendocrine Epithelial cell	NRXN1
NDUFA4	4.20661e-270	0.686963	0.841	0.55	2.03091e-265	Neuroendocrine Epithelial cell	NDUFA4
CAMTA1	1.24411e-269	0.742795	0.691	0.34	6.00644e-265	Neuroendocrine Epithelial cell	CAMTA1
ATP1A3	2.30565e-269	0.618825	0.381	0.01	1.11314e-264	Neuroendocrine Epithelial cell	ATP1A3
ZNF92	6.16603e-269	0.734654	0.475	0.08	2.9769e-264	Neuroendocrine Epithelial cell	ZNF92
H2AFY	6.97839e-264	0.718587	0.825	0.572	3.3691e-259	Neuroendocrine Epithelial cell	H2AFY
IRF2BP2	1.41771e-261	0.760148	0.86	0.633	6.84457e-257	Neuroendocrine Epithelial cell	IRF2BP2
PDLIM1	8.85779e-261	0.771947	0.721	0.373	4.27645e-256	Neuroendocrine Epithelial cell	PDLIM1
LPGAT1	1.37066e-260	0.82744	0.57	0.184	6.6174e-256	Neuroendocrine Epithelial cell	LPGAT1
FBL	2.42299e-260	0.691523	0.675	0.289	1.16979e-255	Neuroendocrine Epithelial cell	FBL
SYT11	3.90744e-260	0.67309	0.371	0.011	1.88647e-255	Neuroendocrine Epithelial cell	SYT11
ACTR2	5.87033e-260	0.707055	0.722	0.352	2.83413e-255	Neuroendocrine Epithelial cell	ACTR2
RPS11	6.86255e-260	0.901568	0.939	0.792	3.31317e-255	Neuroendocrine Epithelial cell	RPS11
KIFC1	3.69347e-259	0.845149	0.419	0.043	1.78317e-254	Neuroendocrine Epithelial cell	KIFC1
UBE2S	1.55855e-254	0.816784	0.655	0.28	7.52452e-250	Neuroendocrine Epithelial cell	UBE2S
CDC42	1.15673e-253	0.593038	0.893	0.678	5.5846e-249	Neuroendocrine Epithelial cell	CDC42
NPM1	1.76357e-253	0.547805	0.946	0.79	8.51434e-249	Neuroendocrine Epithelial cell	NPM1
SUB1	1.90428e-252	0.650752	0.834	0.588	9.19366e-248	Neuroendocrine Epithelial cell	SUB1
MSH6	2.41607e-252	0.741543	0.516	0.128	1.16645e-247	Neuroendocrine Epithelial cell	MSH6
FYN	1.83109e-251	0.657471	0.455	0.068	8.84033e-247	Neuroendocrine Epithelial cell	FYN
CENPF	2.07552e-251	1.22622	0.445	0.065	1.00204e-246	Neuroendocrine Epithelial cell	CENPF
CBX1	4.16875e-251	0.694915	0.571	0.184	2.01263e-246	Neuroendocrine Epithelial cell	CBX1
MGP	7.54737e-250	0.730808	0.42	0.047	3.6438e-245	Neuroendocrine Epithelial cell	MGP
XRCC5	1.02743e-248	0.675702	0.798	0.507	4.96035e-244	Neuroendocrine Epithelial cell	XRCC5
HNRNPM	1.88896e-248	0.664572	0.817	0.539	9.11971e-244	Neuroendocrine Epithelial cell	HNRNPM
PPIA	3.39992e-248	0.48361	0.971	0.904	1.64145e-243	Neuroendocrine Epithelial cell	PPIA
RIPPLY3	4.8329e-248	0.684987	0.343	0.004	2.33327e-243	Neuroendocrine Epithelial cell	RIPPLY3
TCF4	3.0113e-247	0.641664	0.384	0.025	1.45383e-242	Neuroendocrine Epithelial cell	TCF4
DHX9	7.62963e-246	0.701574	0.709	0.372	3.68351e-241	Neuroendocrine Epithelial cell	DHX9
NFIA	2.18192e-245	0.797749	0.668	0.305	1.05341e-240	Neuroendocrine Epithelial cell	NFIA
RP11.81H14.2	2.21362e-245	0.643095	0.351	0.008	1.06871e-240	Neuroendocrine Epithelial cell	RP11.81H14.2
SDC2	2.31548e-245	0.68406	0.503	0.121	1.11789e-240	Neuroendocrine Epithelial cell	SDC2
GNG8	8.23436e-245	0.646589	0.361	0.013	3.97547e-240	Neuroendocrine Epithelial cell	GNG8
CHGB	9.56721e-245	0.675324	0.35	0.008	4.61895e-240	Neuroendocrine Epithelial cell	CHGB
RAN	3.994e-244	0.611897	0.882	0.656	1.92827e-239	Neuroendocrine Epithelial cell	RAN
FBXO5	1.09421e-243	0.814739	0.392	0.039	5.28274e-239	Neuroendocrine Epithelial cell	FBXO5
PIM1	4.78412e-243	0.721824	0.679	0.305	2.30972e-238	Neuroendocrine Epithelial cell	PIM1
ZWINT	6.14401e-243	0.715792	0.421	0.056	2.96627e-238	Neuroendocrine Epithelial cell	ZWINT
USP16	8.43112e-243	0.719562	0.589	0.214	4.07046e-238	Neuroendocrine Epithelial cell	USP16
CLSTN2	1.56234e-242	0.614798	0.347	0.008	7.5428e-238	Neuroendocrine Epithelial cell	CLSTN2
CBFA2T2	2.29996e-242	0.726667	0.543	0.153	1.1104e-237	Neuroendocrine Epithelial cell	CBFA2T2
GNG2	4.52974e-242	0.661703	0.362	0.015	2.18691e-237	Neuroendocrine Epithelial cell	GNG2
SRSF10	6.24662e-241	0.683234	0.751	0.426	3.0158e-236	Neuroendocrine Epithelial cell	SRSF10
SSBP3	6.30329e-240	0.699719	0.645	0.28	3.04316e-235	Neuroendocrine Epithelial cell	SSBP3
CDCA7L	3.16063e-239	0.666856	0.451	0.084	1.52592e-234	Neuroendocrine Epithelial cell	CDCA7L
ELAVL4	5.04004e-239	0.652067	0.348	0.01	2.43328e-234	Neuroendocrine Epithelial cell	ELAVL4
TBCB	1.00741e-238	0.674443	0.609	0.236	4.8637e-234	Neuroendocrine Epithelial cell	TBCB
TPX2	1.00249e-237	0.907813	0.392	0.041	4.8399e-233	Neuroendocrine Epithelial cell	TPX2
RPS3	1.5801e-234	0.602685	0.939	0.783	7.62855e-230	Neuroendocrine Epithelial cell	RPS3
TRA2B	2.11244e-234	0.631186	0.849	0.588	1.01986e-229	Neuroendocrine Epithelial cell	TRA2B
RWDD1	2.5455e-234	0.663749	0.659	0.31	1.22894e-229	Neuroendocrine Epithelial cell	RWDD1
CERKL	6.16561e-233	0.609141	0.343	0.013	2.97669e-228	Neuroendocrine Epithelial cell	CERKL
CYCS	4.48694e-232	0.634284	0.819	0.55	2.16625e-227	Neuroendocrine Epithelial cell	CYCS
RP11.641D5.1	1.03649e-231	0.640424	0.572	0.2	5.00407e-227	Neuroendocrine Epithelial cell	RP11.641D5.1
NOP56	1.24207e-231	0.695248	0.648	0.299	5.99657e-227	Neuroendocrine Epithelial cell	NOP56
SOX4	1.51395e-231	0.735821	0.882	0.61	7.30919e-227	Neuroendocrine Epithelial cell	SOX4
POU3F2	4.52724e-231	0.620913	0.334	0.008	2.1857e-226	Neuroendocrine Epithelial cell	POU3F2
RPS4X	1.03981e-230	0.482314	0.961	0.835	5.02011e-226	Neuroendocrine Epithelial cell	RPS4X
KPNB1	1.05473e-230	0.698724	0.788	0.518	5.09211e-226	Neuroendocrine Epithelial cell	KPNB1
COL1A2	1.39903e-230	0.531763	0.425	0.059	6.75436e-226	Neuroendocrine Epithelial cell	COL1A2
GNAS	2.69176e-230	0.466055	0.965	0.874	1.29956e-225	Neuroendocrine Epithelial cell	GNAS
TMEM163	1.11392e-229	0.610905	0.396	0.047	5.37791e-225	Neuroendocrine Epithelial cell	TMEM163
DLL3	5.51396e-229	0.572628	0.325	0.005	2.66208e-224	Neuroendocrine Epithelial cell	DLL3
SAE1	1.60274e-228	0.703398	0.551	0.193	7.73787e-224	Neuroendocrine Epithelial cell	SAE1
RRM2	2.63231e-228	1.00046	0.376	0.036	1.27085e-223	Neuroendocrine Epithelial cell	RRM2
LHX2	9.0273e-228	0.5694	0.326	0.006	4.35829e-223	Neuroendocrine Epithelial cell	LHX2
PAX6	1.87261e-227	0.672667	0.384	0.042	9.04077e-223	Neuroendocrine Epithelial cell	PAX6
PFDN5	2.0842e-226	0.579031	0.866	0.624	1.00623e-221	Neuroendocrine Epithelial cell	PFDN5
RPS2	2.99274e-226	0.52489	0.924	0.682	1.44487e-221	Neuroendocrine Epithelial cell	RPS2
SPARC	6.2037e-226	0.536643	0.378	0.035	2.99509e-221	Neuroendocrine Epithelial cell	SPARC
SSBP2	1.01691e-225	0.587797	0.433	0.075	4.90955e-221	Neuroendocrine Epithelial cell	SSBP2
BEX3	1.22222e-225	0.646411	0.602	0.224	5.90076e-221	Neuroendocrine Epithelial cell	BEX3
QPCT	1.67725e-225	0.560919	0.349	0.022	8.09759e-221	Neuroendocrine Epithelial cell	QPCT
GNAI3	2.44113e-225	0.673562	0.667	0.339	1.17855e-220	Neuroendocrine Epithelial cell	GNAI3
TTLL7	4.44279e-223	0.651703	0.505	0.132	2.14493e-218	Neuroendocrine Epithelial cell	TTLL7
HDGF	5.37728e-223	0.602124	0.87	0.659	2.5961e-218	Neuroendocrine Epithelial cell	HDGF
PTTG1	7.35378e-223	0.937653	0.459	0.107	3.55033e-218	Neuroendocrine Epithelial cell	PTTG1
RPL9P9	1.6106e-221	0.597304	0.817	0.523	7.77584e-217	Neuroendocrine Epithelial cell	RPL9P9
RP11.543P15.1	4.88155e-221	0.624336	0.531	0.171	2.35676e-216	Neuroendocrine Epithelial cell	RP11.543P15.1
PPP1R18	1.57838e-220	0.646531	0.51	0.142	7.62024e-216	Neuroendocrine Epithelial cell	PPP1R18
SERTAD4	2.42358e-220	0.604041	0.387	0.049	1.17008e-215	Neuroendocrine Epithelial cell	SERTAD4
SRSF1	3.39513e-217	0.626062	0.707	0.39	1.63913e-212	Neuroendocrine Epithelial cell	SRSF1
TPRKB	1.06799e-216	0.65235	0.526	0.173	5.15614e-212	Neuroendocrine Epithelial cell	TPRKB
CHGA	2.57696e-216	0.642466	0.323	0.011	1.24413e-211	Neuroendocrine Epithelial cell	CHGA
ZIC5	4.59116e-216	0.591647	0.36	0.034	2.21657e-211	Neuroendocrine Epithelial cell	ZIC5
NME4	2.52383e-215	0.614985	0.456	0.106	1.21848e-210	Neuroendocrine Epithelial cell	NME4
FXYD6	6.57956e-215	0.53912	0.33	0.015	3.17654e-210	Neuroendocrine Epithelial cell	FXYD6
DNMT1	7.40237e-215	0.67836	0.527	0.164	3.57379e-210	Neuroendocrine Epithelial cell	DNMT1
UBE2T	9.10867e-215	0.628316	0.407	0.069	4.39758e-210	Neuroendocrine Epithelial cell	UBE2T
MELK	4.36998e-214	0.643026	0.347	0.029	2.10978e-209	Neuroendocrine Epithelial cell	MELK
JAKMIP2	4.0881e-213	0.536845	0.318	0.01	1.9737e-208	Neuroendocrine Epithelial cell	JAKMIP2
PIK3R3	6.31886e-213	0.634665	0.458	0.107	3.05068e-208	Neuroendocrine Epithelial cell	PIK3R3
RPS23P8	2.66986e-212	0.600472	0.662	0.328	1.28898e-207	Neuroendocrine Epithelial cell	RPS23P8
HNRNPC	4.91316e-212	0.524569	0.911	0.734	2.37202e-207	Neuroendocrine Epithelial cell	HNRNPC
RPS25	2.85892e-211	0.505607	0.929	0.732	1.38026e-206	Neuroendocrine Epithelial cell	RPS25
MCM7	5.25789e-211	0.651771	0.558	0.198	2.53845e-206	Neuroendocrine Epithelial cell	MCM7
RPL34	2.48321e-209	0.370647	0.987	0.946	1.19887e-204	Neuroendocrine Epithelial cell	RPL34
COL3A1	2.70109e-209	0.512197	0.395	0.055	1.30406e-204	Neuroendocrine Epithelial cell	COL3A1
DNAJC9	3.8013e-209	0.634978	0.478	0.132	1.83523e-204	Neuroendocrine Epithelial cell	DNAJC9
HNRNPH3	9.8454e-209	0.63682	0.696	0.382	4.75326e-204	Neuroendocrine Epithelial cell	HNRNPH3
KDM1A	3.72338e-208	0.595057	0.559	0.204	1.79761e-203	Neuroendocrine Epithelial cell	KDM1A
MYT1L	9.23424e-208	0.560688	0.326	0.016	4.4582e-203	Neuroendocrine Epithelial cell	MYT1L
CEP170	7.87507e-207	0.608011	0.422	0.085	3.802e-202	Neuroendocrine Epithelial cell	CEP170
SSRP1	9.80491e-207	0.655761	0.648	0.329	4.73371e-202	Neuroendocrine Epithelial cell	SSRP1
KIT	2.34779e-206	0.555017	0.325	0.019	1.13349e-201	Neuroendocrine Epithelial cell	KIT
CLSPN	2.91354e-206	0.638061	0.355	0.037	1.40663e-201	Neuroendocrine Epithelial cell	CLSPN
HP1BP3	1.89702e-205	0.62383	0.762	0.493	9.15861e-201	Neuroendocrine Epithelial cell	HP1BP3
DONSON	3.77706e-205	0.576332	0.398	0.068	1.82353e-200	Neuroendocrine Epithelial cell	DONSON
BUB3	1.4585e-204	0.695022	0.581	0.251	7.04148e-200	Neuroendocrine Epithelial cell	BUB3
MEAF6	1.597e-204	0.617781	0.606	0.274	7.71013e-200	Neuroendocrine Epithelial cell	MEAF6
RPL10A	3.00976e-204	0.467981	0.955	0.788	1.45308e-199	Neuroendocrine Epithelial cell	RPL10A
TFAP2C	1.46775e-203	0.664864	0.45	0.113	7.08615e-199	Neuroendocrine Epithelial cell	TFAP2C
EPHB2	9.21108e-203	0.582746	0.388	0.064	4.44702e-198	Neuroendocrine Epithelial cell	EPHB2
ZNF326	9.54939e-203	0.633763	0.602	0.264	4.61035e-198	Neuroendocrine Epithelial cell	ZNF326
MIS18A	3.5559e-202	0.592539	0.399	0.071	1.71675e-197	Neuroendocrine Epithelial cell	MIS18A
UBA52	2.17054e-200	0.507108	0.886	0.684	1.04792e-195	Neuroendocrine Epithelial cell	UBA52
EPRS	1.16307e-199	0.62194	0.625	0.295	5.61517e-195	Neuroendocrine Epithelial cell	EPRS
TBCA	5.4794e-199	0.584874	0.718	0.419	2.6454e-194	Neuroendocrine Epithelial cell	TBCA
CCT4	8.79463e-199	0.592371	0.744	0.456	4.24596e-194	Neuroendocrine Epithelial cell	CCT4
TMPO	1.50581e-198	0.677148	0.575	0.246	7.26989e-194	Neuroendocrine Epithelial cell	TMPO
MAFB	2.60456e-198	0.633911	0.528	0.162	1.25746e-193	Neuroendocrine Epithelial cell	MAFB
PTMAP8	3.71804e-198	0.493392	0.341	0.035	1.79503e-193	Neuroendocrine Epithelial cell	PTMAP8
NUSAP1	9.98191e-198	0.736591	0.393	0.075	4.81917e-193	Neuroendocrine Epithelial cell	NUSAP1
MAP2	1.04106e-197	0.587993	0.433	0.098	5.02613e-193	Neuroendocrine Epithelial cell	MAP2
PTMAP4	2.69378e-197	0.5422	0.45	0.117	1.30053e-192	Neuroendocrine Epithelial cell	PTMAP4
RYBP	3.58024e-197	0.76644	0.598	0.285	1.7285e-192	Neuroendocrine Epithelial cell	RYBP
SMC4	5.49308e-197	0.905993	0.632	0.338	2.652e-192	Neuroendocrine Epithelial cell	SMC4
CENPU	6.47978e-197	0.643518	0.42	0.089	3.12837e-192	Neuroendocrine Epithelial cell	CENPU
RP11.270C12.3	1.52225e-196	0.573356	0.433	0.108	7.34929e-192	Neuroendocrine Epithelial cell	RP11.270C12.3
KIF11	7.30408e-196	0.642281	0.321	0.026	3.52634e-191	Neuroendocrine Epithelial cell	KIF11
NPPA	1.85625e-195	0.535923	0.287	0.005	8.96181e-191	Neuroendocrine Epithelial cell	NPPA
CLIC4	2.73347e-195	0.577007	0.472	0.14	1.31969e-190	Neuroendocrine Epithelial cell	CLIC4
ZNF428	4.35082e-195	0.563782	0.547	0.204	2.10053e-190	Neuroendocrine Epithelial cell	ZNF428
CCDC88A	4.76673e-195	0.673644	0.586	0.232	2.30133e-190	Neuroendocrine Epithelial cell	CCDC88A
CABP7	5.61525e-195	0.569049	0.303	0.014	2.71098e-190	Neuroendocrine Epithelial cell	CABP7
UQCRH	6.55736e-195	0.502564	0.875	0.652	3.16583e-190	Neuroendocrine Epithelial cell	UQCRH
FTH1P20	6.8297e-195	0.594282	0.576	0.255	3.29731e-190	Neuroendocrine Epithelial cell	FTH1P20
CDC5L	4.72133e-194	0.632431	0.565	0.236	2.27941e-189	Neuroendocrine Epithelial cell	CDC5L
HNRNPAB	5.78559e-194	0.576438	0.826	0.591	2.79323e-189	Neuroendocrine Epithelial cell	HNRNPAB
RPL10	1.64588e-193	0.565679	0.892	0.71	7.94617e-189	Neuroendocrine Epithelial cell	RPL10
NAV2	5.13449e-193	0.590554	0.424	0.092	2.47888e-188	Neuroendocrine Epithelial cell	NAV2
CYP26B1	1.07989e-190	0.580074	0.343	0.041	5.21361e-186	Neuroendocrine Epithelial cell	CYP26B1
CLGN	6.99231e-190	0.518684	0.323	0.027	3.37582e-185	Neuroendocrine Epithelial cell	CLGN
DPYSL5	2.70401e-189	0.534611	0.284	0.007	1.30547e-184	Neuroendocrine Epithelial cell	DPYSL5
RPS15AP11	4.73039e-189	0.576489	0.499	0.177	2.28379e-184	Neuroendocrine Epithelial cell	RPS15AP11
RNPS1	1.79828e-188	0.57731	0.686	0.397	8.68192e-184	Neuroendocrine Epithelial cell	RNPS1
NSG1	3.20095e-188	0.542244	0.346	0.045	1.54538e-183	Neuroendocrine Epithelial cell	NSG1
BCLAF1	9.3962e-188	0.624783	0.737	0.472	4.53639e-183	Neuroendocrine Epithelial cell	BCLAF1
NKX2.2	2.72967e-186	0.50437	0.278	0.007	1.31786e-181	Neuroendocrine Epithelial cell	NKX2.2
CCT5	2.78518e-186	0.564932	0.681	0.383	1.34466e-181	Neuroendocrine Epithelial cell	CCT5
NDUFS5	1.01254e-184	0.537432	0.828	0.589	4.88844e-180	Neuroendocrine Epithelial cell	NDUFS5
RP11.715J22.6	1.04155e-184	0.503424	0.276	0.006	5.02849e-180	Neuroendocrine Epithelial cell	RP11.715J22.6
CCSAP	1.22985e-184	0.527381	0.324	0.036	5.93758e-180	Neuroendocrine Epithelial cell	CCSAP
CKAP2	2.61682e-184	0.65683	0.352	0.056	1.26337e-179	Neuroendocrine Epithelial cell	CKAP2
H3F3AP4	3.58226e-184	0.547284	0.398	0.091	1.72948e-179	Neuroendocrine Epithelial cell	H3F3AP4
RIMS2	5.40204e-184	0.503823	0.28	0.008	2.60805e-179	Neuroendocrine Epithelial cell	RIMS2
CCT6A	7.89743e-183	0.556936	0.717	0.431	3.8128e-178	Neuroendocrine Epithelial cell	CCT6A
CDK1	2.01094e-182	0.593003	0.332	0.041	9.70863e-178	Neuroendocrine Epithelial cell	CDK1
FBLN1	2.14772e-182	0.480749	0.317	0.031	1.0369e-177	Neuroendocrine Epithelial cell	FBLN1
STRAP	2.19398e-182	0.562373	0.555	0.241	1.05923e-177	Neuroendocrine Epithelial cell	STRAP
TARDBP	2.8065e-182	0.611721	0.607	0.304	1.35495e-177	Neuroendocrine Epithelial cell	TARDBP
XRN2	3.21397e-182	0.573398	0.56	0.24	1.55167e-177	Neuroendocrine Epithelial cell	XRN2
ITGB3BP	4.57212e-182	0.538108	0.365	0.064	2.20738e-177	Neuroendocrine Epithelial cell	ITGB3BP
TNPO1	1.10619e-181	0.607344	0.55	0.24	5.34056e-177	Neuroendocrine Epithelial cell	TNPO1
NEURL1B	1.73466e-181	0.497516	0.286	0.015	8.37479e-177	Neuroendocrine Epithelial cell	NEURL1B
RNF182	6.60053e-181	0.447528	0.267	0.005	3.18667e-176	Neuroendocrine Epithelial cell	RNF182
CDC25A	7.0161e-181	0.566279	0.305	0.026	3.3873e-176	Neuroendocrine Epithelial cell	CDC25A
GDI2	2.98693e-180	0.54844	0.658	0.349	1.44206e-175	Neuroendocrine Epithelial cell	GDI2
RALA	5.85188e-180	0.559767	0.606	0.289	2.82523e-175	Neuroendocrine Epithelial cell	RALA
WRB	4.09918e-179	0.527414	0.399	0.096	1.97904e-174	Neuroendocrine Epithelial cell	WRB
UBE2R2	8.61315e-179	0.576648	0.628	0.312	4.15834e-174	Neuroendocrine Epithelial cell	UBE2R2
CCNF	2.21703e-178	0.509499	0.317	0.034	1.07036e-173	Neuroendocrine Epithelial cell	CCNF
SH3GLB1	4.0789e-178	0.564109	0.619	0.31	1.96925e-173	Neuroendocrine Epithelial cell	SH3GLB1
SEC63	6.26677e-178	0.582281	0.641	0.343	3.02553e-173	Neuroendocrine Epithelial cell	SEC63
BAZ1B	8.50397e-178	0.60496	0.6	0.287	4.10563e-173	Neuroendocrine Epithelial cell	BAZ1B
RPL26P19	9.06145e-178	0.562331	0.653	0.358	4.37478e-173	Neuroendocrine Epithelial cell	RPL26P19
CHCHD2	3.33536e-177	0.506795	0.842	0.627	1.61028e-172	Neuroendocrine Epithelial cell	CHCHD2
MRFAP1	7.07028e-177	0.557142	0.708	0.435	3.41346e-172	Neuroendocrine Epithelial cell	MRFAP1
DTX3	9.71461e-177	0.458365	0.29	0.019	4.69012e-172	Neuroendocrine Epithelial cell	DTX3
SLC25A33	2.58319e-176	0.559097	0.458	0.146	1.24714e-171	Neuroendocrine Epithelial cell	SLC25A33
YWHAG	5.17468e-176	0.618282	0.745	0.478	2.49828e-171	Neuroendocrine Epithelial cell	YWHAG
NCAPG2	1.25929e-175	0.498601	0.326	0.042	6.07971e-171	Neuroendocrine Epithelial cell	NCAPG2
RPA2	2.43013e-175	0.611183	0.499	0.192	1.17324e-170	Neuroendocrine Epithelial cell	RPA2
MCM4	2.86526e-175	0.640217	0.475	0.154	1.38332e-170	Neuroendocrine Epithelial cell	MCM4
WTAP	7.94919e-175	0.539741	0.691	0.405	3.83779e-170	Neuroendocrine Epithelial cell	WTAP
ACTL6B	7.32222e-174	0.414866	0.27	0.009	3.5351e-169	Neuroendocrine Epithelial cell	ACTL6B
TSPAN5	1.24927e-173	0.544807	0.39	0.09	6.03133e-169	Neuroendocrine Epithelial cell	TSPAN5
TIAM1	1.57787e-173	0.494128	0.306	0.03	7.61778e-169	Neuroendocrine Epithelial cell	TIAM1
PBRM1	1.66379e-173	0.576937	0.495	0.182	8.03261e-169	Neuroendocrine Epithelial cell	PBRM1
ADCY1	1.81674e-173	0.436751	0.259	0.005	8.77104e-169	Neuroendocrine Epithelial cell	ADCY1
SNRPD2	3.15955e-173	0.603467	0.746	0.514	1.5254e-168	Neuroendocrine Epithelial cell	SNRPD2
DPY30	3.20302e-173	0.569814	0.648	0.37	1.54639e-168	Neuroendocrine Epithelial cell	DPY30
BCL11A	2.10274e-172	0.554077	0.379	0.079	1.01518e-167	Neuroendocrine Epithelial cell	BCL11A
SVBP	2.77279e-172	0.53152	0.39	0.092	1.33867e-167	Neuroendocrine Epithelial cell	SVBP
SLC1A4	5.17506e-172	0.522161	0.349	0.062	2.49847e-167	Neuroendocrine Epithelial cell	SLC1A4
LRRN3	5.77468e-172	0.488968	0.259	0.006	2.78796e-167	Neuroendocrine Epithelial cell	LRRN3
ASNS	9.92476e-172	0.516744	0.437	0.119	4.79157e-167	Neuroendocrine Epithelial cell	ASNS
DACH1	1.26218e-171	0.502293	0.321	0.041	6.09368e-167	Neuroendocrine Epithelial cell	DACH1
DCK	1.60903e-171	0.527247	0.362	0.074	7.76824e-167	Neuroendocrine Epithelial cell	DCK
ID3	1.7139e-171	0.719436	0.467	0.154	8.27454e-167	Neuroendocrine Epithelial cell	ID3
NUF2	4.47029e-171	0.614957	0.273	0.016	2.15821e-166	Neuroendocrine Epithelial cell	NUF2
HSP90AA1	1.19545e-170	0.440567	0.991	0.958	5.77153e-166	Neuroendocrine Epithelial cell	HSP90AA1
CIRBP	1.34334e-170	0.507527	0.85	0.657	6.48552e-166	Neuroendocrine Epithelial cell	CIRBP
PVALB	3.28343e-170	0.489316	0.255	0.005	1.58521e-165	Neuroendocrine Epithelial cell	PVALB
SARS	8.74663e-170	0.56296	0.571	0.268	4.22278e-165	Neuroendocrine Epithelial cell	SARS
SPC25	1.53495e-169	0.543161	0.27	0.014	7.4106e-165	Neuroendocrine Epithelial cell	SPC25
YWHAB	1.3539e-168	0.498273	0.753	0.46	6.53649e-164	Neuroendocrine Epithelial cell	YWHAB
CDC7	1.38964e-168	0.48407	0.311	0.038	6.70906e-164	Neuroendocrine Epithelial cell	CDC7
FAM60A	1.7692e-168	0.592829	0.427	0.132	8.54151e-164	Neuroendocrine Epithelial cell	FAM60A
DHFR	3.31251e-168	0.65033	0.361	0.073	1.59925e-163	Neuroendocrine Epithelial cell	DHFR
TSPYL4	3.52784e-168	0.539341	0.388	0.091	1.7032e-163	Neuroendocrine Epithelial cell	TSPYL4
RHOBTB3	3.67508e-168	0.503009	0.312	0.039	1.77429e-163	Neuroendocrine Epithelial cell	RHOBTB3
E2F7	1.34728e-167	0.4961	0.278	0.02	6.50455e-163	Neuroendocrine Epithelial cell	E2F7
ACYP1	1.89152e-167	0.540059	0.381	0.088	9.13205e-163	Neuroendocrine Epithelial cell	ACYP1
TXNDC16	4.44532e-166	0.45924	0.301	0.034	2.14615e-161	Neuroendocrine Epithelial cell	TXNDC16
HTATSF1	4.53676e-166	0.583892	0.565	0.266	2.1903e-161	Neuroendocrine Epithelial cell	HTATSF1
CNIH2	7.41731e-165	0.414154	0.275	0.018	3.581e-160	Neuroendocrine Epithelial cell	CNIH2
GRIN2D	8.20335e-165	0.515595	0.318	0.043	3.9605e-160	Neuroendocrine Epithelial cell	GRIN2D
AKT3	4.86476e-164	0.45774	0.296	0.031	2.34866e-159	Neuroendocrine Epithelial cell	AKT3
VASH2	5.83942e-164	0.461932	0.253	0.009	2.81921e-159	Neuroendocrine Epithelial cell	VASH2
ZBTB21	1.58619e-163	0.55488	0.392	0.104	7.65798e-159	Neuroendocrine Epithelial cell	ZBTB21
CHEK1	2.43457e-163	0.50699	0.341	0.062	1.17538e-158	Neuroendocrine Epithelial cell	CHEK1
FNDC5	3.04311e-163	0.473651	0.258	0.01	1.46918e-158	Neuroendocrine Epithelial cell	FNDC5
TOP2B	7.35213e-163	0.556563	0.569	0.269	3.54954e-158	Neuroendocrine Epithelial cell	TOP2B
MCM3	8.93714e-163	0.629664	0.447	0.151	4.31476e-158	Neuroendocrine Epithelial cell	MCM3
EBF1	1.17414e-162	0.463842	0.258	0.012	5.66863e-158	Neuroendocrine Epithelial cell	EBF1
FAM210B	2.07251e-162	0.57306	0.486	0.19	1.00059e-157	Neuroendocrine Epithelial cell	FAM210B
LINC01548	7.03515e-161	0.465503	0.252	0.009	3.3965e-156	Neuroendocrine Epithelial cell	LINC01548
RUFY2	1.99315e-160	0.50478	0.347	0.069	9.62271e-156	Neuroendocrine Epithelial cell	RUFY2
UBE2C	2.02758e-160	0.650514	0.311	0.043	9.78894e-156	Neuroendocrine Epithelial cell	UBE2C
[truncated: 673 more rows]
