# Supplementary material for: Diversity and intratumoral heterogeneity in human gallbladder cancer progression revealed by single‐cell RNA sequencing
Source: Clin Transl Med. 2021 Jun 27;11(6):e462. doi: 10.1002/ctm2.462 (PMC8236117; doi:10.1002/ctm2.462)
Supplement: Supplementary file 5 — Supporting Information [file CTM2-11-e462-s001.xlsx]

## Sheet: TNK_biomarkers
Table S4. The differentially expressed genes between the T/NK subclusters.
Gene	p_val	avg_logFC	pct.1	pct.2	p_val_adj	cluster	gene
GNLY	0	2.61192	0.711	0.055	0	NK	GNLY
FGFBP2	0	2.06813	0.374	0.007	0	NK	FGFBP2
FCGR3A	0	1.68145	0.316	0.006	0	NK	FCGR3A
TYROBP	0	1.38934	0.348	0.01	0	NK	TYROBP
KLRD1	5.47857e-264	1.64192	0.522	0.062	2.645e-259	NK	KLRD1
FCER1G	1.13535e-256	1.23429	0.265	0.009	5.48137e-252	NK	FCER1G
TRDC	6.97127e-227	1.09362	0.265	0.012	3.36566e-222	NK	TRDC
GZMB	3.04682e-181	1.40576	0.423	0.058	1.47097e-176	NK	GZMB
NKG7	5.45553e-181	1.61513	0.743	0.219	2.63387e-176	NK	NKG7
PRF1	3.26308e-176	1.51482	0.397	0.054	1.57538e-171	NK	PRF1
GZMH	1.93922e-104	1.23658	0.413	0.096	9.36238e-100	NK	GZMH
PLEK	2.19227e-85	1.02791	0.253	0.043	1.05841e-80	NK	PLEK
CCL5	1.55833e-79	0.816978	0.822	0.424	7.52346e-75	NK	CCL5
CMC1	1.03094e-61	0.876688	0.385	0.121	4.97726e-57	NK	CMC1
EFHD2	8.66029e-58	0.887648	0.348	0.11	4.1811e-53	NK	EFHD2
GZMA	4.22436e-55	0.987233	0.482	0.198	2.03948e-50	NK	GZMA
CST7	1.27954e-52	0.914513	0.421	0.16	6.17747e-48	NK	CST7
IL2RB	3.41331e-52	0.810881	0.415	0.158	1.64791e-47	NK	IL2RB
CD247	5.01789e-43	0.717113	0.261	0.079	2.42259e-38	NK	CD247
CD63	4.23832e-40	0.685452	0.366	0.144	2.04622e-35	NK	CD63
BHLHE40	5.79218e-40	0.722757	0.453	0.208	2.79641e-35	NK	BHLHE40
ITGB1	6.04945e-39	0.794777	0.425	0.192	2.92062e-34	NK	ITGB1
CCL4	8.93958e-39	0.64126	0.536	0.26	4.31594e-34	NK	CCL4
LITAF	6.52179e-37	0.778852	0.516	0.281	3.14866e-32	NK	LITAF
APMAP	4.69528e-36	0.662919	0.318	0.122	2.26683e-31	NK	APMAP
KLRB1	2.86505e-31	0.614901	0.472	0.237	1.38322e-26	NK	KLRB1
APOBEC3G	9.87466e-27	0.521388	0.261	0.102	4.76739e-22	NK	APOBEC3G
ITGB2	6.38908e-26	0.681889	0.389	0.205	3.08458e-21	NK	ITGB2
HLA.A	6.92284e-26	0.320061	0.947	0.865	3.34228e-21	NK	HLA.A
LCP1	3.57649e-25	0.574838	0.585	0.392	1.7267e-20	NK	LCP1
MSN	1.10775e-24	0.53346	0.536	0.325	5.34808e-20	NK	MSN
IFITM2	1.97372e-21	0.514816	0.445	0.253	9.52892e-17	NK	IFITM2
PFN1	3.89917e-21	0.491483	0.709	0.534	1.88248e-16	NK	PFN1
ARPC2	1.36533e-20	0.490383	0.623	0.438	6.59167e-16	NK	ARPC2
CLEC2B	3.33339e-20	0.477154	0.298	0.143	1.60933e-15	NK	CLEC2B
RUNX3	9.4519e-20	0.437406	0.646	0.449	4.56328e-15	NK	RUNX3
ACTN4	3.71453e-19	0.477651	0.306	0.152	1.79334e-14	NK	ACTN4
RAB27A	1.71854e-18	0.439402	0.318	0.162	8.29692e-14	NK	RAB27A
CDC42SE1	2.10112e-18	0.497387	0.381	0.215	1.0144e-13	NK	CDC42SE1
ACTG1	1.22003e-17	0.364922	0.885	0.827	5.89017e-13	NK	ACTG1
UHMK1	1.25123e-16	0.430271	0.283	0.144	6.04079e-12	NK	UHMK1
PRKAR1A	1.66101e-16	0.422606	0.255	0.124	8.01919e-12	NK	PRKAR1A
XIST	2.87573e-16	0.395498	0.306	0.158	1.38837e-11	NK	XIST
ALOX5AP	3.20171e-16	0.475994	0.289	0.151	1.54576e-11	NK	ALOX5AP
FOSL2	3.91406e-16	0.50245	0.372	0.218	1.88967e-11	NK	FOSL2
PIP4K2A	1.12082e-15	0.34816	0.464	0.289	5.41123e-11	NK	PIP4K2A
CMIP	1.79538e-15	0.457621	0.271	0.141	8.66793e-11	NK	CMIP
IFNG	3.68094e-15	0.600313	0.257	0.129	1.77712e-10	NK	IFNG
RAC2	4.63461e-15	0.418437	0.611	0.465	2.23755e-10	NK	RAC2
PDIA3	1.00383e-14	0.460388	0.385	0.233	4.84641e-10	NK	PDIA3
GNG2	1.23894e-14	0.465383	0.324	0.187	5.98149e-10	NK	GNG2
PLEKHA2	1.33132e-14	0.451218	0.281	0.152	6.42749e-10	NK	PLEKHA2
ACTB	2.69822e-14	0.316123	0.935	0.905	1.30267e-09	NK	ACTB
TLN1	3.17963e-14	0.31881	0.292	0.157	1.53509e-09	NK	TLN1
LYST	1.20996e-13	0.384897	0.251	0.13	5.84158e-09	NK	LYST
SYTL3	2.86576e-13	0.467389	0.279	0.155	1.38356e-08	NK	SYTL3
SEPT7	3.41531e-13	0.387337	0.445	0.294	1.64888e-08	NK	SEPT7
CTSC	3.41947e-13	0.346158	0.269	0.146	1.65089e-08	NK	CTSC
CCND2	3.64136e-13	0.463497	0.385	0.241	1.75801e-08	NK	CCND2
TPM3	6.55232e-13	0.308021	0.619	0.462	3.16339e-08	NK	TPM3
SYNE1	9.79975e-13	0.393468	0.263	0.143	4.73122e-08	NK	SYNE1
GABARAPL1	2.24554e-12	0.381485	0.308	0.184	1.08412e-07	NK	GABARAPL1
HNRNPA3	2.54941e-12	0.276774	0.494	0.331	1.23083e-07	NK	HNRNPA3
SUN2	3.5885e-12	0.428116	0.326	0.199	1.73249e-07	NK	SUN2
MBP	3.93144e-12	0.41307	0.259	0.145	1.89806e-07	NK	MBP
RAC1	5.639e-12	0.337844	0.291	0.169	2.72245e-07	NK	RAC1
DHRS7	1.94334e-11	0.39301	0.267	0.153	9.38225e-07	NK	DHRS7
HLA.C	3.78289e-11	0.294384	0.723	0.577	1.82634e-06	NK	HLA.C
HSP90B1	3.99517e-11	0.331588	0.571	0.419	1.92883e-06	NK	HSP90B1
MOB1A	5.64627e-11	0.324416	0.342	0.216	2.72596e-06	NK	MOB1A
ADGRE5	6.58874e-11	0.360724	0.332	0.204	3.18098e-06	NK	ADGRE5
HNRNPA2B1	1.6678e-10	0.266995	0.674	0.543	8.05195e-06	NK	HNRNPA2B1
ARHGAP9	1.75155e-10	0.324389	0.316	0.196	8.45632e-06	NK	ARHGAP9
IL2RG	1.77719e-10	0.293805	0.449	0.297	8.58011e-06	NK	IL2RG
RHOB	1.93502e-10	0.400815	0.362	0.233	9.3421e-06	NK	RHOB
PTPN22	2.34364e-10	0.3676	0.281	0.167	1.13149e-05	NK	PTPN22
ACTR2	2.67228e-10	0.305993	0.492	0.35	1.29015e-05	NK	ACTR2
ID2	2.99525e-10	0.286329	0.812	0.689	1.44608e-05	NK	ID2
PPP1R18	3.80718e-10	0.278847	0.271	0.158	1.83807e-05	NK	PPP1R18
HCST	3.865e-10	0.301385	0.251	0.145	1.86598e-05	NK	HCST
IQGAP1	6.53475e-10	0.303971	0.451	0.315	3.15491e-05	NK	IQGAP1
CD99	7.23396e-10	0.322669	0.468	0.337	3.49248e-05	NK	CD99
TMBIM6	9.42731e-10	0.328314	0.516	0.388	4.55141e-05	NK	TMBIM6
MACF1	1.16589e-09	0.358855	0.34	0.222	5.62878e-05	NK	MACF1
ARPC3	1.58246e-09	0.340607	0.298	0.189	7.63994e-05	NK	ARPC3
SEC11A	1.60555e-09	0.277326	0.259	0.152	7.75142e-05	NK	SEC11A
PSME1	2.17968e-09	0.285347	0.352	0.229	0.000105233	NK	PSME1
ITGAL	3.22451e-09	0.351993	0.261	0.16	0.000155676	NK	ITGAL
B4GALT1	3.23972e-09	0.324075	0.275	0.17	0.000156411	NK	B4GALT1
CAP1	3.25727e-09	0.313758	0.33	0.212	0.000157258	NK	CAP1
IKZF3	6.96073e-09	0.309684	0.294	0.186	0.000336057	NK	IKZF3
SLFN5	7.33566e-09	0.382874	0.269	0.167	0.000354158	NK	SLFN5
JAK1	1.56388e-08	0.309834	0.387	0.269	0.000755026	NK	JAK1
GAPDH	3.27404e-08	0.312607	0.676	0.566	0.00158068	NK	GAPDH
SET	3.82514e-08	0.285785	0.532	0.405	0.00184674	NK	SET
CANX	1.34882e-07	0.308998	0.291	0.191	0.00651196	NK	CANX
WIPF1	2.21439e-07	0.262701	0.49	0.378	0.0106909	NK	WIPF1
CAST	2.99718e-07	0.299719	0.298	0.205	0.0144701	NK	CAST
ACTR3	4.17478e-07	0.271678	0.364	0.262	0.0201554	NK	ACTR3
TPI1	4.9657e-07	0.281229	0.372	0.265	0.0239739	NK	TPI1
AREG	1.44779e-06	0.451796	0.287	0.205	0.0698977	NK	AREG
LRRFIP1	2.44934e-06	0.300952	0.37	0.271	0.118252	NK	LRRFIP1
SYNE2	5.35456e-06	0.284852	0.399	0.303	0.258513	NK	SYNE2
CHD4	5.67925e-06	0.278329	0.267	0.183	0.274189	NK	CHD4
SQSTM1	7.30536e-06	0.2572	0.32	0.226	0.352695	NK	SQSTM1
HNRNPK	1.60906e-05	0.251129	0.478	0.391	0.77684	NK	HNRNPK
IVNS1ABP	1.97217e-05	0.261262	0.34	0.252	0.952146	NK	IVNS1ABP
REL	2.52111e-05	0.272273	0.253	0.178	1	NK	REL
ARL4C	0.000192957	0.253391	0.466	0.393	1	NK	ARL4C
SNORD3A	0.00091868	0.316535	0.397	0.335	1	NK	SNORD3A
MT2A	5.42254e-22	1.88083	0.401	0.15	2.61795e-17	CD4-/CD8- T	MT2A
STMN1	2.27584e-21	1.04884	0.34	0.109	1.09875e-16	CD4-/CD8- T	STMN1
PTMA	8.37026e-17	0.380178	1	0.936	4.04108e-12	CD4-/CD8- T	PTMA
MYADM	8.92611e-16	0.581224	0.698	0.404	4.30944e-11	CD4-/CD8- T	MYADM
SLC7A5	6.45526e-15	0.708826	0.432	0.192	3.11654e-10	CD4-/CD8- T	SLC7A5
SKI	9.32801e-15	0.688842	0.352	0.139	4.50347e-10	CD4-/CD8- T	SKI
ELL2	3.88544e-12	0.64116	0.352	0.157	1.87585e-07	CD4-/CD8- T	ELL2
GABARAPL11	3.29689e-11	0.614043	0.389	0.188	1.59171e-06	CD4-/CD8- T	GABARAPL1
YPEL5	1.58392e-10	0.44207	0.747	0.559	7.64698e-06	CD4-/CD8- T	YPEL5
FTH1	2.36487e-10	0.640866	0.877	0.834	1.14174e-05	CD4-/CD8- T	FTH1
ARIH1	5.91669e-10	0.545091	0.358	0.175	2.85652e-05	CD4-/CD8- T	ARIH1
IDS	1.87639e-08	0.530338	0.519	0.34	0.000905904	CD4-/CD8- T	IDS
ATP1B3	2.56631e-08	0.803008	0.407	0.247	0.00123899	CD4-/CD8- T	ATP1B3
FOSL21	4.34981e-08	0.496932	0.407	0.225	0.00210005	CD4-/CD8- T	FOSL2
MKNK2	7.43886e-08	0.546075	0.401	0.233	0.00359141	CD4-/CD8- T	MKNK2
HNRNPAB	3.62751e-07	0.395552	0.457	0.274	0.0175132	CD4-/CD8- T	HNRNPAB
TAGLN2	7.9535e-07	0.470668	0.574	0.421	0.0383987	CD4-/CD8- T	TAGLN2
FAM177A1	8.09954e-07	0.516206	0.265	0.138	0.0391038	CD4-/CD8- T	FAM177A1
ARL4C1	8.45476e-07	0.460253	0.562	0.394	0.0408187	CD4-/CD8- T	ARL4C
HSPD1	1.21201e-06	0.390781	0.586	0.411	0.0585148	CD4-/CD8- T	HSPD1
ARF4	1.59079e-06	0.519203	0.34	0.197	0.0768015	CD4-/CD8- T	ARF4
SLC1A5	1.73295e-06	0.365545	0.34	0.187	0.0836652	CD4-/CD8- T	SLC1A5
LMNA	3.18093e-06	0.393896	0.315	0.172	0.153572	CD4-/CD8- T	LMNA
KDM6B	3.50419e-06	0.477599	0.321	0.186	0.169179	CD4-/CD8- T	KDM6B
PTMAP5	3.51795e-06	0.409325	0.537	0.389	0.169843	CD4-/CD8- T	PTMAP5
SKIL	4.53554e-06	0.423659	0.302	0.17	0.218971	CD4-/CD8- T	SKIL
B4GALT11	5.40127e-06	0.490304	0.302	0.174	0.260768	CD4-/CD8- T	B4GALT1
OAT	5.78226e-06	0.457551	0.333	0.195	0.279162	CD4-/CD8- T	OAT
JOSD1	7.50558e-06	0.39962	0.278	0.151	0.362362	CD4-/CD8- T	JOSD1
RANBP2	9.44295e-06	0.486141	0.284	0.159	0.455896	CD4-/CD8- T	RANBP2
HSPH1	1.00832e-05	0.389054	0.716	0.561	0.486805	CD4-/CD8- T	HSPH1
EZR	1.16857e-05	0.432828	0.593	0.456	0.564175	CD4-/CD8- T	EZR
JMY	3.4452e-05	0.353536	0.352	0.214	1	CD4-/CD8- T	JMY
ANXA1	3.53411e-05	0.476574	0.463	0.322	1	CD4-/CD8- T	ANXA1
LDHA	4.25866e-05	0.358469	0.605	0.48	1	CD4-/CD8- T	LDHA
FAM107B	6.17754e-05	0.42061	0.426	0.295	1	CD4-/CD8- T	FAM107B
SELK	6.32621e-05	0.348929	0.346	0.222	1	CD4-/CD8- T	SELK
H3F3A	6.34915e-05	0.373762	0.617	0.49	1	CD4-/CD8- T	H3F3A
PPIA	7.39936e-05	0.337121	0.642	0.51	1	CD4-/CD8- T	PPIA
SFPQ	7.55955e-05	0.261761	0.704	0.563	1	CD4-/CD8- T	SFPQ
H2AFZ	7.98633e-05	0.400923	0.574	0.422	1	CD4-/CD8- T	H2AFZ
YWHAZ	9.02507e-05	0.317171	0.728	0.645	1	CD4-/CD8- T	YWHAZ
CALM1	0.000106545	0.255166	0.877	0.828	1	CD4-/CD8- T	CALM1
HSP90AA1	0.000116346	0.295515	0.988	0.927	1	CD4-/CD8- T	HSP90AA1
POLR2A	0.000119551	0.367021	0.358	0.234	1	CD4-/CD8- T	POLR2A
SQSTM11	0.000134166	0.448244	0.346	0.23	1	CD4-/CD8- T	SQSTM1
NCL	0.0001357	0.287292	0.716	0.606	1	CD4-/CD8- T	NCL
SKP1	0.000142517	0.357507	0.309	0.189	1	CD4-/CD8- T	SKP1
CD55	0.000149807	0.373338	0.333	0.214	1	CD4-/CD8- T	CD55
VIM	0.000172175	0.495544	0.58	0.511	1	CD4-/CD8- T	VIM
BZW1	0.000174191	0.302273	0.414	0.272	1	CD4-/CD8- T	BZW1
IRF2BP2	0.000185148	0.280642	0.5	0.364	1	CD4-/CD8- T	IRF2BP2
YBX1	0.000244334	0.267784	0.63	0.517	1	CD4-/CD8- T	YBX1
NASP	0.00024538	0.278285	0.457	0.33	1	CD4-/CD8- T	NASP
SPTAN1	0.00027947	0.38157	0.272	0.167	1	CD4-/CD8- T	SPTAN1
PNRC2	0.000375858	0.407065	0.346	0.235	1	CD4-/CD8- T	PNRC2
YWHAQ	0.000404711	0.416961	0.358	0.252	1	CD4-/CD8- T	YWHAQ
CHD41	0.000475549	0.320804	0.29	0.186	1	CD4-/CD8- T	CHD4
TSPYL2	0.000523322	0.323291	0.506	0.386	1	CD4-/CD8- T	TSPYL2
H2AFV	0.000704503	0.312257	0.296	0.189	1	CD4-/CD8- T	H2AFV
IL7R	0.000746484	0.399529	0.66	0.568	1	CD4-/CD8- T	IL7R
MARCKSL1	0.000783665	0.383582	0.309	0.205	1	CD4-/CD8- T	MARCKSL1
HSPA9	0.00116906	0.356492	0.29	0.187	1	CD4-/CD8- T	HSPA9
PDE4B	0.00175829	0.361862	0.284	0.192	1	CD4-/CD8- T	PDE4B
TRMT112	0.00182859	0.266474	0.278	0.181	1	CD4-/CD8- T	TRMT112
AMD1	0.00200521	0.286984	0.426	0.323	1	CD4-/CD8- T	AMD1
MCL1	0.00224553	0.3294	0.66	0.614	1	CD4-/CD8- T	MCL1
PRNP	0.00233313	0.273864	0.265	0.174	1	CD4-/CD8- T	PRNP
CREM	0.00278042	0.254214	0.58	0.455	1	CD4-/CD8- T	CREM
EP300	0.00290032	0.272276	0.272	0.181	1	CD4-/CD8- T	EP300
PNP	0.0034728	0.363176	0.309	0.211	1	CD4-/CD8- T	PNP
NOP56	0.00422998	0.286743	0.34	0.242	1	CD4-/CD8- T	NOP56
PTP4A1	0.00593206	0.304477	0.352	0.262	1	CD4-/CD8- T	PTP4A1
LEPROTL1	0.00604373	0.312141	0.333	0.247	1	CD4-/CD8- T	LEPROTL1
RUNX31	0.00605286	0.302558	0.543	0.461	1	CD4-/CD8- T	RUNX3
CD8A	0	1.57009	0.473	0.057	0	CD8+ T	CD8A
CCL41	0	1.52795	0.577	0.13	0	CD8+ T	CCL4
GZMK	0	1.49756	0.399	0.05	0	CD8+ T	GZMK
CCL51	0	1.42675	0.863	0.244	0	CD8+ T	CCL5
NKG71	3.29912e-277	0.924706	0.522	0.121	1.59278e-272	CD8+ T	NKG7
CRTAM	1.61864e-221	1.33199	0.295	0.035	7.81462e-217	CD8+ T	CRTAM
GZMA1	1.45836e-201	0.994183	0.426	0.113	7.04081e-197	CD8+ T	GZMA
CMC11	1.73771e-128	0.895072	0.277	0.071	8.38949e-124	CD8+ T	CMC1
DUSP2	1.30956e-126	0.676932	0.755	0.544	6.3224e-122	CD8+ T	DUSP2
CST71	7.0509e-105	0.724069	0.313	0.11	3.4041e-100	CD8+ T	CST7
IFNG1	2.26578e-103	0.920492	0.261	0.076	1.0939e-98	CD8+ T	IFNG
CD74	2.32099e-74	0.603951	0.603	0.426	1.12055e-69	CD8+ T	CD74
RUNX32	3.21908e-72	0.54363	0.59	0.398	1.55414e-67	CD8+ T	RUNX3
PIP4K2A1	4.79789e-63	0.575276	0.416	0.244	2.31637e-58	CD8+ T	PIP4K2A
TUBA4A	6.52539e-52	0.593126	0.328	0.179	3.15039e-47	CD8+ T	TUBA4A
PTP4A2	2.03876e-46	0.456472	0.543	0.404	9.84293e-42	CD8+ T	PTP4A2
ID21	2.55587e-37	0.283632	0.77	0.661	1.23395e-32	CD8+ T	ID2
LCP11	4.62412e-37	0.401139	0.49	0.363	2.23248e-32	CD8+ T	LCP1
CD991	1.7578e-32	0.396811	0.428	0.305	8.48647e-28	CD8+ T	CD99
SNORD3A1	7.15686e-27	0.350197	0.416	0.301	3.45526e-22	CD8+ T	SNORD3A
WNK1	7.49545e-27	0.392581	0.379	0.269	3.61873e-22	CD8+ T	WNK1
SRSF7	4.28881e-24	0.289994	0.774	0.729	2.0706e-19	CD8+ T	SRSF7
SRSF2	1.13408e-23	0.270944	0.706	0.644	5.47521e-19	CD8+ T	SRSF2
LITAF1	1.2363e-22	0.328453	0.366	0.264	5.96875e-18	CD8+ T	LITAF
ARAP2	1.50123e-22	0.379305	0.252	0.162	7.24778e-18	CD8+ T	ARAP2
PIK3R1	5.20051e-22	0.411446	0.357	0.262	2.51075e-17	CD8+ T	PIK3R1
PARP8	1.25721e-20	0.33689	0.275	0.185	6.06966e-16	CD8+ T	PARP8
SH3BGRL3	6.9439e-20	0.322788	0.603	0.532	3.35245e-15	CD8+ T	SH3BGRL3
RAC21	4.9323e-18	0.262843	0.527	0.449	2.38127e-13	CD8+ T	RAC2
1971-09-01	2.84743e-17	0.314113	0.359	0.278	1.37471e-12	CD8+ T	2021-09-07
MAN1A2	1.27804e-14	0.300008	0.35	0.276	6.17026e-10	CD8+ T	MAN1A2
UBE2S	1.328e-13	0.293961	0.335	0.267	6.41144e-09	CD8+ T	UBE2S
COTL1	2.56514e-13	0.333686	0.264	0.199	1.23842e-08	CD8+ T	COTL1
KIAA1551	2.15416e-12	0.282365	0.313	0.244	1.04e-07	CD8+ T	KIAA1551
EMB	2.22045e-12	0.278683	0.311	0.245	1.07201e-07	CD8+ T	EMB
CD3G	3.86029e-11	0.252538	0.298	0.236	1.86371e-06	CD8+ T	CD3G
CAP11	5.39905e-11	0.260268	0.26	0.201	2.60661e-06	CD8+ T	CAP1
CD52	2.13926e-10	0.322331	0.505	0.47	1.03281e-05	CD8+ T	CD52
CXCL13	1.02874e-269	2.6352	0.458	0.031	4.96667e-265	CD4+/CXCL13+ Th	CXCL13
CTLA4	7.77777e-77	1.04393	0.536	0.146	3.75503e-72	CD4+/CXCL13+ Th	CTLA4
RBPJ	1.66398e-76	1.18645	0.563	0.175	8.03352e-72	CD4+/CXCL13+ Th	RBPJ
DUSP4	1.03272e-56	1.01585	0.608	0.24	4.98587e-52	CD4+/CXCL13+ Th	DUSP4
CD4	8.06798e-49	0.828336	0.365	0.103	3.89514e-44	CD4+/CXCL13+ Th	CD4
RGS1	5.92145e-46	0.915094	0.787	0.463	2.85882e-41	CD4+/CXCL13+ Th	RGS1
MAF	7.51933e-41	0.981162	0.563	0.261	3.63026e-36	CD4+/CXCL13+ Th	MAF
PRDM1	7.29668e-36	0.832367	0.485	0.207	3.52276e-31	CD4+/CXCL13+ Th	PRDM1
NR3C1	3.12582e-28	0.72283	0.455	0.212	1.50911e-23	CD4+/CXCL13+ Th	NR3C1
HSPA1A	2.38875e-26	0.939766	0.707	0.465	1.15326e-21	CD4+/CXCL13+ Th	HSPA1A
SH3BGRL31	9.02996e-26	0.533926	0.781	0.545	4.35957e-21	CD4+/CXCL13+ Th	SH3BGRL3
KLRB11	3.16707e-25	0.589443	0.5	0.242	1.52903e-20	CD4+/CXCL13+ Th	KLRB1
FKBP5	6.38323e-24	0.598917	0.545	0.292	3.08176e-19	CD4+/CXCL13+ Th	FKBP5
HSPB1	2.90167e-22	0.648964	0.326	0.138	1.4009e-17	CD4+/CXCL13+ Th	HSPB1
HSPA1B	4.35809e-21	0.851917	0.587	0.372	2.10404e-16	CD4+/CXCL13+ Th	HSPA1B
B2M	4.37434e-21	0.284721	0.994	0.987	2.11189e-16	CD4+/CXCL13+ Th	B2M
ITGB11	9.52473e-21	0.501879	0.419	0.198	4.59845e-16	CD4+/CXCL13+ Th	ITGB1
CACYBP	2.65262e-20	0.580398	0.482	0.257	1.28066e-15	CD4+/CXCL13+ Th	CACYBP
CD82	4.10301e-20	0.496223	0.281	0.111	1.98089e-15	CD4+/CXCL13+ Th	CD82
PHLDA1	1.27768e-19	0.521711	0.332	0.146	6.1685e-15	CD4+/CXCL13+ Th	PHLDA1
CD2	1.47351e-19	0.465799	0.71	0.472	7.11396e-15	CD4+/CXCL13+ Th	CD2
APOBEC3C	5.00424e-19	0.507049	0.266	0.105	2.41599e-14	CD4+/CXCL13+ Th	APOBEC3C
RGS2	2.58214e-18	0.785146	0.614	0.391	1.24663e-13	CD4+/CXCL13+ Th	RGS2
CTSB	2.43779e-17	0.55598	0.284	0.124	1.17694e-12	CD4+/CXCL13+ Th	CTSB
LAPTM5	3.26394e-17	0.522992	0.599	0.405	1.5758e-12	CD4+/CXCL13+ Th	LAPTM5
PGAM1	4.83042e-17	0.474726	0.266	0.112	2.33208e-12	CD4+/CXCL13+ Th	PGAM1
SNX9	9.53558e-17	0.589619	0.272	0.119	4.60368e-12	CD4+/CXCL13+ Th	SNX9
PDE4D	1.39904e-16	0.507374	0.344	0.17	6.75444e-12	CD4+/CXCL13+ Th	PDE4D
SPOCK2	2.3809e-16	0.526529	0.524	0.325	1.14948e-11	CD4+/CXCL13+ Th	SPOCK2
IQGAP11	3.61183e-16	0.440247	0.53	0.314	1.74375e-11	CD4+/CXCL13+ Th	IQGAP1
BAG3	1.00934e-15	0.839738	0.257	0.117	4.87299e-11	CD4+/CXCL13+ Th	BAG3
SAMSN1	1.31907e-15	0.512316	0.38	0.203	6.36832e-11	CD4+/CXCL13+ Th	SAMSN1
IL2RG1	1.29219e-14	0.509047	0.482	0.3	6.23857e-10	CD4+/CXCL13+ Th	IL2RG
SHFM1	1.84445e-12	0.35252	0.269	0.128	8.9048e-08	CD4+/CXCL13+ Th	SHFM1
HMGB2	3.84047e-12	0.414021	0.554	0.373	1.85414e-07	CD4+/CXCL13+ Th	HMGB2
PFN11	4.06839e-12	0.38151	0.686	0.539	1.96418e-07	CD4+/CXCL13+ Th	PFN1
BHLHE401	6.68798e-12	0.460931	0.377	0.218	3.22889e-07	CD4+/CXCL13+ Th	BHLHE40
IFNG2	8.70613e-12	0.603498	0.263	0.132	4.20323e-07	CD4+/CXCL13+ Th	IFNG
GAPDH1	9.66297e-12	0.380331	0.737	0.566	4.66518e-07	CD4+/CXCL13+ Th	GAPDH
GBP5	2.30529e-11	0.396532	0.329	0.179	1.11297e-06	CD4+/CXCL13+ Th	GBP5
LIMS1	3.02898e-11	0.386093	0.257	0.128	1.46236e-06	CD4+/CXCL13+ Th	LIMS1
RAB27A1	4.81825e-11	0.371689	0.308	0.167	2.3262e-06	CD4+/CXCL13+ Th	RAB27A
MSN1	1.53464e-10	0.348464	0.503	0.332	7.40908e-06	CD4+/CXCL13+ Th	MSN
DUSP16	2.32215e-10	0.377428	0.278	0.147	1.12111e-05	CD4+/CXCL13+ Th	DUSP16
ANXA5	6.83248e-10	0.330699	0.257	0.132	3.29865e-05	CD4+/CXCL13+ Th	ANXA5
BCL2L11	8.75344e-10	0.374713	0.251	0.131	4.22607e-05	CD4+/CXCL13+ Th	BCL2L11
HSPE1	9.41599e-10	0.439781	0.278	0.152	4.54595e-05	CD4+/CXCL13+ Th	HSPE1
UBC	1.31718e-09	0.327968	0.859	0.754	6.35919e-05	CD4+/CXCL13+ Th	UBC
S100A4	1.50256e-09	0.367026	0.491	0.328	7.2542e-05	CD4+/CXCL13+ Th	S100A4
HSP90AA2P	1.6936e-09	0.50013	0.308	0.181	8.17651e-05	CD4+/CXCL13+ Th	HSP90AA2P
ALOX5AP1	2.24754e-09	0.375962	0.281	0.155	0.000108509	CD4+/CXCL13+ Th	ALOX5AP
ACTN41	2.83535e-09	0.278495	0.287	0.157	0.000136888	CD4+/CXCL13+ Th	ACTN4
COTL11	4.18626e-09	0.299227	0.359	0.214	0.000202108	CD4+/CXCL13+ Th	COTL1
HSP90AB1	4.40657e-09	0.323299	0.943	0.86	0.000212745	CD4+/CXCL13+ Th	HSP90AB1
GMFG	5.98445e-09	0.320945	0.32	0.185	0.000288923	CD4+/CXCL13+ Th	GMFG
RNF19A	9.83527e-09	0.327419	0.35	0.209	0.000474837	CD4+/CXCL13+ Th	RNF19A
TAB2	1.59178e-08	0.311861	0.269	0.15	0.000768497	CD4+/CXCL13+ Th	TAB2
PAG1	1.99086e-08	0.346958	0.299	0.176	0.000961169	CD4+/CXCL13+ Th	PAG1
CD3G1	2.39084e-08	0.41098	0.386	0.251	0.00115427	CD4+/CXCL13+ Th	CD3G
ARPC1B	3.04893e-08	0.39399	0.305	0.186	0.00147199	CD4+/CXCL13+ Th	ARPC1B
HSPH11	3.10571e-08	0.30719	0.713	0.557	0.00149941	CD4+/CXCL13+ Th	HSPH1
SLA	6.16677e-08	0.329363	0.428	0.297	0.00297725	CD4+/CXCL13+ Th	SLA
OAZ1	7.71869e-08	0.278735	0.617	0.464	0.00372651	CD4+/CXCL13+ Th	OAZ1
TRAC	8.99013e-08	0.28373	0.623	0.475	0.00434035	CD4+/CXCL13+ Th	TRAC
DNAJB1	1.08658e-07	0.643922	0.731	0.646	0.00524592	CD4+/CXCL13+ Th	DNAJB1
SEC11A1	1.85031e-07	0.271523	0.266	0.154	0.0089331	CD4+/CXCL13+ Th	SEC11A
YWHAB	1.90942e-07	0.258145	0.503	0.358	0.00921847	CD4+/CXCL13+ Th	YWHAB
FAM129A	1.97044e-07	0.337838	0.323	0.2	0.00951309	CD4+/CXCL13+ Th	FAM129A
HSP90AA11	2.97094e-07	0.454659	0.97	0.927	0.0143434	CD4+/CXCL13+ Th	HSP90AA1
CD96	3.318e-07	0.371975	0.479	0.353	0.016019	CD4+/CXCL13+ Th	CD96
CD3D	4.58549e-07	0.323869	0.5	0.369	0.0221383	CD4+/CXCL13+ Th	CD3D
TNFRSF1B	9.16288e-07	0.287386	0.263	0.159	0.0442375	CD4+/CXCL13+ Th	TNFRSF1B
MYL6	9.65628e-07	0.263267	0.512	0.377	0.0466196	CD4+/CXCL13+ Th	MYL6
RORA	9.88969e-07	0.298979	0.338	0.223	0.0477465	CD4+/CXCL13+ Th	RORA
FOXO1	1.05943e-06	0.308878	0.287	0.178	0.0511481	CD4+/CXCL13+ Th	FOXO1
SMARCA2	1.1096e-06	0.347061	0.302	0.192	0.0535706	CD4+/CXCL13+ Th	SMARCA2
CAPZB	1.32343e-06	0.297409	0.35	0.236	0.0638937	CD4+/CXCL13+ Th	CAPZB
ARHGDIB	1.39192e-06	0.254819	0.602	0.475	0.0672003	CD4+/CXCL13+ Th	ARHGDIB
ACTR21	1.62851e-06	0.305693	0.476	0.354	0.078623	CD4+/CXCL13+ Th	ACTR2
CFLAR	1.70802e-06	0.301449	0.323	0.209	0.0824614	CD4+/CXCL13+ Th	CFLAR
PGK1	1.96373e-06	0.316441	0.416	0.287	0.0948071	CD4+/CXCL13+ Th	PGK1
ITM2A	2.10371e-06	0.351963	0.485	0.36	0.101565	CD4+/CXCL13+ Th	ITM2A
CLEC2D	2.97819e-06	0.311474	0.302	0.193	0.143784	CD4+/CXCL13+ Th	CLEC2D
TPI11	3.54536e-06	0.352351	0.386	0.267	0.171167	CD4+/CXCL13+ Th	TPI1
IFITM21	5.21148e-06	0.339681	0.371	0.262	0.251605	CD4+/CXCL13+ Th	IFITM2
HNRNPD	9.3315e-06	0.266123	0.323	0.214	0.450515	CD4+/CXCL13+ Th	HNRNPD
MYH9	1.3098e-05	0.307633	0.464	0.361	0.632357	CD4+/CXCL13+ Th	MYH9
DEK	1.65467e-05	0.263089	0.353	0.247	0.79886	CD4+/CXCL13+ Th	DEK
PBXIP1	1.75887e-05	0.280033	0.269	0.175	0.849166	CD4+/CXCL13+ Th	PBXIP1
ENO1	3.85005e-05	0.257109	0.329	0.225	1	CD4+/CXCL13+ Th	ENO1
PAK2	4.05658e-05	0.256045	0.272	0.18	1	CD4+/CXCL13+ Th	PAK2
TPM31	4.684e-05	0.250814	0.569	0.468	1	CD4+/CXCL13+ Th	TPM3
RAC11	8.73048e-05	0.276019	0.26	0.174	1	CD4+/CXCL13+ Th	RAC1
WIPF11	9.16501e-05	0.263795	0.476	0.382	1	CD4+/CXCL13+ Th	WIPF1
TCP1	9.80814e-05	0.297531	0.314	0.226	1	CD4+/CXCL13+ Th	TCP1
TRBC2	0.000149226	0.332341	0.65	0.567	1	CD4+/CXCL13+ Th	TRBC2
ICOS	0.000183093	0.287517	0.284	0.202	1	CD4+/CXCL13+ Th	ICOS
CYTIP	0.000183509	0.269235	0.371	0.28	1	CD4+/CXCL13+ Th	CYTIP
PIK3IP1	0.000207086	0.255753	0.332	0.245	1	CD4+/CXCL13+ Th	PIK3IP1
NFKBIZ	0.000250147	0.266361	0.317	0.233	1	CD4+/CXCL13+ Th	NFKBIZ
CCND21	0.00137391	0.257849	0.32	0.248	1	CD4+/CXCL13+ Th	CCND2
HSPD11	0.00537679	0.355756	0.47	0.413	1	CD4+/CXCL13+ Th	HSPD1
CTLA41	0	1.65076	0.602	0.104	0	CD4+ T-reg	CTLA4
FOXP3	0	1.29662	0.279	0.007	0	CD4+ T-reg	FOXP3
ICA1	2.28591e-280	1.35303	0.329	0.023	1.10362e-275	CD4+ T-reg	ICA1
TBC1D4	2.72991e-233	1.32764	0.489	0.09	1.31797e-228	CD4+ T-reg	TBC1D4
IL2RA	6.64789e-233	1.38957	0.291	0.023	3.20953e-228	CD4+ T-reg	IL2RA
TIGIT	4.31328e-157	1.06399	0.509	0.14	2.08241e-152	CD4+ T-reg	TIGIT
IKZF2	6.45173e-140	0.957432	0.297	0.05	3.11483e-135	CD4+ T-reg	IKZF2
CD41	2.63665e-105	0.862317	0.334	0.085	1.27295e-100	CD4+ T-reg	CD4
PMAIP1	5.97717e-91	1.00786	0.526	0.229	2.88572e-86	CD4+ T-reg	PMAIP1
DUSP41	7.08678e-86	0.97501	0.511	0.222	3.42143e-81	CD4+ T-reg	DUSP4
ARID5B	1.1878e-81	0.835526	0.463	0.185	5.73459e-77	CD4+ T-reg	ARID5B
RGS11	4.27487e-80	0.801139	0.736	0.442	2.06387e-75	CD4+ T-reg	RGS1
RHBDD2	8.95522e-77	0.721587	0.284	0.079	4.32349e-72	CD4+ T-reg	RHBDD2
DUSP161	4.74584e-74	0.75881	0.36	0.124	2.29124e-69	CD4+ T-reg	DUSP16
ICOS1	1.63681e-73	0.869071	0.432	0.174	7.90237e-69	CD4+ T-reg	ICOS
IL6ST	9.06239e-73	0.80244	0.52	0.24	4.37523e-68	CD4+ T-reg	IL6ST
PELI1	4.5493e-69	0.763202	0.285	0.088	2.19636e-64	CD4+ T-reg	PELI1
SPOCK21	3.10068e-66	0.735199	0.566	0.302	1.49698e-61	CD4+ T-reg	SPOCK2
MAF1	3.30248e-64	0.776575	0.508	0.243	1.59441e-59	CD4+ T-reg	MAF
IL32	6.43391e-64	0.787541	0.615	0.355	3.10623e-59	CD4+ T-reg	IL32
CARD16	5.81104e-63	0.731946	0.271	0.085	2.80551e-58	CD4+ T-reg	CARD16
TRAC1	4.54834e-57	0.629679	0.698	0.452	2.19589e-52	CD4+ T-reg	TRAC
SNX91	1.03802e-55	0.575087	0.295	0.103	5.01145e-51	CD4+ T-reg	SNX9
BIRC3	1.47946e-54	0.719305	0.592	0.348	7.1427e-50	CD4+ T-reg	BIRC3
PHLDA11	8.36828e-52	0.660979	0.329	0.131	4.04012e-47	CD4+ T-reg	PHLDA1
HLA.A1	2.42993e-49	0.423653	0.945	0.86	1.17315e-44	CD4+ T-reg	HLA.A
LTB	1.13943e-47	0.731951	0.418	0.207	5.50106e-43	CD4+ T-reg	LTB
UCP2	2.31166e-47	0.648786	0.289	0.113	1.11605e-42	CD4+ T-reg	UCP2
GLCCI1	4.19342e-47	0.599322	0.284	0.108	2.02454e-42	CD4+ T-reg	GLCCI1
SMAP2	3.56745e-45	0.542252	0.646	0.428	1.72233e-40	CD4+ T-reg	SMAP2
ZBTB38	5.21381e-44	0.572856	0.361	0.162	2.51717e-39	CD4+ T-reg	ZBTB38
NAMPT	9.30644e-43	0.659384	0.372	0.178	4.49305e-38	CD4+ T-reg	NAMPT
PIM2	5.5064e-41	0.627517	0.449	0.245	2.65844e-36	CD4+ T-reg	PIM2
NR3C11	5.02416e-40	0.57213	0.398	0.199	2.42562e-35	CD4+ T-reg	NR3C1
ZC3H7A	5.38122e-40	0.533116	0.29	0.121	2.598e-35	CD4+ T-reg	ZC3H7A
IQGAP12	3.77508e-39	0.504607	0.518	0.298	1.82257e-34	CD4+ T-reg	IQGAP1
SAT1	5.29961e-39	0.677111	0.639	0.45	2.5586e-34	CD4+ T-reg	SAT1
UGP2	9.71175e-38	0.670121	0.325	0.154	4.68873e-33	CD4+ T-reg	UGP2
B2M1	1.96985e-37	0.262405	0.987	0.987	9.51025e-33	CD4+ T-reg	B2M
PRDM11	3.66466e-36	0.678839	0.376	0.198	1.76926e-31	CD4+ T-reg	PRDM1
LIMS11	2.41809e-35	0.529375	0.268	0.116	1.16743e-30	CD4+ T-reg	LIMS1
OAZ11	3.58424e-33	0.439609	0.634	0.448	1.73043e-28	CD4+ T-reg	OAZ1
ARPC1B1	4.3495e-33	0.477431	0.344	0.171	2.0999e-28	CD4+ T-reg	ARPC1B
GADD45A	3.68258e-32	0.634425	0.378	0.205	1.77791e-27	CD4+ T-reg	GADD45A
RBPJ1	8.28945e-32	0.554436	0.339	0.173	4.00206e-27	CD4+ T-reg	RBPJ
FOXO11	3.90692e-31	0.477048	0.328	0.164	1.88622e-26	CD4+ T-reg	FOXO1
CD741	4.03198e-31	0.43512	0.656	0.462	1.9466e-26	CD4+ T-reg	CD74
TPP1	4.86603e-30	0.460973	0.277	0.129	2.34927e-25	CD4+ T-reg	TPP1
CFLAR1	1.38844e-29	0.420781	0.368	0.193	6.70323e-25	CD4+ T-reg	CFLAR
FAM129A1	3.55622e-28	0.517988	0.345	0.187	1.71691e-23	CD4+ T-reg	FAM129A
PBXIP11	4.60083e-28	0.450071	0.313	0.161	2.22124e-23	CD4+ T-reg	PBXIP1
RHOH	5.44449e-28	0.447557	0.357	0.192	2.62855e-23	CD4+ T-reg	RHOH
IRS2	6.53885e-27	0.462436	0.402	0.235	3.15689e-22	CD4+ T-reg	IRS2
SAMSN11	1.41984e-26	0.557298	0.343	0.193	6.85485e-22	CD4+ T-reg	SAMSN1
PKM	2.19122e-26	0.494959	0.269	0.134	1.0579e-21	CD4+ T-reg	PKM
PIK3IP11	3.53381e-26	0.425309	0.394	0.23	1.70609e-21	CD4+ T-reg	PIK3IP1
GBP2	6.26356e-25	0.429885	0.263	0.131	3.02398e-20	CD4+ T-reg	GBP2
ISCU	7.07874e-25	0.394059	0.266	0.131	3.41754e-20	CD4+ T-reg	ISCU
CTSC1	2.40318e-24	0.496358	0.27	0.139	1.16023e-19	CD4+ T-reg	CTSC
CIRBP	3.83493e-23	0.356523	0.477	0.305	1.85147e-18	CD4+ T-reg	CIRBP
TFRC	4.53376e-23	0.421717	0.345	0.197	2.18885e-18	CD4+ T-reg	TFRC
GBP51	7.96852e-23	0.513112	0.305	0.169	3.84712e-18	CD4+ T-reg	GBP5
TRBC21	8.95307e-23	0.39557	0.702	0.553	4.32245e-18	CD4+ T-reg	TRBC2
TNFRSF1B1	1.02304e-22	0.51796	0.276	0.148	4.93915e-18	CD4+ T-reg	TNFRSF1B
SRGN	1.99125e-22	0.315081	0.893	0.811	9.61357e-18	CD4+ T-reg	SRGN
CREM1	1.99674e-22	0.425533	0.595	0.439	9.64005e-18	CD4+ T-reg	CREM
CACYBP1	6.15009e-22	0.38205	0.406	0.248	2.9692e-17	CD4+ T-reg	CACYBP
SOD1	8.06954e-22	0.397443	0.618	0.465	3.89589e-17	CD4+ T-reg	SOD1
KLF6	4.51789e-21	0.266284	0.883	0.778	2.18119e-16	CD4+ T-reg	KLF6
S100A41	9.77944e-21	0.406194	0.472	0.316	4.72141e-16	CD4+ T-reg	S100A4
RNF19A1	8.34012e-20	0.418984	0.333	0.199	4.02653e-15	CD4+ T-reg	RNF19A
ETS1	9.43382e-20	0.298526	0.737	0.598	4.55455e-15	CD4+ T-reg	ETS1
IL2RG2	1.32885e-19	0.374996	0.441	0.29	6.41554e-15	CD4+ T-reg	IL2RG
IPCEF1	1.98395e-19	0.369993	0.252	0.134	9.5783e-15	CD4+ T-reg	IPCEF1
TAB21	7.97022e-19	0.346224	0.26	0.142	3.84794e-14	CD4+ T-reg	TAB2
FAM46C	2.07925e-18	0.390023	0.422	0.278	1.00384e-13	CD4+ T-reg	FAM46C
TSC22D3	2.22691e-18	0.262625	0.793	0.669	1.07513e-13	CD4+ T-reg	TSC22D3
PARK7	1.55417e-17	0.342519	0.252	0.138	7.50337e-13	CD4+ T-reg	PARK7
JMY1	2.21227e-17	0.411919	0.329	0.202	1.06806e-12	CD4+ T-reg	JMY
PAK21	3.24784e-17	0.330532	0.291	0.169	1.56803e-12	CD4+ T-reg	PAK2
RYBP	9.71264e-17	0.370771	0.345	0.215	4.68916e-12	CD4+ T-reg	RYBP
SLA1	1.28937e-16	0.328773	0.429	0.286	6.22495e-12	CD4+ T-reg	SLA
FCMR	5.3738e-16	0.325796	0.285	0.169	2.59442e-11	CD4+ T-reg	FCMR
TPR	6.71883e-16	0.268094	0.331	0.203	3.24379e-11	CD4+ T-reg	TPR
SAMHD1	8.31897e-16	0.383871	0.276	0.164	4.01631e-11	CD4+ T-reg	SAMHD1
DAZAP2	1.30048e-15	0.279778	0.424	0.282	6.27859e-11	CD4+ T-reg	DAZAP2
ITM2A1	1.5576e-15	0.366948	0.483	0.35	7.51994e-11	CD4+ T-reg	ITM2A
REL1	2.68253e-15	0.412161	0.279	0.17	1.2951e-10	CD4+ T-reg	REL
GAPDH2	3.71598e-15	0.288323	0.69	0.558	1.79404e-10	CD4+ T-reg	GAPDH
NOP58	4.82405e-15	0.333757	0.402	0.273	2.329e-10	CD4+ T-reg	NOP58
ATP2A2	6.72047e-15	0.38978	0.268	0.161	3.24457e-10	CD4+ T-reg	ATP2A2
YWHAB1	9.45317e-15	0.336143	0.478	0.349	4.5639e-10	CD4+ T-reg	YWHAB
TGOLN2	1.15993e-14	0.259613	0.256	0.148	5.6e-10	CD4+ T-reg	TGOLN2
STK17B	5.8443e-14	0.311203	0.646	0.533	2.82157e-09	CD4+ T-reg	STK17B
STAT3	1.10032e-13	0.261127	0.275	0.166	5.31222e-09	CD4+ T-reg	STAT3
CD21	2.43148e-13	0.256145	0.601	0.467	1.1739e-08	CD4+ T-reg	CD2
MRFAP1	3.12315e-13	0.276205	0.298	0.187	1.50782e-08	CD4+ T-reg	MRFAP1
ZFAND5	4.11134e-13	0.338336	0.538	0.415	1.98492e-08	CD4+ T-reg	ZFAND5
SUMO2	1.82334e-12	0.26613	0.333	0.218	8.80291e-08	CD4+ T-reg	SUMO2
PSAP	2.36006e-12	0.258822	0.418	0.297	1.13941e-07	CD4+ T-reg	PSAP
ENO11	3.06469e-12	0.364818	0.32	0.217	1.4796e-07	CD4+ T-reg	ENO1
IL2RB1	5.96804e-12	0.327919	0.261	0.165	2.88131e-07	CD4+ T-reg	IL2RB
RORA1	1.07769e-11	0.301688	0.321	0.215	5.20298e-07	CD4+ T-reg	RORA
ARL6IP5	1.23062e-11	0.279792	0.462	0.342	5.94133e-07	CD4+ T-reg	ARL6IP5
TAGLN21	1.39365e-11	0.253217	0.532	0.41	6.72839e-07	CD4+ T-reg	TAGLN2
NEAT1	4.24279e-11	0.271324	0.417	0.294	2.04838e-06	CD4+ T-reg	NEAT1
SQSTM12	4.57141e-11	0.296072	0.323	0.22	2.20703e-06	CD4+ T-reg	SQSTM1
IFI16	7.7401e-11	0.292536	0.362	0.257	3.73684e-06	CD4+ T-reg	IFI16
YWHAE	8.46824e-11	0.250164	0.252	0.16	4.08838e-06	CD4+ T-reg	YWHAE
LINC01578	2.08181e-10	0.258258	0.277	0.183	1.00508e-05	CD4+ T-reg	LINC01578
DGKA	4.6197e-10	0.27046	0.253	0.163	2.23035e-05	CD4+ T-reg	DGKA
HBP1	6.35422e-10	0.268636	0.308	0.212	3.06775e-05	CD4+ T-reg	HBP1
CREBRF	9.53704e-10	0.290595	0.254	0.167	4.60439e-05	CD4+ T-reg	CREBRF
CYTIP1	1.50787e-09	0.262561	0.376	0.272	7.27986e-05	CD4+ T-reg	CYTIP
AIM1	2.1157e-07	0.426416	0.318	0.249	0.0102144	CD4+ T-reg	AIM1
TRBC1	0.00207783	0.269112	0.362	0.316	1	CD4+ T-reg	TRBC1
TPT1	3.38363e-258	0.445566	0.997	0.992	1.63358e-253	naive CD4+ T	TPT1
IL7R1	1.13964e-230	0.8439	0.781	0.428	5.50206e-226	naive CD4+ T	IL7R
RPL34	9.73035e-226	0.449362	0.984	0.979	4.69772e-221	naive CD4+ T	RPL34
RPL32	1.31052e-198	0.487919	0.966	0.938	6.32706e-194	naive CD4+ T	RPL32
RPS6	2.4266e-158	0.381179	0.979	0.979	1.17154e-153	naive CD4+ T	RPS6
RPS8	1.49961e-147	0.435559	0.954	0.935	7.23998e-143	naive CD4+ T	RPS8
RPL9	3.46132e-137	0.400592	0.952	0.941	1.67109e-132	naive CD4+ T	RPL9
RPS12	4.79537e-135	0.397871	0.97	0.95	2.31516e-130	naive CD4+ T	RPS12
RPL39	1.30691e-128	0.4001	0.945	0.89	6.30965e-124	naive CD4+ T	RPL39
RPL31	2.24863e-114	0.35919	0.964	0.95	1.08562e-109	naive CD4+ T	RPL31
RPS13	1.84453e-111	0.429109	0.898	0.835	8.90519e-107	naive CD4+ T	RPS13
RPL37	3.77498e-102	0.353173	0.951	0.929	1.82252e-97	naive CD4+ T	RPL37
EEF1A1	4.64135e-102	0.261582	0.992	0.995	2.2408e-97	naive CD4+ T	EEF1A1
RPS27A	8.07057e-100	0.305031	0.968	0.968	3.89639e-95	naive CD4+ T	RPS27A
RPL11	1.48461e-98	0.372355	0.915	0.877	7.16754e-94	naive CD4+ T	RPL11
RPL3	2.23019e-97	0.346881	0.927	0.884	1.07671e-92	naive CD4+ T	RPL3
RPS20	2.81405e-94	0.310049	0.963	0.922	1.3586e-89	naive CD4+ T	RPS20
RPS18	1.96179e-92	0.389963	0.933	0.904	9.47134e-88	naive CD4+ T	RPS18
PABPC1	5.56751e-92	0.412825	0.916	0.863	2.68794e-87	naive CD4+ T	PABPC1
RPLP2	1.11165e-90	0.346938	0.924	0.878	5.36691e-86	naive CD4+ T	RPLP2
RPS23	2.44469e-90	0.335124	0.939	0.9	1.18027e-85	naive CD4+ T	RPS23
RPS3A	6.70002e-90	0.422229	0.862	0.787	3.2347e-85	naive CD4+ T	RPS3A
RPL30	1.53399e-89	0.306509	0.96	0.955	7.40597e-85	naive CD4+ T	RPL30
FOS	6.19507e-85	0.438079	0.92	0.82	2.99092e-80	naive CD4+ T	FOS
RPS29	3.35467e-84	0.25879	0.979	0.975	1.6196e-79	naive CD4+ T	RPS29
RPL21	4.37111e-80	0.305032	0.941	0.929	2.11033e-75	naive CD4+ T	RPL21
RPL38	2.81362e-79	0.350085	0.902	0.836	1.35839e-74	naive CD4+ T	RPL38
IRS21	7.42331e-79	0.607702	0.372	0.176	3.5839e-74	naive CD4+ T	IRS2
TCF7	2.09749e-75	0.637927	0.297	0.125	1.01265e-70	naive CD4+ T	TCF7
RPS16	1.19091e-72	0.315224	0.938	0.922	5.7496e-68	naive CD4+ T	RPS16
RPL5	3.34471e-70	0.369543	0.861	0.812	1.61479e-65	naive CD4+ T	RPL5
RPL36	3.91721e-69	0.395811	0.797	0.683	1.89119e-64	naive CD4+ T	RPL36
RPL13	8.20319e-69	0.354088	0.835	0.747	3.96042e-64	naive CD4+ T	RPL13
RPL10A	1.05611e-66	0.327701	0.872	0.812	5.0988e-62	naive CD4+ T	RPL10A
RPLP1	2.49653e-66	0.365825	0.864	0.774	1.2053e-61	naive CD4+ T	RPLP1
RPS19	1.24725e-64	0.27293	0.969	0.954	6.0216e-60	naive CD4+ T	RPS19
RPS21	1.49449e-64	0.321609	0.88	0.815	7.21524e-60	naive CD4+ T	RPS21
GPR183	2.8149e-64	0.64101	0.309	0.148	1.35901e-59	naive CD4+ T	GPR183
EEF1B2	3.32031e-64	0.396847	0.736	0.63	1.60301e-59	naive CD4+ T	EEF1B2
RPL19	6.89362e-63	0.328361	0.872	0.825	3.32817e-58	naive CD4+ T	RPL19
RPS14	8.31254e-61	0.325292	0.905	0.875	4.01321e-56	naive CD4+ T	RPS14
RPL10	1.07188e-59	0.327423	0.849	0.8	5.17492e-55	naive CD4+ T	RPL10
RPL35A	4.07136e-59	0.296534	0.897	0.858	1.96561e-54	naive CD4+ T	RPL35A
SOCS3	6.94154e-59	0.591835	0.309	0.154	3.35131e-54	naive CD4+ T	SOCS3
RPL4	4.51139e-58	0.372638	0.777	0.692	2.17805e-53	naive CD4+ T	RPL4
RPL22	9.42463e-56	0.395513	0.69	0.58	4.55012e-51	naive CD4+ T	RPL22
RPL12	1.81546e-54	0.319769	0.856	0.801	8.76485e-50	naive CD4+ T	RPL12
RPS25	3.01104e-54	0.296423	0.864	0.799	1.4537e-49	naive CD4+ T	RPS25
RPL29	1.74115e-50	0.325312	0.783	0.703	8.40611e-46	naive CD4+ T	RPL29
RPL8	9.2017e-49	0.3145	0.797	0.741	4.44249e-44	naive CD4+ T	RPL8
LTB1	1.57476e-47	0.417925	0.32	0.173	7.60276e-43	naive CD4+ T	LTB
RPS17	6.96419e-47	0.30199	0.841	0.779	3.36224e-42	naive CD4+ T	RPS17
RPS5	1.27021e-46	0.348629	0.72	0.639	6.13242e-42	naive CD4+ T	RPS5
SLC2A3	5.47367e-41	0.438104	0.548	0.418	2.64263e-36	naive CD4+ T	SLC2A3
RPS4X	6.36454e-41	0.29478	0.811	0.753	3.07273e-36	naive CD4+ T	RPS4X
RPL27	1.43936e-40	0.276315	0.807	0.742	6.9491e-36	naive CD4+ T	RPL27
IL6ST1	1.73224e-39	0.476983	0.353	0.221	8.36307e-35	naive CD4+ T	IL6ST
RPL7	2.93581e-38	0.325307	0.667	0.565	1.41738e-33	naive CD4+ T	RPL7
CD551	3.7215e-38	0.484342	0.29	0.168	1.7967e-33	naive CD4+ T	CD55
NAP1L1	1.74395e-37	0.266386	0.804	0.74	8.41961e-33	naive CD4+ T	NAP1L1
KLF2	2.49393e-37	0.393409	0.47	0.324	1.20404e-32	naive CD4+ T	KLF2
AIM11	4.83406e-37	0.436691	0.334	0.205	2.33384e-32	naive CD4+ T	AIM1
FTH11	1.02297e-36	0.272271	0.861	0.818	4.93877e-32	naive CD4+ T	FTH1
SNHG5	3.01819e-36	0.294598	0.711	0.604	1.45715e-31	naive CD4+ T	SNHG5
GAS5	9.79208e-36	0.346062	0.588	0.47	4.72752e-31	naive CD4+ T	GAS5
RPS2	1.59936e-34	0.274506	0.778	0.715	7.72156e-30	naive CD4+ T	RPS2
PTGER4	2.24272e-34	0.442118	0.346	0.223	1.08276e-29	naive CD4+ T	PTGER4
CD69	2.53543e-33	0.347435	0.648	0.521	1.22408e-28	naive CD4+ T	CD69
TMEM123	1.9081e-31	0.382253	0.334	0.218	9.21209e-27	naive CD4+ T	TMEM123
RPS28	2.86735e-31	0.259779	0.742	0.66	1.38433e-26	naive CD4+ T	RPS28
JUN	3.37464e-31	0.290346	0.806	0.721	1.62924e-26	naive CD4+ T	JUN
PPP1R15A	4.44795e-29	0.319942	0.588	0.479	2.14743e-24	naive CD4+ T	PPP1R15A
EIF3E	7.23879e-29	0.361598	0.407	0.294	3.49481e-24	naive CD4+ T	EIF3E
RP11.36C20.1	8.63395e-29	0.353918	0.422	0.31	4.16838e-24	naive CD4+ T	RP11.36C20.1
LDHB	9.08232e-29	0.353667	0.413	0.301	4.38485e-24	naive CD4+ T	LDHB
RPS9	1.4657e-28	0.273002	0.682	0.605	7.07627e-24	naive CD4+ T	RPS9
LRRC75A.AS1	9.61227e-28	0.333469	0.423	0.311	4.64071e-23	naive CD4+ T	LRRC75A.AS1
ANXA11	2.1492e-27	0.630423	0.388	0.282	1.03761e-22	naive CD4+ T	ANXA1
SMCHD1	1.49947e-26	0.327502	0.411	0.301	7.23927e-22	naive CD4+ T	SMCHD1
RP11.864N7.2	8.34011e-26	0.330414	0.434	0.331	4.02652e-21	naive CD4+ T	RP11.864N7.2
RPLP0	2.37211e-25	0.308578	0.554	0.457	1.14523e-20	naive CD4+ T	RPLP0
RPSA	2.92166e-25	0.264733	0.673	0.601	1.41055e-20	naive CD4+ T	RPSA
RP11.234A1.1	4.99353e-24	0.331546	0.369	0.266	2.41083e-19	naive CD4+ T	RP11.234A1.1
ZC3HAV1	6.22489e-24	0.365185	0.553	0.47	3.00531e-19	naive CD4+ T	ZC3HAV1
NACA	1.27183e-23	0.261043	0.629	0.545	6.14027e-19	naive CD4+ T	NACA
RPL39P3	2.35713e-23	0.315778	0.371	0.268	1.138e-18	naive CD4+ T	RPL39P3
KLRB12	2.10394e-22	0.314446	0.314	0.213	1.01576e-17	naive CD4+ T	KLRB1
RPL24	4.58194e-21	0.253587	0.636	0.558	2.21211e-16	naive CD4+ T	RPL24
JUNB	1.56072e-20	0.264481	0.77	0.709	7.535e-16	naive CD4+ T	JUNB
PNP1	7.06317e-20	0.320405	0.265	0.179	3.41003e-15	naive CD4+ T	PNP
TNFAIP3	1.74915e-19	0.275677	0.803	0.752	8.44474e-15	naive CD4+ T	TNFAIP3
RPL3P4	3.04706e-19	0.268281	0.442	0.351	1.47109e-14	naive CD4+ T	RPL3P4
RPL9P9	4.27981e-19	0.269605	0.488	0.401	2.06625e-14	naive CD4+ T	RPL9P9
FYB	1.29241e-18	0.270449	0.637	0.572	6.23961e-14	naive CD4+ T	FYB
RPL7P9	2.98835e-17	0.270911	0.35	0.264	1.44275e-12	naive CD4+ T	RPL7P9
RPL35	3.275e-17	0.250587	0.476	0.391	1.58114e-12	naive CD4+ T	RPL35
IRF2BP21	2.74341e-16	0.253949	0.417	0.334	1.32449e-11	naive CD4+ T	IRF2BP2
FOXP1	2.43281e-15	0.284853	0.286	0.209	1.17454e-10	naive CD4+ T	FOXP1
RORA2	2.64682e-15	0.275151	0.274	0.197	1.27786e-10	naive CD4+ T	RORA
RP11.425L10.1	4.10744e-15	0.258517	0.296	0.219	1.98303e-10	naive CD4+ T	RP11.425L10.1
AREG1	1.44801e-14	0.325069	0.255	0.181	6.99085e-10	naive CD4+ T	AREG
RP11.632C17--A.1	3.54904e-13	0.27101	0.283	0.21	1.71344e-08	naive CD4+ T	RP11.632C17--A.1
EEF1B2P3	7.91505e-13	0.255775	0.276	0.209	3.82131e-08	naive CD4+ T	EEF1B2P3
RPL18	1.05707e-11	0.261716	0.349	0.282	5.10343e-07	naive CD4+ T	RPL18
RPL18A	2.05488e-11	0.258233	0.377	0.31	9.92076e-07	naive CD4+ T	RPL18A
RPS23P8	1.04914e-10	0.256176	0.295	0.235	5.06513e-06	naive CD4+ T	RPS23P8
ITK	1.97059e-10	0.25728	0.335	0.277	9.51383e-06	naive CD4+ T	ITK
TXNIP	3.03256e-09	0.256885	0.585	0.535	0.000146409	naive CD4+ T	TXNIP
Notes: p_val, p-value (unadjusted); avg_logFC, log fold-chage of the average expression between the indicated cell cluster and the other cell clusters. Positive values mean that the gene is more highly expressed in the indicated cluster; pct.1, The proportion of gene expression in the given cell cluster; pct.2, The proportion of gene expression in the other cell clusters; p_val_adj, Adjusted p-va…
