# Supplementary material for: Diversity and intratumoral heterogeneity in human gallbladder cancer progression revealed by single‐cell RNA sequencing
Source: Clin Transl Med. 2021 Jun 27;11(6):e462. doi: 10.1002/ctm2.462 (PMC8236117; doi:10.1002/ctm2.462)
Supplement: Supplementary file 6 — Supporting Information [file CTM2-11-e462-s010.xlsx]

## Sheet: B_biomarkers
Table S5. The differentially expressed genes between the 3 B cell subclusters.
Gene	p_val	avg_logFC	pct.1	pct.2	p_val_adj	cluster	gene
HLA-DRA	5.59393e-138	1.77791	0.948	0.273	2.70069e-133	Follicular B	HLA-DRA
RPS27	1.62031e-124	1.15552	0.988	0.81	7.82268e-120	Follicular B	RPS27
MS4A1	2.86659e-122	2.39187	0.783	0.054	1.38396e-117	Follicular B	MS4A1
RPS6	1.19071e-118	0.995309	0.995	0.893	5.74864e-114	Follicular B	RPS6
RPLP2	2.53648e-115	1.16063	0.968	0.759	1.22459e-110	Follicular B	RPLP2
RPL30	3.17362e-115	1.08825	0.981	0.807	1.53219e-110	Follicular B	RPL30
RPS23	3.32176e-111	1.06276	0.977	0.761	1.60371e-106	Follicular B	RPS23
RPL32	1.61814e-110	0.998963	0.985	0.807	7.8122e-106	Follicular B	RPL32
RPL34	1.06949e-109	0.849696	0.994	0.941	5.1634e-105	Follicular B	RPL34
RPS27A	6.30428e-109	0.925687	0.987	0.874	3.04364e-104	Follicular B	RPS27A
CD69	1.10678e-104	2.44228	0.724	0.067	5.34342e-100	Follicular B	CD69
BTG1	5.24436e-102	1.65887	0.857	0.469	2.53193e-97	Follicular B	BTG1
RPS29	1.3135e-99	0.880786	0.988	0.901	6.34144e-95	Follicular B	RPS29
EEF1A1	4.79046e-99	0.817224	0.999	0.957	2.31279e-94	Follicular B	EEF1A1
RPS20	1.18703e-98	0.961933	0.968	0.756	5.73084e-94	Follicular B	RPS20
RPS12	5.13598e-98	0.987886	0.976	0.802	2.4796e-93	Follicular B	RPS12
RPL9	1.51911e-97	0.944942	0.982	0.78	7.33412e-93	Follicular B	RPL9
RPL39	1.96723e-97	0.990174	0.967	0.724	9.4976e-93	Follicular B	RPL39
RPL11	2.43897e-96	1.01435	0.953	0.743	1.17751e-91	Follicular B	RPL11
CD74	5.7834e-95	0.87301	0.984	0.903	2.79217e-90	Follicular B	CD74
RPL31	1.00157e-92	0.905669	0.979	0.791	4.8355e-88	Follicular B	RPL31
RPS8	4.52381e-91	0.791283	0.988	0.901	2.18405e-86	Follicular B	RPS8
RPL21	8.48864e-91	0.845735	0.983	0.861	4.09823e-86	Follicular B	RPL21
PTMA	3.51643e-89	0.958031	0.966	0.85	1.6977e-84	Follicular B	PTMA
RPS3	7.85048e-88	0.945817	0.946	0.764	3.79013e-83	Follicular B	RPS3
RPL19	2.16242e-83	1.02253	0.922	0.649	1.044e-78	Follicular B	RPL19
CD52	3.21502e-83	1.77664	0.676	0.118	1.55218e-78	Follicular B	CD52
RPL13A	1.91391e-82	0.879363	0.96	0.794	9.24017e-78	Follicular B	RPL13A
RPS21	7.346e-82	0.976235	0.92	0.684	3.54658e-77	Follicular B	RPS21
NAP1L1	9.23637e-81	1.15061	0.852	0.472	4.45923e-76	Follicular B	NAP1L1
RPS18	1.05169e-79	0.936114	0.952	0.85	5.07747e-75	Follicular B	RPS18
RPS11	1.46619e-78	0.828614	0.966	0.807	7.07861e-74	Follicular B	RPS11
RPL10A	4.22244e-78	0.960391	0.922	0.673	2.03855e-73	Follicular B	RPL10A
RPS14	5.06916e-76	0.966712	0.926	0.753	2.44734e-71	Follicular B	RPS14
RPL37	5.62209e-76	0.773502	0.978	0.831	2.71429e-71	Follicular B	RPL37
RPL27A	6.06581e-75	0.742587	0.976	0.885	2.92851e-70	Follicular B	RPL27A
LAPTM5	8.25779e-75	1.44231	0.744	0.282	3.98678e-70	Follicular B	LAPTM5
RPS19	8.49732e-75	0.836541	0.981	0.909	4.10242e-70	Follicular B	RPS19
RPL23	6.66417e-74	0.751283	0.978	0.834	3.21739e-69	Follicular B	RPL23
PABPC1	3.34932e-73	0.83833	0.934	0.78	1.61702e-68	Follicular B	PABPC1
RPL12	3.45362e-73	0.927859	0.917	0.713	1.66737e-68	Follicular B	RPL12
HLA-DPB1	1.25234e-69	1.4515	0.675	0.166	6.04618e-65	Follicular B	HLA-DPB1
RPS13	4.75792e-69	0.82512	0.944	0.716	2.29708e-64	Follicular B	RPS13
RPS16	8.30851e-69	0.739519	0.972	0.834	4.01127e-64	Follicular B	RPS16
RPL8	4.75012e-68	0.917009	0.897	0.71	2.29331e-63	Follicular B	RPL8
CD37	9.2413e-68	1.54112	0.639	0.182	4.46161e-63	Follicular B	CD37
CXCR4	1.7533e-67	1.00305	0.889	0.566	8.46474e-63	Follicular B	CXCR4
RPL38	2.53956e-65	0.842465	0.908	0.735	1.22608e-60	Follicular B	RPL38
RPS25	7.81361e-65	0.90803	0.874	0.66	3.77233e-60	Follicular B	RPS25
BANK1	1.23905e-64	1.69787	0.531	0.038	5.982e-60	Follicular B	BANK1
ZFP36L1	5.097e-64	1.54107	0.713	0.338	2.46078e-59	Follicular B	ZFP36L1
FTH1	1.32834e-63	0.803505	0.895	0.617	6.4131e-59	Follicular B	FTH1
RPS17	4.32513e-62	0.91938	0.887	0.649	2.08813e-57	Follicular B	RPS17
RPL5	1.55337e-60	0.803156	0.912	0.694	7.4995e-56	Follicular B	RPL5
MT-CO3	3.40165e-60	0.513838	0.998	0.984	1.64228e-55	Follicular B	MT-CO3
HLA-DPA1	4.37121e-60	1.19915	0.7	0.263	2.11038e-55	Follicular B	HLA-DPA1
CD83	1.239e-59	1.49521	0.619	0.155	5.98175e-55	Follicular B	CD83
MT-CO1	1.05307e-58	0.544529	0.998	0.976	5.0841e-54	Follicular B	MT-CO1
RPL35A	3.60742e-57	0.706816	0.93	0.796	1.74163e-52	Follicular B	RPL35A
JUND	2.17313e-56	0.775911	0.95	0.812	1.04917e-51	Follicular B	JUND
RPS3A	3.76816e-55	0.753513	0.885	0.625	1.81923e-50	Follicular B	RPS3A
EIF1	2.8891e-54	0.71629	0.936	0.818	1.39483e-49	Follicular B	EIF1
RPL3	3.04144e-53	0.652472	0.949	0.823	1.46838e-48	Follicular B	RPL3
SLC2A3	6.3449e-53	1.67213	0.511	0.094	3.06325e-48	Follicular B	SLC2A3
RPL37A	8.39797e-53	0.622255	0.951	0.855	4.05446e-48	Follicular B	RPL37A
MT-ND4	2.38262e-52	0.421469	1	0.992	1.15031e-47	Follicular B	MT-ND4
PTPRC	4.63429e-52	1.39218	0.584	0.212	2.23739e-47	Follicular B	PTPRC
ACTB	9.98289e-51	0.798036	0.891	0.727	4.81964e-46	Follicular B	ACTB
HNRNPA1	4.86954e-49	0.835032	0.791	0.56	2.35097e-44	Follicular B	HNRNPA1
DDX3X	3.35869e-48	1.05111	0.729	0.437	1.62154e-43	Follicular B	DDX3X
RPL29	1.73931e-47	0.750387	0.859	0.713	8.39722e-43	Follicular B	RPL29
NR4A2	2.22256e-47	1.22408	0.66	0.311	1.07303e-42	Follicular B	NR4A2
RPS2	1.01045e-46	0.778851	0.844	0.67	4.87837e-42	Follicular B	RPS2
FCMR	1.15964e-46	1.49498	0.406	0.016	5.59864e-42	Follicular B	FCMR
RPL22	1.26961e-46	0.907487	0.752	0.491	6.12956e-42	Follicular B	RPL22
RPL27	2.08759e-46	0.713749	0.849	0.654	1.00787e-41	Follicular B	RPL27
IRF8	2.30135e-46	0.89203	0.578	0.123	1.11107e-41	Follicular B	IRF8
H3F3B	2.3632e-46	0.681998	0.921	0.729	1.14093e-41	Follicular B	H3F3B
RPS5	2.56416e-46	0.746814	0.852	0.708	1.23795e-41	Follicular B	RPS5
CALM1	2.34009e-43	0.863467	0.79	0.579	1.12977e-38	Follicular B	CALM1
RPS28	1.73043e-42	0.787011	0.807	0.614	8.35434e-38	Follicular B	RPS28
RPL36	2.15572e-42	0.762908	0.824	0.681	1.04076e-37	Follicular B	RPL36
RPS24	3.48045e-42	0.611346	0.879	0.761	1.68032e-37	Follicular B	RPS24
RPS15A	7.98557e-41	0.688804	0.842	0.66	3.85535e-36	Follicular B	RPS15A
RPSA	1.57683e-40	0.87372	0.724	0.515	7.61277e-36	Follicular B	RPSA
RPL23A	2.76906e-40	0.806221	0.732	0.499	1.33687e-35	Follicular B	RPL23A
GAS5	3.49932e-40	1.11379	0.584	0.284	1.68943e-35	Follicular B	GAS5
MT-ATP6	9.73801e-40	0.366593	1	0.992	4.70142e-35	Follicular B	MT-ATP6
HLA-DRB1	1.44818e-39	1.02383	0.584	0.209	6.99169e-35	Follicular B	HLA-DRB1
RPL6	8.26836e-39	0.58857	0.891	0.708	3.99188e-34	Follicular B	RPL6
PNRC1	9.60823e-39	1.02558	0.618	0.343	4.63876e-34	Follicular B	PNRC1
TOMM7	7.61101e-38	0.908529	0.676	0.472	3.67452e-33	Follicular B	TOMM7
YWHAZ	9.40526e-37	0.859925	0.724	0.517	4.54077e-32	Follicular B	YWHAZ
RPL13	2.24006e-36	0.647848	0.855	0.729	1.08148e-31	Follicular B	RPL13
EIF4A2	4.23056e-36	0.692011	0.793	0.638	2.04247e-31	Follicular B	EIF4A2
CD48	1.35973e-35	1.0849	0.473	0.153	6.56464e-31	Follicular B	CD48
YPEL5	4.54748e-35	0.962764	0.677	0.437	2.19548e-30	Follicular B	YPEL5
EEF1B2	1.24851e-34	0.643377	0.826	0.673	6.02769e-30	Follicular B	EEF1B2
BTF3	1.67498e-34	0.809463	0.677	0.453	8.08661e-30	Follicular B	BTF3
SRSF3	2.7119e-34	0.943103	0.635	0.397	1.30928e-29	Follicular B	SRSF3
SRSF7	4.13808e-34	0.878493	0.703	0.499	1.99782e-29	Follicular B	SRSF7
CD22	6.59064e-34	1.32002	0.366	0.051	3.1819e-29	Follicular B	CD22
RPL4	2.32323e-33	0.623757	0.816	0.633	1.12163e-28	Follicular B	RPL4
RPL10	8.99896e-33	0.555181	0.876	0.761	4.34461e-28	Follicular B	RPL10
JUNB	4.41465e-32	0.772124	0.813	0.66	2.13135e-27	Follicular B	JUNB
BRD2	5.30775e-32	0.820933	0.731	0.576	2.56253e-27	Follicular B	BRD2
REL	7.39088e-32	1.2659	0.362	0.062	3.56824e-27	Follicular B	REL
SFPQ	7.71332e-32	0.831934	0.676	0.475	3.72391e-27	Follicular B	SFPQ
SRSF5	1.21131e-31	0.811384	0.679	0.491	5.84807e-27	Follicular B	SRSF5
EZR	2.19667e-30	0.791464	0.709	0.496	1.06053e-25	Follicular B	EZR
TRA2B	9.76972e-30	0.859482	0.631	0.405	4.71672e-25	Follicular B	TRA2B
RPL7	9.86896e-30	0.747331	0.681	0.496	4.76464e-25	Follicular B	RPL7
RACK1	1.00292e-29	0.568862	0.821	0.705	4.84199e-25	Follicular B	RACK1
MT-ND4L	1.00681e-29	0.407184	0.976	0.938	4.86078e-25	Follicular B	MT-ND4L
ELF1	4.03949e-29	1.0596	0.487	0.225	1.95022e-24	Follicular B	ELF1
RBM39	1.22007e-28	0.706635	0.706	0.566	5.89037e-24	Follicular B	RBM39
EIF4G2	1.35611e-28	0.795321	0.648	0.458	6.54717e-24	Follicular B	EIF4G2
MT-CYB	1.52873e-28	0.321717	0.999	0.981	7.38056e-24	Follicular B	MT-CYB
MGAT5	2.12658e-28	1.12159	0.291	0.024	1.02669e-23	Follicular B	MGAT5
RPS7	2.35016e-28	0.62154	0.751	0.619	1.13463e-23	Follicular B	RPS7
TMSB4X	3.84234e-28	0.30297	0.968	0.831	1.85504e-23	Follicular B	TMSB4X
DDX5	5.69196e-28	0.59716	0.777	0.622	2.74802e-23	Follicular B	DDX5
DUSP1	9.46661e-28	0.583566	0.706	0.469	4.57038e-23	Follicular B	DUSP1
HLA-E	1.81654e-27	0.591681	0.795	0.702	8.77009e-23	Follicular B	HLA-E
SMIM14	1.63837e-26	1.12001	0.373	0.107	7.90989e-22	Follicular B	SMIM14
TUBA1A	1.99179e-26	1.14897	0.362	0.099	9.61618e-22	Follicular B	TUBA1A
LYN	2.93614e-26	1.10214	0.392	0.134	1.41754e-21	Follicular B	LYN
MT-CO2	4.60512e-26	0.270752	1	0.997	2.22331e-21	Follicular B	MT-CO2
MT-ATP8	1.82362e-25	0.403684	0.922	0.879	8.80423e-21	Follicular B	MT-ATP8
YBX1	2.59497e-25	0.768483	0.602	0.426	1.25283e-20	Follicular B	YBX1
HSPA8	4.54051e-25	0.62778	0.784	0.619	2.19211e-20	Follicular B	HSPA8
HNRNPA2B1	5.87948e-25	0.695464	0.678	0.542	2.83856e-20	Follicular B	HNRNPA2B1
LTB	6.46438e-25	1.09361	0.326	0.072	3.12094e-20	Follicular B	LTB
PDE7A	1.49389e-24	1.06897	0.303	0.059	7.21236e-20	Follicular B	PDE7A
DNAJA1	1.87407e-24	0.613426	0.748	0.576	9.0478e-20	Follicular B	DNAJA1
IER5	2.65051e-24	0.980501	0.552	0.351	1.27964e-19	Follicular B	IER5
HSP90AB1	3.17137e-24	0.4142	0.923	0.807	1.5311e-19	Follicular B	HSP90AB1
CD24	3.34628e-24	1.03319	0.285	0.043	1.61555e-19	Follicular B	CD24
TPT1	3.55463e-24	0.288563	0.997	0.973	1.71614e-19	Follicular B	TPT1
WSB1	4.25793e-24	0.954963	0.516	0.319	2.05568e-19	Follicular B	WSB1
FUS	4.38368e-24	0.818077	0.599	0.421	2.1164e-19	Follicular B	FUS
MTATP6P1	4.57708e-24	0.346577	0.976	0.946	2.20977e-19	Follicular B	MTATP6P1
PAX5	5.17874e-24	1.01	0.264	0.027	2.50025e-19	Follicular B	PAX5
TSC22D3	1.06226e-23	0.54449	0.761	0.622	5.12848e-19	Follicular B	TSC22D3
SMAP2	1.1253e-23	0.738371	0.661	0.507	5.43282e-19	Follicular B	SMAP2
PFDN5	1.16106e-23	0.688957	0.663	0.536	5.60547e-19	Follicular B	PFDN5
CFL1	1.72156e-23	0.606667	0.757	0.678	8.31153e-19	Follicular B	CFL1
SP100	3.91584e-23	1.01463	0.387	0.15	1.89053e-18	Follicular B	SP100
HNRNPDL	5.42627e-23	0.776767	0.594	0.437	2.61975e-18	Follicular B	HNRNPDL
ARRDC2	6.46584e-23	1.02955	0.254	0.027	3.12164e-18	Follicular B	ARRDC2
LBH	6.49483e-23	1.01373	0.313	0.075	3.13564e-18	Follicular B	LBH
CHMP1B	7.72171e-23	0.999288	0.419	0.172	3.72796e-18	Follicular B	CHMP1B
RPL18A	9.3515e-23	0.900236	0.519	0.308	4.51481e-18	Follicular B	RPL18A
KLF2	1.30792e-22	0.673563	0.65	0.48	6.31452e-18	Follicular B	KLF2
FOSB	1.41439e-22	0.36746	0.933	0.823	6.82852e-18	Follicular B	FOSB
RPL15	1.73735e-22	0.564108	0.729	0.59	8.38774e-18	Follicular B	RPL15
SWAP70	1.77008e-22	1.04608	0.281	0.054	8.54577e-18	Follicular B	SWAP70
HLA-A	1.96468e-22	0.515844	0.78	0.665	9.48526e-18	Follicular B	HLA-A
KLF6	2.08144e-22	0.635842	0.743	0.539	1.0049e-17	Follicular B	KLF6
ZFP36L2	3.45254e-22	0.637501	0.736	0.609	1.66685e-17	Follicular B	ZFP36L2
NPM1	4.03039e-22	0.538181	0.727	0.614	1.94583e-17	Follicular B	NPM1
NACA	4.3628e-22	0.573471	0.678	0.523	2.10632e-17	Follicular B	NACA
ATP2B1	1.83944e-21	1.0154	0.371	0.145	8.88064e-17	Follicular B	ATP2B1
SMCHD1	2.61039e-21	1.02031	0.398	0.182	1.26027e-16	Follicular B	SMCHD1
HLA-DQA1	2.71299e-21	1.17543	0.323	0.091	1.30981e-16	Follicular B	HLA-DQA1
FAU	3.37207e-21	0.582448	0.728	0.625	1.628e-16	Follicular B	FAU
TUBA1B	3.57746e-21	0.820627	0.55	0.399	1.72716e-16	Follicular B	TUBA1B
MT-ND1	7.24482e-21	0.277402	0.997	0.976	3.49773e-16	Follicular B	MT-ND1
RPL28	8.63686e-21	0.778783	0.582	0.434	4.16979e-16	Follicular B	RPL28
CMTM6	9.27865e-21	0.981212	0.357	0.139	4.47964e-16	Follicular B	CMTM6
RPL9P9	1.04673e-20	0.707989	0.55	0.367	5.0535e-16	Follicular B	RPL9P9
RPS9	1.35066e-20	0.524048	0.76	0.665	6.52083e-16	Follicular B	RPS9
TOB1	1.73071e-20	0.87161	0.426	0.212	8.35568e-16	Follicular B	TOB1
TAF1D	2.55749e-20	0.824854	0.463	0.271	1.23473e-15	Follicular B	TAF1D
ZFAS1	2.90276e-20	0.931895	0.358	0.142	1.40142e-15	Follicular B	ZFAS1
TRIM22	3.18248e-20	0.872674	0.268	0.054	1.53647e-15	Follicular B	TRIM22
RPL23AP42	3.39411e-20	0.685019	0.623	0.515	1.63864e-15	Follicular B	RPL23AP42
KDM6B	4.05862e-20	0.9513	0.404	0.188	1.95946e-15	Follicular B	KDM6B
HLA-DMB	4.68412e-20	0.932077	0.312	0.091	2.26144e-15	Follicular B	HLA-DMB
RPLP1	6.24932e-20	0.438985	0.88	0.818	3.01711e-15	Follicular B	RPLP1
TNF	8.58802e-20	1.14651	0.251	0.043	4.14621e-15	Follicular B	TNF
INPP5D	1.3307e-19	0.921751	0.355	0.147	6.4245e-15	Follicular B	INPP5D
SRSF2	1.54738e-19	0.606958	0.671	0.574	7.47061e-15	Follicular B	SRSF2
ACTG1	2.69189e-19	0.624057	0.746	0.646	1.29962e-14	Follicular B	ACTG1
SNHG5	6.70379e-19	0.592811	0.64	0.523	3.23652e-14	Follicular B	SNHG5
HNRNPH1	9.47374e-19	0.612803	0.629	0.531	4.57383e-14	Follicular B	HNRNPH1
HEXIM1	1.12848e-18	0.797719	0.536	0.367	5.4482e-14	Follicular B	HEXIM1
PNRC2	1.91487e-18	0.910821	0.313	0.11	9.24479e-14	Follicular B	PNRC2
CD55	2.22314e-18	0.927973	0.505	0.332	1.07331e-13	Follicular B	CD55
SF1	3.00297e-18	0.797658	0.437	0.249	1.4498e-13	Follicular B	SF1
ETS1	4.09189e-18	1.0041	0.29	0.094	1.97552e-13	Follicular B	ETS1
NCL	5.14405e-18	0.579918	0.656	0.555	2.4835e-13	Follicular B	NCL
RPS4X	1.00574e-17	0.393156	0.839	0.799	4.85562e-13	Follicular B	RPS4X
CHD1	1.13889e-17	0.969362	0.344	0.147	5.49844e-13	Follicular B	CHD1
PMAIP1	1.56766e-17	0.752543	0.431	0.228	7.5685e-13	Follicular B	PMAIP1
SETX	2.06679e-17	0.960867	0.271	0.08	9.97823e-13	Follicular B	SETX
MBNL1	4.16241e-17	0.876734	0.375	0.196	2.00957e-12	Follicular B	MBNL1
MARCKSL1	7.42985e-17	0.878573	0.383	0.198	3.58706e-12	Follicular B	MARCKSL1
RSRP1	8.60147e-17	0.765539	0.474	0.303	4.1527e-12	Follicular B	RSRP1
RPL14	9.52283e-17	0.452201	0.744	0.643	4.59753e-12	Follicular B	RPL14
ZBTB10	1.31962e-16	0.924154	0.31	0.123	6.371e-12	Follicular B	ZBTB10
SET	1.3248e-16	0.718154	0.486	0.343	6.39599e-12	Follicular B	SET
RPL26	1.43853e-16	0.559525	0.635	0.547	6.94509e-12	Follicular B	RPL26
DUSP2	1.62834e-16	0.807695	0.556	0.399	7.86146e-12	Follicular B	DUSP2
CD53	1.92102e-16	0.741174	0.418	0.244	9.27447e-12	Follicular B	CD53
RSRC2	3.51485e-16	0.784131	0.444	0.282	1.69693e-11	Follicular B	RSRC2
TXNIP	3.88749e-16	0.61909	0.581	0.375	1.87684e-11	Follicular B	TXNIP
RASGEF1B	6.60072e-16	0.908517	0.279	0.097	3.18676e-11	Follicular B	RASGEF1B
CCNL1	7.12707e-16	0.605299	0.629	0.544	3.44088e-11	Follicular B	CCNL1
TAGLN2	7.83418e-16	0.644951	0.589	0.437	3.78227e-11	Follicular B	TAGLN2
COMMD6	1.06682e-15	0.706436	0.424	0.257	5.1505e-11	Follicular B	COMMD6
STK17B	1.32895e-15	0.675458	0.462	0.292	6.41605e-11	Follicular B	STK17B
HLA-DMA	1.77663e-15	0.792327	0.363	0.177	8.57739e-11	Follicular B	HLA-DMA
RPL41	3.8288e-15	0.341194	0.842	0.799	1.84851e-10	Follicular B	RPL41
BCLAF1	4.47421e-15	0.798721	0.422	0.268	2.1601e-10	Follicular B	BCLAF1
RP11-36C20-1	7.56247e-15	0.659588	0.501	0.367	3.65108e-10	Follicular B	RP11-36C20-1
KMT2E	7.89271e-15	0.83583	0.449	0.316	3.81052e-10	Follicular B	KMT2E
PLEKHA2	1.36368e-14	0.840551	0.257	0.086	6.58373e-10	Follicular B	PLEKHA2
STK17A	1.39663e-14	0.690761	0.251	0.078	6.74281e-10	Follicular B	STK17A
IRS2	1.40391e-14	0.950641	0.251	0.083	6.77792e-10	Follicular B	IRS2
FOS	1.75951e-14	0.324628	0.885	0.81	8.49472e-10	Follicular B	FOS
TPM3	2.36803e-14	0.694438	0.452	0.308	1.14326e-09	Follicular B	TPM3
KIAA1551	3.9043e-14	0.855048	0.271	0.105	1.88496e-09	Follicular B	KIAA1551
TMEM123	4.03668e-14	0.979902	0.365	0.214	1.94887e-09	Follicular B	TMEM123
ZNF331	5.50984e-14	0.825857	0.408	0.236	2.6601e-09	Follicular B	ZNF331
RPL18	1.07803e-13	0.752691	0.466	0.33	5.20463e-09	Follicular B	RPL18
RUNX3	1.34381e-13	0.822798	0.33	0.172	6.48777e-09	Follicular B	RUNX3
CLK1	1.98314e-13	0.542637	0.539	0.421	9.57438e-09	Follicular B	CLK1
44446	2.04241e-13	0.744755	0.377	0.223	9.86053e-09	Follicular B	44446
DDX21	2.77192e-13	0.813621	0.396	0.247	1.33826e-08	Follicular B	DDX21
RCSD1	3.11914e-13	0.89575	0.292	0.142	1.50589e-08	Follicular B	RCSD1
NASP	3.30862e-13	0.776158	0.408	0.268	1.59737e-08	Follicular B	NASP
H3F3A	3.44315e-13	0.560244	0.638	0.528	1.66232e-08	Follicular B	H3F3A
LRRFIP1	3.52948e-13	0.840282	0.291	0.134	1.704e-08	Follicular B	LRRFIP1
RP11-475C16-1	5.753e-13	0.640959	0.501	0.418	2.77749e-08	Follicular B	RP11-475C16-1
LRRC75A-AS1	7.59268e-13	0.732905	0.421	0.29	3.66567e-08	Follicular B	LRRC75A-AS1
PRDM2	7.61508e-13	0.790397	0.313	0.158	3.67648e-08	Follicular B	PRDM2
SLC38A1	8.62064e-13	0.836998	0.329	0.182	4.16196e-08	Follicular B	SLC38A1
HNRNPK	9.32467e-13	0.665269	0.461	0.351	4.50186e-08	Follicular B	HNRNPK
MGEA5	1.06677e-12	0.764839	0.319	0.166	5.15028e-08	Follicular B	MGEA5
ADAM28	1.08829e-12	0.806368	0.284	0.129	5.25415e-08	Follicular B	ADAM28
PARP14	1.41004e-12	0.803832	0.256	0.105	6.80752e-08	Follicular B	PARP14
PTMAP5	1.553e-12	0.657854	0.46	0.346	7.49775e-08	Follicular B	PTMAP5
MYLIP	1.59853e-12	0.769633	0.298	0.142	7.71756e-08	Follicular B	MYLIP
RBM38	3.62757e-12	0.76309	0.254	0.105	1.75136e-07	Follicular B	RBM38
SON	3.68186e-12	0.59868	0.512	0.432	1.77757e-07	Follicular B	SON
RAC2	4.16909e-12	0.668131	0.489	0.397	2.01279e-07	Follicular B	RAC2
ARID4B	4.8667e-12	0.808994	0.328	0.185	2.34959e-07	Follicular B	ARID4B
LCP1	5.66152e-12	0.81081	0.284	0.137	2.73333e-07	Follicular B	LCP1
CREM	6.04624e-12	0.696641	0.34	0.174	2.91906e-07	Follicular B	CREM
MAP4K4	8.4318e-12	0.733468	0.259	0.113	4.07079e-07	Follicular B	MAP4K4
ARHGDIB	8.66781e-12	0.656812	0.383	0.241	4.18473e-07	Follicular B	ARHGDIB
TMSB10	8.88496e-12	0.440688	0.616	0.531	4.28957e-07	Follicular B	TMSB10
IDS	8.93236e-12	0.743935	0.381	0.247	4.31246e-07	Follicular B	IDS
SF3B1	9.82436e-12	0.666319	0.466	0.375	4.7431e-07	Follicular B	SF3B1
BIRC3	1.02712e-11	0.597779	0.505	0.375	4.95881e-07	Follicular B	BIRC3
MEF2C	1.48601e-11	0.77107	0.341	0.204	7.17429e-07	Follicular B	MEF2C
EGR1	1.49637e-11	0.799789	0.567	0.464	7.22433e-07	Follicular B	EGR1
TOB2	1.65096e-11	0.719233	0.264	0.115	7.97065e-07	Follicular B	TOB2
SKIL	2.10903e-11	0.73598	0.36	0.22	1.01822e-06	Follicular B	SKIL
RP11-543P15-1	2.27854e-11	0.701545	0.3	0.161	1.10006e-06	Follicular B	RP11-543P15-1
CALM2	2.45716e-11	0.619536	0.43	0.314	1.18629e-06	Follicular B	CALM2
RBMX	2.7766e-11	0.677607	0.353	0.22	1.34051e-06	Follicular B	RBMX
SAT1	2.86313e-11	0.314425	0.646	0.55	1.38229e-06	Follicular B	SAT1
AMD1	3.17839e-11	0.737275	0.334	0.201	1.53449e-06	Follicular B	AMD1
TSPYL2	3.42163e-11	0.471319	0.38	0.247	1.65193e-06	Follicular B	TSPYL2
PPP4R3A	6.29979e-11	0.752397	0.285	0.15	3.04148e-06	Follicular B	PPP4R3A
RPL7A	8.11916e-11	0.383529	0.703	0.665	3.91985e-06	Follicular B	RPL7A
EEF2	8.95198e-11	0.395652	0.617	0.536	4.32192e-06	Follicular B	EEF2
WIPF1	9.14125e-11	0.692747	0.295	0.161	4.4133e-06	Follicular B	WIPF1
PPP1R15A	9.23577e-11	0.446406	0.653	0.582	4.45894e-06	Follicular B	PPP1R15A
MSN	9.29863e-11	0.66928	0.289	0.15	4.48929e-06	Follicular B	MSN
RPL39P3	9.62798e-11	0.626588	0.385	0.268	4.64829e-06	Follicular B	RPL39P3
MYCBP2	2.78365e-10	0.729111	0.299	0.166	1.34392e-05	Follicular B	MYCBP2
NR4A1	2.85832e-10	0.418166	0.688	0.609	1.37997e-05	Follicular B	NR4A1
MOB1A	4.30343e-10	0.718737	0.317	0.198	2.07765e-05	Follicular B	MOB1A
ZC3HAV1	4.34797e-10	0.675216	0.361	0.228	2.09916e-05	Follicular B	ZC3HAV1
C6orf62	4.86785e-10	0.67986	0.335	0.212	2.35015e-05	Follicular B	C6orf62
NR4A3	5.67453e-10	0.757424	0.326	0.19	2.73961e-05	Follicular B	NR4A3
MYH9	8.94912e-10	0.640181	0.274	0.147	4.32055e-05	Follicular B	MYH9
RALGPS2	9.43447e-10	0.735505	0.284	0.161	4.55487e-05	Follicular B	RALGPS2
RPS23P8	1.01483e-09	0.594266	0.371	0.257	4.89949e-05	Follicular B	RPS23P8
BPTF	1.5305e-09	0.700045	0.305	0.188	7.38912e-05	Follicular B	BPTF
ACTR3	1.74693e-09	0.680247	0.294	0.174	8.43398e-05	Follicular B	ACTR3
CELF2	1.96732e-09	0.725443	0.266	0.145	9.49802e-05	Follicular B	CELF2
TRA2A	2.38892e-09	0.668087	0.333	0.225	0.000115335	Follicular B	TRA2A
ACTR2	2.43637e-09	0.653255	0.398	0.3	0.000117625	Follicular B	ACTR2
PRRC2C	2.51724e-09	0.599743	0.406	0.303	0.00012153	Follicular B	PRRC2C
RPL24	2.69524e-09	0.387329	0.632	0.606	0.000130123	Follicular B	RPL24
HNRNPH3	3.05182e-09	0.679032	0.277	0.158	0.000147339	Follicular B	HNRNPH3
KLF10	3.6611e-09	0.648009	0.307	0.188	0.000176754	Follicular B	KLF10
UBB	7.12525e-09	0.28399	0.687	0.59	0.000344	Follicular B	UBB
RAN	1.11997e-08	0.572306	0.396	0.3	0.000540708	Follicular B	RAN
HNRNPA0	1.27098e-08	0.613305	0.342	0.239	0.000613618	Follicular B	HNRNPA0
HMGB2	1.44422e-08	0.669844	0.297	0.182	0.000697255	Follicular B	HMGB2
SNHG1	2.18834e-08	0.651555	0.284	0.174	0.00105651	Follicular B	SNHG1
SRRM1	2.4571e-08	0.685033	0.337	0.241	0.00118626	Follicular B	SRRM1
EIF3E	2.61067e-08	0.574028	0.405	0.322	0.0012604	Follicular B	EIF3E
RBM8A	2.83434e-08	0.616652	0.271	0.164	0.00136839	Follicular B	RBM8A
PFN1	3.12174e-08	0.490423	0.518	0.453	0.00150715	Follicular B	PFN1
MTND1P23	3.54168e-08	0.273027	0.805	0.794	0.00170989	Follicular B	MTND1P23
NSA2	3.72993e-08	0.586268	0.345	0.244	0.00180077	Follicular B	NSA2
SCAF11	3.8275e-08	0.597872	0.283	0.174	0.00184788	Follicular B	SCAF11
EPC1	4.50583e-08	0.67779	0.271	0.166	0.00217537	Follicular B	EPC1
HSPH1	4.61561e-08	0.332311	0.626	0.517	0.00222837	Follicular B	HSPH1
MATR3	6.12761e-08	0.540473	0.355	0.252	0.00295835	Follicular B	MATR3
CYCS	6.60747e-08	0.545752	0.388	0.29	0.00319002	Follicular B	CYCS
PNN	7.89545e-08	0.636698	0.295	0.19	0.00381185	Follicular B	PNN
INSIG1	1.02975e-07	0.641938	0.253	0.147	0.00497155	Follicular B	INSIG1
CYBB	1.03738e-07	0.463219	0.257	0.137	0.00500838	Follicular B	CYBB
SAP18	1.05886e-07	0.599527	0.432	0.365	0.00511208	Follicular B	SAP18
CCNI	1.1192e-07	0.437627	0.541	0.496	0.0054034	Follicular B	CCNI
ZFAND5	1.19164e-07	0.583993	0.403	0.327	0.00575313	Follicular B	ZFAND5
ARF6	1.26022e-07	0.564153	0.336	0.244	0.00608423	Follicular B	ARF6
HMGN1	1.4304e-07	0.608444	0.368	0.3	0.00690584	Follicular B	HMGN1
UBA52	1.73325e-07	0.447064	0.51	0.458	0.00836797	Follicular B	UBA52
IER2	1.79266e-07	0.422848	0.592	0.531	0.00865479	Follicular B	IER2
SLC25A3	2.14031e-07	0.550741	0.423	0.367	0.0103332	Follicular B	SLC25A3
RBM3	2.55751e-07	0.581529	0.352	0.271	0.0123474	Follicular B	RBM3
BASP1	2.91918e-07	0.594799	0.338	0.249	0.0140935	Follicular B	BASP1
RP11-234A1-1	3.263e-07	0.569227	0.375	0.303	0.0157534	Follicular B	RP11-234A1-1
ATP1A1	3.6474e-07	0.59546	0.317	0.228	0.0176093	Follicular B	ATP1A1
SNHG6	3.93981e-07	0.529416	0.356	0.257	0.019021	Follicular B	SNHG6
EIF3H	4.07088e-07	0.590446	0.337	0.257	0.0196538	Follicular B	EIF3H
ILF3	4.31339e-07	0.552825	0.268	0.169	0.0208246	Follicular B	ILF3
CHD2	4.68916e-07	0.591652	0.316	0.223	0.0226388	Follicular B	CHD2
PRPF38B	4.71879e-07	0.590216	0.348	0.263	0.0227818	Follicular B	PRPF38B
SNHG8	4.93898e-07	0.591578	0.344	0.263	0.0238449	Follicular B	SNHG8
RSL1D1	5.04072e-07	0.624856	0.263	0.169	0.0243361	Follicular B	RSL1D1
H2AFZ	5.29812e-07	0.576229	0.402	0.34	0.0255788	Follicular B	H2AFZ
TAF7	6.64575e-07	0.611454	0.346	0.271	0.032085	Follicular B	TAF7
CKS2	6.98159e-07	0.609493	0.311	0.22	0.0337064	Follicular B	CKS2
RP11-425L10-1	8.52454e-07	0.57767	0.326	0.252	0.0411556	Follicular B	RP11-425L10-1
PCBP2	9.61541e-07	0.456357	0.48	0.437	0.0464223	Follicular B	PCBP2
SERTAD1	9.67981e-07	0.625065	0.264	0.174	0.0467332	Follicular B	SERTAD1
JMJD1C	9.76849e-07	0.561784	0.269	0.177	0.0471613	Follicular B	JMJD1C
ARL6IP1	1.10008e-06	0.545568	0.294	0.204	0.0531107	Follicular B	ARL6IP1
LY9	1.32755e-06	0.639854	0.289	0.201	0.0640928	Follicular B	LY9
ATF7IP	1.33525e-06	0.664247	0.263	0.172	0.0644646	Follicular B	ATF7IP
KPNB1	1.83436e-06	0.561	0.325	0.244	0.0885609	Follicular B	KPNB1
SRSF11	1.84809e-06	0.536973	0.468	0.426	0.0892238	Follicular B	SRSF11
HNRNPC	2.10321e-06	0.417315	0.487	0.448	0.101541	Follicular B	HNRNPC
ATP1B3	2.79889e-06	0.72973	0.282	0.193	0.135127	Follicular B	ATP1B3
JAK1	5.03705e-06	0.500593	0.267	0.182	0.243184	Follicular B	JAK1
ODC1	5.55988e-06	0.290281	0.511	0.426	0.268425	Follicular B	ODC1
RP11-371A22-1	5.74861e-06	0.550942	0.274	0.198	0.277537	Follicular B	RP11-371A22-1
44448	6.44453e-06	0.498037	0.297	0.22	0.311135	Follicular B	44448
RP11-864N7-2	6.88078e-06	0.487326	0.415	0.37	0.332197	Follicular B	RP11-864N7-2
DAZAP2	7.53029e-06	0.537107	0.334	0.271	0.363555	Follicular B	DAZAP2
ST13	8.8392e-06	0.529409	0.328	0.257	0.426748	Follicular B	ST13
HNRNPU	9.68847e-06	0.464939	0.38	0.322	0.467749	Follicular B	HNRNPU
CHD4	1.31823e-05	0.541804	0.292	0.214	0.636429	Follicular B	CHD4
YY1	1.47911e-05	0.573911	0.258	0.185	0.7141	Follicular B	YY1
SH3BGRL3	1.58006e-05	0.414334	0.39	0.335	0.762839	Follicular B	SH3BGRL3
RP11-226L15-1	2.13539e-05	0.533138	0.314	0.252	1	Follicular B	RP11-226L15-1
RBBP6	2.25462e-05	0.450079	0.396	0.327	1	Follicular B	RBBP6
HNRNPAB	2.34765e-05	0.582823	0.316	0.263	1	Follicular B	HNRNPAB
GADD45B	2.40845e-05	0.379467	0.597	0.563	1	Follicular B	GADD45B
STK4	2.44403e-05	0.547722	0.252	0.177	1	Follicular B	STK4
CDC42	2.48553e-05	0.506174	0.362	0.319	1	Follicular B	CDC42
EIF5	2.56992e-05	0.364695	0.507	0.472	1	Follicular B	EIF5
OAZ1	3.59349e-05	0.33366	0.596	0.627	1	Follicular B	OAZ1
RPS26	4.38164e-05	0.540802	0.431	0.405	1	Follicular B	RPS26
RPL7P9	4.45458e-05	0.508696	0.348	0.303	1	Follicular B	RPL7P9
GPBP1	4.63319e-05	0.524144	0.37	0.322	1	Follicular B	GPBP1
WTAP	4.65949e-05	0.457683	0.259	0.185	1	Follicular B	WTAP
MTCO1P12	4.76559e-05	0.38534	0.429	0.383	1	Follicular B	MTCO1P12
PCF11	4.81574e-05	0.524414	0.303	0.241	1	Follicular B	PCF11
NCOA3	5.17448e-05	0.534149	0.3	0.241	1	Follicular B	NCOA3
IQGAP1	5.22541e-05	0.522467	0.254	0.182	1	Follicular B	IQGAP1
BOD1L1	5.63131e-05	0.559059	0.258	0.188	1	Follicular B	BOD1L1
ROCK1	6.247e-05	0.524193	0.256	0.185	1	Follicular B	ROCK1
SLC25A5	6.56587e-05	0.493862	0.332	0.276	1	Follicular B	SLC25A5
UBE2D3	6.7777e-05	0.4761	0.392	0.365	1	Follicular B	UBE2D3
AREG	7.11507e-05	0.598244	0.265	0.19	1	Follicular B	AREG
RP11-51O6-1	7.12707e-05	0.497125	0.268	0.204	1	Follicular B	RP11-51O6-1
NUFIP2	7.17775e-05	0.582379	0.273	0.212	1	Follicular B	NUFIP2
MIDN	7.19609e-05	0.463408	0.32	0.255	1	Follicular B	MIDN
RBM25	8.59668e-05	0.479739	0.424	0.397	1	Follicular B	RBM25
RPL35	9.43138e-05	0.356019	0.518	0.517	1	Follicular B	RPL35
PTP4A1	0.000109552	0.46168	0.291	0.225	1	Follicular B	PTP4A1
RHOB	0.000116005	0.369524	0.435	0.386	1	Follicular B	RHOB
UBE2S	0.000124768	0.517335	0.281	0.22	1	Follicular B	UBE2S
H2AFX	0.000143732	0.522455	0.254	0.19	1	Follicular B	H2AFX
HNRNPM	0.000200328	0.467365	0.298	0.244	1	Follicular B	HNRNPM
RP11-92K2-2	0.000232299	0.420285	0.251	0.188	1	Follicular B	RP11-92K2-2
SNHG12	0.000238408	0.482569	0.256	0.19	1	Follicular B	SNHG12
SERBP1	0.000266184	0.513528	0.297	0.252	1	Follicular B	SERBP1
YWHAQ	0.000283998	0.537239	0.258	0.209	1	Follicular B	YWHAQ
PPIA	0.000382663	0.278795	0.546	0.555	1	Follicular B	PPIA
RP11-466H18-1	0.000418508	0.418828	0.332	0.292	1	Follicular B	RP11-466H18-1
GLTSCR2	0.000466873	0.448857	0.292	0.244	1	Follicular B	GLTSCR2
MORF4L1	0.000474749	0.417718	0.348	0.316	1	Follicular B	MORF4L1
CSRNP1	0.00050327	0.445741	0.357	0.324	1	Follicular B	CSRNP1
PPM1K	0.000507336	0.477705	0.291	0.239	1	Follicular B	PPM1K
TUBB4B	0.00051135	0.457257	0.344	0.303	1	Follicular B	TUBB4B
GNB1	0.000560712	0.452238	0.282	0.236	1	Follicular B	GNB1
SOD1	0.000589549	0.425223	0.357	0.324	1	Follicular B	SOD1
NOP56	0.000662082	0.434133	0.269	0.214	1	Follicular B	NOP56
ARGLU1	0.000697873	0.487233	0.289	0.247	1	Follicular B	ARGLU1
ARPC2	0.000721021	0.409492	0.411	0.394	1	Follicular B	ARPC2
AKAP13	0.000727767	0.52978	0.285	0.244	1	Follicular B	AKAP13
PTBP1	0.000748667	0.465271	0.333	0.3	1	Follicular B	PTBP1
RPL27AP	0.000855508	0.466801	0.336	0.308	1	Follicular B	RPL27AP
WAC	0.00094137	0.450305	0.36	0.338	1	Follicular B	WAC
RPL6P27	0.000961801	0.31704	0.48	0.472	1	Follicular B	RPL6P27
RPL26P19	0.00103616	0.425071	0.319	0.276	1	Follicular B	RPL26P19
PPP1R15B	0.00111794	0.491055	0.264	0.223	1	Follicular B	PPP1R15B
BZW1	0.00113673	0.503937	0.258	0.214	1	Follicular B	BZW1
ATF4	0.00115585	0.252695	0.588	0.609	1	Follicular B	ATF4
CD44	0.00117103	0.486982	0.327	0.298	1	Follicular B	CD44
HLA-F	0.00144532	0.505104	0.259	0.217	1	Follicular B	HLA-F
CD47	0.00164754	0.422309	0.273	0.228	1	Follicular B	CD47
NXF1	0.0017244	0.37438	0.297	0.252	1	Follicular B	NXF1
EIF4B	0.00186148	0.385112	0.392	0.383	1	Follicular B	EIF4B
DEDD2	0.00191311	0.436583	0.31	0.273	1	Follicular B	DEDD2
RPL3P4	0.00226431	0.336692	0.453	0.466	1	Follicular B	RPL3P4
ARL6IP5	0.00232406	0.475197	0.251	0.206	1	Follicular B	ARL6IP5
ANP32B	0.00269398	0.360248	0.391	0.381	1	Follicular B	ANP32B
BRD4	0.00296318	0.326062	0.284	0.239	1	Follicular B	BRD4
DDX17	0.00309469	0.494288	0.414	0.432	1	Follicular B	DDX17
MKNK2	0.00327366	0.35363	0.345	0.306	1	Follicular B	MKNK2
SARAF	0.00338361	0.483541	0.389	0.394	1	Follicular B	SARAF
HNRNPA3	0.00385946	0.392246	0.355	0.346	1	Follicular B	HNRNPA3
FNBP1	0.00390849	0.349985	0.297	0.263	1	Follicular B	FNBP1
HNRNPL	0.00392756	0.437783	0.283	0.257	1	Follicular B	HNRNPL
HMGN2	0.00536783	0.45274	0.272	0.239	1	Follicular B	HMGN2
SRSF6	0.0054254	0.373805	0.316	0.29	1	Follicular B	SRSF6
POU2F2	0.00634213	0.540314	0.307	0.29	1	Follicular B	POU2F2
RPS15	0.00838223	0.422142	0.409	0.434	1	Follicular B	RPS15
SBDS	0.00875001	0.411555	0.288	0.268	1	Follicular B	SBDS
DYNLL1	0.00917818	0.366934	0.346	0.34	1	Follicular B	DYNLL1
IRF2BP2	0.00991363	0.374966	0.365	0.359	1	Follicular B	IRF2BP2
MZB1	2.37967e-278	2.40399	0.728	0.03	1.14888e-273	Plasma	MZB1
XBP1	5.00292e-238	2.10218	0.746	0.056	2.41536e-233	Plasma	XBP1
IGHG4	9.73376e-237	4.67554	0.579	0.015	4.69936e-232	Plasma	IGHG4
DERL3	2.13004e-220	1.86024	0.624	0.03	1.02836e-215	Plasma	DERL3
SSR4	2.5898e-209	2.45508	0.86	0.151	1.25033e-204	Plasma	SSR4
FKBP2	3.0019e-203	1.60107	0.678	0.053	1.44929e-198	Plasma	FKBP2
IGHG3	8.37234e-197	4.5347	0.561	0.029	4.04208e-192	Plasma	IGHG3
JCHAIN	2.31532e-189	4.2585	0.699	0.085	1.11781e-184	Plasma	JCHAIN
PRDM1	3.91693e-164	1.47834	0.463	0.019	1.89105e-159	Plasma	PRDM1
SEC11C	6.73168e-156	1.81255	0.663	0.093	3.24999e-151	Plasma	SEC11C
PRDX4	1.30696e-154	1.4732	0.466	0.025	6.30987e-150	Plasma	PRDX4
SLAMF7	2.02226e-150	1.35097	0.549	0.048	9.76327e-146	Plasma	SLAMF7
IGHG1	9.75642e-147	4.68413	0.63	0.099	4.7103e-142	Plasma	IGHG1
ITM2C	7.80647e-141	1.30847	0.519	0.045	3.76889e-136	Plasma	ITM2C
IGHGP	3.44133e-140	3.25712	0.352	0.008	1.66144e-135	Plasma	IGHGP
FER1L4	5.32495e-139	1.05807	0.313	0.002	2.57083e-134	Plasma	FER1L4
FKBP11	1.2491e-137	1.0845	0.406	0.019	6.03053e-133	Plasma	FKBP11
ANKRD36BP2	1.99544e-135	0.992956	0.328	0.005	9.63377e-131	Plasma	ANKRD36BP2
RRBP1	7.31374e-118	1.20815	0.43	0.036	3.531e-113	Plasma	RRBP1
TRIB1	5.15679e-117	1.3777	0.454	0.044	2.48965e-112	Plasma	TRIB1
SDC1	9.43932e-114	1.04981	0.37	0.022	4.55721e-109	Plasma	SDC1
NUCB2	6.95902e-107	1.01897	0.373	0.027	3.35974e-102	Plasma	NUCB2
VIMP	9.61887e-107	1.12853	0.457	0.051	4.64389e-102	Plasma	VIMP
SDF2L1	4.8975e-105	0.832728	0.328	0.017	2.36446e-100	Plasma	SDF2L1
TNFRSF17	2.8781e-104	0.759934	0.254	0.004	1.38952e-99	Plasma	TNFRSF17
FNDC3B	1.57853e-102	0.742775	0.278	0.008	7.62101e-98	Plasma	FNDC3B
HDLBP	1.10413e-96	1.06462	0.478	0.067	5.33062e-92	Plasma	HDLBP
ANKRD28	7.06667e-93	1.10289	0.382	0.04	3.41172e-88	Plasma	ANKRD28
IGHG2	2.91921e-90	3.9247	0.328	0.027	1.40936e-85	Plasma	IGHG2
SSR3	1.72833e-89	1.07422	0.513	0.09	8.34421e-85	Plasma	SSR3
IGHA2	5.52302e-87	4.3495	0.29	0.02	2.66646e-82	Plasma	IGHA2
HERPUD1	1.59007e-86	1.40681	0.901	0.535	7.67669e-82	Plasma	HERPUD1
PDIA4	3.55247e-85	0.966561	0.343	0.034	1.7151e-80	Plasma	PDIA4
IGLC3	5.71754e-84	3.7504	0.275	0.018	2.76037e-79	Plasma	IGLC3
HSP90B1	6.47679e-80	1.33768	0.866	0.451	3.12693e-75	Plasma	HSP90B1
CKAP4	8.80312e-77	0.781476	0.299	0.026	4.25006e-72	Plasma	CKAP4
TMEM258	1.97071e-74	0.993196	0.546	0.125	9.51437e-70	Plasma	TMEM258
TMED9	2.72402e-74	0.958982	0.49	0.096	1.31513e-69	Plasma	TMED9
IGHA1	5.79177e-74	4.83111	0.424	0.083	2.79621e-69	Plasma	IGHA1
IGKC	2.52386e-73	4.72455	0.788	0.507	1.2185e-68	Plasma	IGKC
MANF	3.76549e-71	0.973366	0.391	0.062	1.81794e-66	Plasma	MANF
MYDGF	1.27944e-70	0.755021	0.334	0.042	6.17702e-66	Plasma	MYDGF
SRPRB	2.59444e-70	0.733015	0.31	0.034	1.25257e-65	Plasma	SRPRB
CECR1	3.62817e-68	0.89415	0.409	0.07	1.75164e-63	Plasma	CECR1
KDELR1	2.60203e-67	0.887264	0.445	0.086	1.25624e-62	Plasma	KDELR1
PDIA6	4.38041e-66	0.985933	0.513	0.123	2.11482e-61	Plasma	PDIA6
CD63	1.05145e-65	0.911747	0.484	0.107	5.07632e-61	Plasma	CD63
SPCS2	4.00414e-65	0.888051	0.516	0.123	1.93316e-60	Plasma	SPCS2
GSTP1	4.90769e-65	1.01005	0.504	0.118	2.36938e-60	Plasma	GSTP1
CRELD2	8.51797e-65	0.747653	0.325	0.044	4.11239e-60	Plasma	CRELD2
CLPTM1L	1.34744e-64	0.687334	0.361	0.056	6.50533e-60	Plasma	CLPTM1L
TXNDC15	1.39097e-64	0.618295	0.299	0.035	6.71546e-60	Plasma	TXNDC15
DNAJC1	1.76832e-63	0.744633	0.313	0.041	8.53725e-59	Plasma	DNAJC1
CREB3L2	5.49727e-63	0.634947	0.367	0.058	2.65403e-58	Plasma	CREB3L2
PPIB	1.6709e-62	0.811052	0.379	0.066	8.06694e-58	Plasma	PPIB
CD38	3.3955e-61	0.729205	0.263	0.028	1.63931e-56	Plasma	CD38
SEC61B	1.8981e-60	0.866432	0.463	0.105	9.16384e-56	Plasma	SEC61B
IGLC2	2.34931e-60	4.54103	0.337	0.062	1.13422e-55	Plasma	IGLC2
RPN2	3.49134e-59	0.95559	0.513	0.133	1.68558e-54	Plasma	RPN2
CD27	7.41233e-59	0.605748	0.293	0.038	3.5786e-54	Plasma	CD27
ERN1	5.80861e-56	0.709072	0.304	0.045	2.80434e-51	Plasma	ERN1
LMAN1	5.57324e-55	0.773657	0.394	0.081	2.6907e-50	Plasma	LMAN1
SPCS1	1.05579e-54	0.87256	0.543	0.159	5.09724e-50	Plasma	SPCS1
TXNDC11	5.09926e-54	0.767119	0.34	0.061	2.46187e-49	Plasma	TXNDC11
SEL1L	3.39673e-53	0.640195	0.287	0.042	1.63991e-48	Plasma	SEL1L
ERLEC1	3.67225e-53	0.708962	0.296	0.045	1.77292e-48	Plasma	ERLEC1
GLRX	1.69612e-49	0.641894	0.254	0.035	8.18871e-45	Plasma	GLRX
IFI6	6.1908e-49	1.07776	0.284	0.047	2.98886e-44	Plasma	IFI6
HSPA1B	9.283e-49	1.61343	0.71	0.369	4.48174e-44	Plasma	HSPA1B
MAN1A1	4.19445e-48	0.649908	0.269	0.041	2.02504e-43	Plasma	MAN1A1
P4HB	5.48578e-48	0.704131	0.415	0.101	2.64848e-43	Plasma	P4HB
HMCES	6.30994e-48	0.623872	0.275	0.043	3.04637e-43	Plasma	HMCES
SPCS3	5.7633e-47	0.749184	0.415	0.105	2.78246e-42	Plasma	SPCS3
SPATS2	1.07577e-46	0.618749	0.304	0.056	5.1937e-42	Plasma	SPATS2
TMEM59	1.96499e-46	0.828183	0.466	0.135	9.48678e-42	Plasma	TMEM59
KDELR2	2.30527e-46	0.591294	0.281	0.047	1.11296e-41	Plasma	KDELR2
FCRL5	3.39905e-43	0.611153	0.367	0.085	1.64103e-38	Plasma	FCRL5
ARFGAP3	4.14628e-43	0.568471	0.269	0.047	2.00178e-38	Plasma	ARFGAP3
FBXW7	5.5626e-42	0.681188	0.364	0.089	2.68557e-37	Plasma	FBXW7
NPC2	3.57755e-41	0.675765	0.412	0.115	1.72721e-36	Plasma	NPC2
SEC61G	1.57308e-40	0.717674	0.412	0.116	7.59466e-36	Plasma	SEC61G
PIM1	1.779e-40	0.704052	0.439	0.129	8.58884e-36	Plasma	PIM1
POU2AF1	1.33039e-39	0.807197	0.487	0.163	6.423e-35	Plasma	POU2AF1
RPN1	5.23885e-39	0.557379	0.34	0.082	2.52926e-34	Plasma	RPN1
PIM2	6.01107e-39	0.866958	0.716	0.384	2.90208e-34	Plasma	PIM2
ACADVL	3.02969e-38	0.545829	0.358	0.09	1.4627e-33	Plasma	ACADVL
CPNE5	6.46968e-38	0.414668	0.272	0.053	3.1235e-33	Plasma	CPNE5
ABCG1	3.06184e-37	0.822455	0.403	0.121	1.47823e-32	Plasma	ABCG1
TRAM1	6.98917e-37	0.719591	0.451	0.146	3.3743e-32	Plasma	TRAM1
PSAP	1.18659e-36	0.768098	0.681	0.354	5.72873e-32	Plasma	PSAP
OS9	1.97328e-36	0.553591	0.427	0.128	9.52682e-32	Plasma	OS9
FNDC3A	9.26692e-36	0.469162	0.254	0.05	4.47397e-31	Plasma	FNDC3A
PLPP5	3.30855e-35	0.507055	0.346	0.089	1.59734e-30	Plasma	PLPP5
DDOST	3.62031e-35	0.448228	0.275	0.059	1.74785e-30	Plasma	DDOST
TMED10	3.12505e-34	0.571644	0.418	0.131	1.50874e-29	Plasma	TMED10
RPS27L	3.84842e-34	0.594168	0.272	0.06	1.85798e-29	Plasma	RPS27L
OSTC	2.82156e-33	0.475218	0.278	0.064	1.36222e-28	Plasma	OSTC
SRPRA	4.56983e-33	0.453815	0.406	0.123	2.20627e-28	Plasma	SRPRA
CPEB4	9.27086e-33	0.480949	0.254	0.055	4.47588e-28	Plasma	CPEB4
SEC14L1	2.31366e-31	0.518137	0.349	0.101	1.11701e-26	Plasma	SEC14L1
ERGIC3	2.87345e-31	0.425353	0.275	0.065	1.38727e-26	Plasma	ERGIC3
CFLAR	3.11488e-30	0.464808	0.454	0.158	1.50383e-25	Plasma	CFLAR
SURF4	4.10431e-30	0.431779	0.269	0.065	1.98152e-25	Plasma	SURF4
METTL7A	2.02292e-29	0.510271	0.316	0.089	9.76646e-25	Plasma	METTL7A
DNAJB9	3.86723e-28	0.665301	0.427	0.162	1.86706e-23	Plasma	DNAJB9
CCDC88A	2.78702e-27	0.7064	0.331	0.105	1.34555e-22	Plasma	CCDC88A
UBE2J1	3.92178e-27	0.668146	0.403	0.147	1.8934e-22	Plasma	UBE2J1
TMED2	4.60158e-27	0.454883	0.343	0.107	2.2216e-22	Plasma	TMED2
NDUFA1	5.07459e-27	0.547176	0.54	0.227	2.44996e-22	Plasma	NDUFA1
SND1	5.80452e-27	0.44025	0.287	0.079	2.80236e-22	Plasma	SND1
CANX	8.31708e-27	0.557889	0.457	0.18	4.0154e-22	Plasma	CANX
NEAT1	3.2736e-26	0.967121	0.666	0.365	1.58046e-21	Plasma	NEAT1
REEP5	5.27669e-25	0.509692	0.364	0.126	2.54754e-20	Plasma	REEP5
OGT	5.34334e-25	0.5172	0.325	0.106	2.57971e-20	Plasma	OGT
COX5A	9.05761e-25	0.413426	0.278	0.08	4.37292e-20	Plasma	COX5A
ANXA2	3.10034e-24	0.36191	0.31	0.096	1.49681e-19	Plasma	ANXA2
DUSP5	5.88566e-24	0.726252	0.412	0.17	2.84154e-19	Plasma	DUSP5
DAD1	8.11961e-24	0.481901	0.301	0.096	3.92007e-19	Plasma	DAD1
VIM	1.82131e-23	0.590306	0.543	0.258	8.79308e-19	Plasma	VIM
HSH2D	3.09615e-23	0.36986	0.293	0.09	1.49479e-18	Plasma	HSH2D
HSPA1A	3.65647e-23	1.01978	0.669	0.433	1.76531e-18	Plasma	HSPA1A
RGS1	6.58393e-22	0.801384	0.519	0.267	3.17866e-17	Plasma	RGS1
THEMIS2	2.57581e-21	0.376722	0.29	0.095	1.24357e-16	Plasma	THEMIS2
SYVN1	3.21243e-21	0.401239	0.296	0.098	1.55093e-16	Plasma	SYVN1
RGCC	8.3843e-21	0.484686	0.37	0.144	4.04786e-16	Plasma	RGCC
IER3	1.71299e-20	0.448672	0.272	0.088	8.27014e-16	Plasma	IER3
UQCRQ	4.08641e-20	0.330344	0.301	0.103	1.97288e-15	Plasma	UQCRQ
LGALS1	1.21257e-19	0.455327	0.251	0.08	5.85416e-15	Plasma	LGALS1
HSPB1	1.97395e-19	0.670168	0.319	0.123	9.53001e-15	Plasma	HSPB1
SUB1	3.99746e-19	0.522378	0.519	0.259	1.92993e-14	Plasma	SUB1
PRDX5	6.36163e-19	0.356173	0.266	0.089	3.07133e-14	Plasma	PRDX5
RPL36AL	2.62125e-18	0.461733	0.501	0.238	1.26551e-13	Plasma	RPL36AL
UBXN4	7.84057e-18	0.356282	0.397	0.167	3.78535e-13	Plasma	UBXN4
FAM46C	2.9283e-17	0.524815	0.528	0.279	1.41375e-12	Plasma	FAM46C
CDK2AP2	1.06861e-16	0.362656	0.278	0.103	5.15912e-12	Plasma	CDK2AP2
ATP5J	1.51324e-16	0.36719	0.293	0.113	7.30576e-12	Plasma	ATP5J
CUTA	1.587e-16	0.330605	0.334	0.136	7.66186e-12	Plasma	CUTA
SSR1	1.86741e-16	0.310842	0.266	0.096	9.01566e-12	Plasma	SSR1
ATPIF1	8.9712e-16	0.365479	0.287	0.111	4.3312e-11	Plasma	ATPIF1
SEC63	1.73602e-15	0.31479	0.293	0.115	8.38133e-11	Plasma	SEC63
SEC62	2.56598e-15	0.336733	0.49	0.24	1.23883e-10	Plasma	SEC62
ISCU	3.21158e-15	0.352811	0.34	0.145	1.55052e-10	Plasma	ISCU
CDK5RAP3	3.90392e-15	0.339168	0.284	0.112	1.88478e-10	Plasma	CDK5RAP3
SELK	3.43091e-14	0.324371	0.475	0.239	1.65641e-09	Plasma	SELK
HSPA5	4.52512e-14	0.628578	0.66	0.463	2.18468e-09	Plasma	HSPA5
YPEL3	5.05613e-14	0.28259	0.293	0.121	2.44105e-09	Plasma	YPEL3
USP48	9.62424e-14	0.295567	0.313	0.135	4.64649e-09	Plasma	USP48
VOPP1	1.57238e-13	0.32303	0.307	0.134	7.5913e-09	Plasma	VOPP1
SSR2	2.01224e-13	0.324579	0.439	0.226	9.71489e-09	Plasma	SSR2
RAB1A	3.25388e-13	0.261374	0.349	0.159	1.57094e-08	Plasma	RAB1A
MSI2	6.17497e-13	0.256919	0.251	0.101	2.98121e-08	Plasma	MSI2
SOCS3	2.60957e-12	0.433758	0.319	0.152	1.25988e-07	Plasma	SOCS3
TP53INP1	6.16787e-12	0.332295	0.29	0.132	2.97779e-07	Plasma	TP53INP1
CITED2	1.31203e-10	0.359581	0.358	0.183	6.33433e-06	Plasma	CITED2
OST4	8.0115e-10	0.281698	0.418	0.232	3.86787e-05	Plasma	OST4
IGHM	3.45409e-07	3.00511	0.275	0.446	0.016676	Plasma	IGHM
TMBIM6	9.97818e-07	0.253156	0.603	0.414	0.0481736	Plasma	TMBIM6
SQSTM1	1.76224e-06	0.365911	0.496	0.329	0.085079	Plasma	SQSTM1
GADD45A	9.949e-06	0.277582	0.299	0.182	0.480328	Plasma	GADD45A
MT-RNR1	2.31283e-05	0.319338	0.988	0.988	1	Plasma	MT-RNR1
GZMB	0	2.90673	0.868	0.001	0	GrB+ B	GZMB
LILRA4	8.82139e-300	1.67014	0.737	0.003	4.25888e-295	GrB+ B	LILRA4
IL3RA	3.74258e-286	1.43731	0.632	0.001	1.80688e-281	GrB+ B	IL3RA
PTGDS	8.70033e-271	2.81801	0.579	0.001	4.20043e-266	GrB+ B	PTGDS
CD4	9.71896e-266	1.46511	0.684	0.003	4.69221e-261	GrB+ B	CD4
LILRB4	6.52792e-256	1.23473	0.526	0	3.15161e-251	GrB+ B	LILRB4
FCER1G	3.04842e-251	2.29869	0.895	0.012	1.47175e-246	GrB+ B	FCER1G
CLEC4C	1.85801e-228	0.95738	0.447	0	8.97029e-224	GrB+ B	CLEC4C
JAML	6.09572e-220	1.12545	0.605	0.004	2.94295e-215	GrB+ B	JAML
MS4A6A	3.78707e-219	1.84019	0.553	0.003	1.82836e-214	GrB+ B	MS4A6A
SERPINF1	2.57147e-202	1.90125	0.632	0.006	1.24148e-197	GrB+ B	SERPINF1
SMPD3	4.50479e-184	1.22917	0.553	0.005	2.17487e-179	GrB+ B	SMPD3
PTCRA	1.5677e-161	0.716703	0.316	0	7.56871e-157	GrB+ B	PTCRA
PLD4	1.99093e-158	1.23729	0.605	0.009	9.61202e-154	GrB+ B	PLD4
PHEX	1.81099e-154	1.05268	0.368	0.001	8.74329e-150	GrB+ B	PHEX
LAMP5	1.00108e-137	0.8853	0.368	0.002	4.83311e-133	GrB+ B	LAMP5
SLA2	1.36621e-137	0.749721	0.368	0.002	6.59593e-133	GrB+ B	SLA2
SLC32A1	7.86121e-135	0.711901	0.263	0	3.79531e-130	GrB+ B	SLC32A1
SIRPB1	7.86121e-135	0.605476	0.263	0	3.79531e-130	GrB+ B	SIRPB1
GNA15	1.12845e-130	0.889261	0.368	0.003	5.44803e-126	GrB+ B	GNA15
TYROBP	1.51535e-128	1.27406	0.553	0.01	7.31598e-124	GrB+ B	TYROBP
SH3BP4	1.59639e-128	0.708056	0.316	0.001	7.7072e-124	GrB+ B	SH3BP4
EPHB1	2.63964e-122	0.545608	0.263	0	1.27439e-117	GrB+ B	EPHB1
TGFBI	2.16794e-119	1.266	0.474	0.008	1.04666e-114	GrB+ B	TGFBI
MGST2	7.25513e-112	0.906345	0.447	0.007	3.5027e-107	GrB+ B	MGST2
CD36	6.54377e-108	0.699723	0.289	0.002	3.15927e-103	GrB+ B	CD36
DNASE1L3	2.94849e-93	0.803903	0.342	0.005	1.4235e-88	GrB+ B	DNASE1L3
SAMHD1	1.22758e-90	1.45816	0.632	0.026	5.92665e-86	GrB+ B	SAMHD1
EGLN3	5.09645e-86	1.15724	0.368	0.007	2.46051e-81	GrB+ B	EGLN3
SUSD1	5.82946e-83	0.883628	0.368	0.007	2.81441e-78	GrB+ B	SUSD1
TNFSF13B	3.03434e-80	0.651922	0.289	0.004	1.46495e-75	GrB+ B	TNFSF13B
CSF2RB	3.02687e-77	1.24853	0.658	0.033	1.46134e-72	GrB+ B	CSF2RB
C12orf75	4.78958e-76	1.37968	0.579	0.026	2.31236e-71	GrB+ B	C12orf75
SMIM3	5.27411e-74	0.781907	0.263	0.003	2.54629e-69	GrB+ B	SMIM3
MPEG1	1.01939e-71	1.30237	0.711	0.042	4.9215e-67	GrB+ B	MPEG1
RNF130	1.31036e-70	0.950306	0.5	0.02	6.32627e-66	GrB+ B	RNF130
RPS6KA4	9.93202e-69	0.679287	0.342	0.008	4.79508e-64	GrB+ B	RPS6KA4
PTPRE	1.45676e-68	1.03232	0.5	0.021	7.03311e-64	GrB+ B	PTPRE
CIB2	3.25956e-67	0.586653	0.316	0.007	1.57369e-62	GrB+ B	CIB2
ALOX5AP	2.34294e-64	1.93716	0.816	0.073	1.13115e-59	GrB+ B	ALOX5AP
THBD	6.39173e-63	0.767912	0.263	0.005	3.08587e-58	GrB+ B	THBD
ARL4C	9.89876e-62	2.17735	0.816	0.077	4.77902e-57	GrB+ B	ARL4C
TEX2	3.28383e-60	0.756743	0.263	0.005	1.5854e-55	GrB+ B	TEX2
PLAC8	1.14795e-59	1.82421	0.816	0.077	5.54219e-55	GrB+ B	PLAC8
CST3	1.81546e-59	1.56718	0.658	0.047	8.76486e-55	GrB+ B	CST3
FYB	7.27587e-58	1.17863	0.395	0.015	3.51272e-53	GrB+ B	FYB
CTSC	2.4934e-57	1.48322	0.658	0.049	1.20379e-52	GrB+ B	CTSC
CERS6	1.65371e-53	1.01725	0.447	0.022	7.98394e-49	GrB+ B	CERS6
TPM2	2.05577e-52	0.664786	0.289	0.008	9.92505e-48	GrB+ B	TPM2
APP	4.75272e-51	1.47547	0.737	0.07	2.29457e-46	GrB+ B	APP
TNFRSF21	5.51345e-51	0.723423	0.289	0.009	2.66184e-46	GrB+ B	TNFRSF21
IRF7	1.6193e-47	1.80428	0.816	0.099	7.81782e-43	GrB+ B	IRF7
ID2	3.90126e-44	2.56506	0.842	0.124	1.88349e-39	GrB+ B	ID2
ITM2C1	4.34176e-44	1.72963	0.789	0.101	2.09616e-39	GrB+ B	ITM2C
SCAMP5	1.26722e-43	0.597504	0.263	0.009	6.11801e-39	GrB+ B	SCAMP5
TSPAN13	5.17708e-42	1.34654	0.763	0.091	2.49944e-37	GrB+ B	TSPAN13
INPP4A	3.42598e-41	0.632684	0.342	0.017	1.65403e-36	GrB+ B	INPP4A
HIGD1A	3.66744e-40	0.764463	0.316	0.015	1.7706e-35	GrB+ B	HIGD1A
MAPKAPK3	1.09495e-38	0.587022	0.289	0.013	5.28633e-34	GrB+ B	MAPKAPK3
CTSB	1.46863e-38	1.86154	0.868	0.147	7.09041e-34	GrB+ B	CTSB
KLF4	1.95142e-36	1.8253	0.921	0.176	9.42125e-32	GrB+ B	KLF4
IFI44L	2.60161e-36	1.36111	0.368	0.024	1.25603e-31	GrB+ B	IFI44L
TXNP6	3.44619e-36	0.676716	0.289	0.014	1.66379e-31	GrB+ B	TXNP6
VAMP8	1.32734e-35	1.32397	0.789	0.118	6.40825e-31	GrB+ B	VAMP8
PFKFB2	1.42137e-35	0.689436	0.316	0.017	6.86225e-31	GrB+ B	PFKFB2
ID1	5.13184e-34	1.35049	0.5	0.047	2.4776e-29	GrB+ B	ID1
RNASE6	4.66373e-33	1.20135	0.605	0.071	2.2516e-28	GrB+ B	RNASE6
SLC7A5	1.54889e-32	1.33611	0.737	0.106	7.47788e-28	GrB+ B	SLC7A5
POLB	2.97899e-32	0.758251	0.395	0.03	1.43823e-27	GrB+ B	POLB
RUNX2	2.42937e-31	0.735146	0.316	0.02	1.17287e-26	GrB+ B	RUNX2
NPC21	2.64936e-31	1.39493	0.816	0.146	1.27908e-26	GrB+ B	NPC2
PLAUR	5.71934e-31	0.616894	0.289	0.016	2.76124e-26	GrB+ B	PLAUR
MAP1A	7.76809e-31	0.635085	0.289	0.016	3.75035e-26	GrB+ B	MAP1A
SEC61B1	1.07736e-30	1.4625	0.789	0.145	5.2014e-26	GrB+ B	SEC61B
TXN	2.08546e-30	1.95618	0.684	0.108	1.00684e-25	GrB+ B	TXN
FOSL2	1.23927e-29	1.17706	0.5	0.055	5.98309e-25	GrB+ B	FOSL2
GPR183	1.65517e-29	2.32922	0.868	0.225	7.99097e-25	GrB+ B	GPR183
MX1	2.65939e-29	1.14195	0.526	0.059	1.28393e-24	GrB+ B	MX1
NUCB21	3.59815e-29	1.12533	0.553	0.069	1.73715e-24	GrB+ B	NUCB2
RGS11	5.0532e-29	2.18845	0.947	0.292	2.43963e-24	GrB+ B	RGS1
OPN3	2.25058e-28	0.994905	0.316	0.022	1.08656e-23	GrB+ B	OPN3
SELPLG	6.04006e-28	0.822875	0.289	0.019	2.91608e-23	GrB+ B	SELPLG
GRN	1.32244e-27	0.897825	0.526	0.063	6.38463e-23	GrB+ B	GRN
CYB561A3	2.57737e-27	1.18728	0.632	0.093	1.24433e-22	GrB+ B	CYB561A3
IQGAP2	4.34006e-27	0.691915	0.316	0.023	2.09534e-22	GrB+ B	IQGAP2
CDH1	6.39288e-27	0.674646	0.263	0.016	3.08642e-22	GrB+ B	CDH1
STK11IP	5.12482e-26	0.529307	0.263	0.016	2.47421e-21	GrB+ B	STK11IP
ABHD15	5.12483e-26	0.542328	0.263	0.016	2.47421e-21	GrB+ B	ABHD15
SLAMF71	5.30425e-26	1.03848	0.684	0.11	2.56084e-21	GrB+ B	SLAMF7
P2RY14	2.65372e-24	0.732146	0.316	0.026	1.28119e-19	GrB+ B	P2RY14
PLP2	2.96477e-24	1.34752	0.895	0.251	1.43136e-19	GrB+ B	PLP2
BHLHE40	9.68907e-24	1.21823	0.842	0.185	4.67779e-19	GrB+ B	BHLHE40
DPYSL2	1.95834e-23	0.517402	0.289	0.022	9.45466e-19	GrB+ B	DPYSL2
SPCS11	4.91323e-23	1.15154	0.842	0.204	2.37206e-18	GrB+ B	SPCS1
LHFPL2	6.66738e-23	0.513865	0.263	0.019	3.21894e-18	GrB+ B	LHFPL2
DUSP51	9.89496e-23	1.27512	0.816	0.195	4.77719e-18	GrB+ B	DUSP5
ERN11	1.29357e-22	0.760743	0.526	0.074	6.24524e-18	GrB+ B	ERN1
SCARB2	1.4253e-22	0.666452	0.395	0.044	6.88121e-18	GrB+ B	SCARB2
RGS2	1.76568e-22	2.03687	0.947	0.433	8.52452e-18	GrB+ B	RGS2
FAM213A	2.09931e-22	0.699783	0.263	0.02	1.01353e-17	GrB+ B	FAM213A
VIM1	2.71956e-22	1.61283	0.921	0.288	1.31298e-17	GrB+ B	VIM
AP1S2	6.97844e-22	0.873026	0.526	0.078	3.36912e-17	GrB+ B	AP1S2
HIST1H2AC	1.02744e-21	0.861776	0.342	0.034	4.96037e-17	GrB+ B	HIST1H2AC
SLC15A4	1.11993e-21	0.688213	0.5	0.068	5.40691e-17	GrB+ B	SLC15A4
MIR22HG	1.1736e-21	0.831332	0.474	0.064	5.666e-17	GrB+ B	MIR22HG
CAPG	1.99733e-21	0.677037	0.5	0.069	9.64289e-17	GrB+ B	CAPG
OSTC1	3.80331e-21	0.754304	0.553	0.087	1.8362e-16	GrB+ B	OSTC
IDH3A	2.25239e-20	0.54161	0.316	0.031	1.08743e-15	GrB+ B	IDH3A
DHRS7	2.38654e-20	0.909835	0.579	0.101	1.1522e-15	GrB+ B	DHRS7
TARBP1	3.11345e-20	0.626344	0.447	0.059	1.50314e-15	GrB+ B	TARBP1
PLEK	5.14588e-20	1.17791	0.526	0.09	2.48438e-15	GrB+ B	PLEK
RASD1	1.83544e-19	1.233	0.289	0.029	8.86133e-15	GrB+ B	RASD1
MIF4GD	2.01746e-19	0.701284	0.342	0.038	9.7401e-15	GrB+ B	MIF4GD
CCDC50	1.47672e-18	1.00378	0.684	0.153	7.12948e-14	GrB+ B	CCDC50
RGS10	1.94918e-18	0.545601	0.368	0.045	9.41045e-14	GrB+ B	RGS10
MCOLN2	4.88198e-18	0.717333	0.395	0.053	2.35697e-13	GrB+ B	MCOLN2
CAT	5.88348e-18	0.743246	0.395	0.054	2.84049e-13	GrB+ B	CAT
VIMP1	6.29054e-18	0.818191	0.553	0.101	3.03701e-13	GrB+ B	VIMP
CCDC88A1	2.66902e-17	0.682663	0.632	0.129	1.28858e-12	GrB+ B	CCDC88A
H2AFY	5.34749e-17	0.729872	0.579	0.112	2.58172e-12	GrB+ B	H2AFY
GPX1	9.77652e-17	0.852507	0.5	0.091	4.72e-12	GrB+ B	GPX1
ALG2	1.14217e-16	0.68058	0.316	0.038	5.5143e-12	GrB+ B	ALG2
TRAF4	1.29147e-16	0.809437	0.632	0.132	6.2351e-12	GrB+ B	TRAF4
NDUFB5	1.45614e-16	0.531816	0.395	0.057	7.03011e-12	GrB+ B	NDUFB5
SH2B3	2.02474e-16	0.822681	0.526	0.096	9.77523e-12	GrB+ B	SH2B3
IRF4	3.26585e-16	0.997841	0.632	0.145	1.57672e-11	GrB+ B	IRF4
GLUL	3.51433e-16	0.735505	0.474	0.08	1.69668e-11	GrB+ B	GLUL
KCTD12	3.58348e-16	0.747272	0.316	0.04	1.73007e-11	GrB+ B	KCTD12
RNF149	4.12863e-16	0.713905	0.474	0.083	1.99326e-11	GrB+ B	RNF149
SPIB	6.28372e-16	0.884133	0.474	0.085	3.03372e-11	GrB+ B	SPIB
SELL	6.90481e-16	0.824916	0.711	0.171	3.33357e-11	GrB+ B	SELL
NDRG1	7.94284e-16	0.947102	0.553	0.115	3.83473e-11	GrB+ B	NDRG1
HCST	1.06708e-15	0.515914	0.263	0.029	5.15174e-11	GrB+ B	HCST
SRP14	1.19392e-15	0.891198	0.763	0.215	5.76414e-11	GrB+ B	SRP14
ATF3	2.08859e-15	0.870092	0.579	0.125	1.00835e-10	GrB+ B	ATF3
CDYL	2.11026e-15	0.504609	0.342	0.046	1.01881e-10	GrB+ B	CDYL
IRF81	2.13597e-15	1.15029	0.947	0.498	1.03122e-10	GrB+ B	IRF8
CD2AP	2.69733e-15	0.822404	0.526	0.107	1.30225e-10	GrB+ B	CD2AP
TCL1A	4.71851e-15	0.678477	0.342	0.048	2.27805e-10	GrB+ B	TCL1A
HYOU1	5.07546e-15	0.693267	0.421	0.072	2.45038e-10	GrB+ B	HYOU1
SRGN	5.3714e-15	1.17725	0.921	0.418	2.59326e-10	GrB+ B	SRGN
HSPA1A1	6.65883e-15	1.30846	0.921	0.459	3.21482e-10	GrB+ B	HSPA1A
SEC61G1	9.72252e-15	0.976906	0.605	0.151	4.69393e-10	GrB+ B	SEC61G
ETV3	1.0643e-14	0.707128	0.5	0.095	5.13832e-10	GrB+ B	ETV3
TCF4	1.29892e-14	0.960297	0.816	0.268	6.27104e-10	GrB+ B	TCF4
B4GALT1	2.02813e-14	0.999784	0.684	0.185	9.79159e-10	GrB+ B	B4GALT1
RUBCN	2.25971e-14	0.642543	0.474	0.089	1.09097e-09	GrB+ B	RUBCN
VEGFB	2.47164e-14	0.845355	0.474	0.093	1.19328e-09	GrB+ B	VEGFB
SNRNP25	3.52221e-14	0.400617	0.263	0.031	1.70049e-09	GrB+ B	SNRNP25
MT-TM	4.05697e-14	0.573347	0.316	0.045	1.95867e-09	GrB+ B	MT-TM
PFKFB3	4.23802e-14	0.701178	0.474	0.092	2.04607e-09	GrB+ B	PFKFB3
PGD	4.83916e-14	0.575259	0.342	0.051	2.3363e-09	GrB+ B	PGD
MAPKAPK2	5.45278e-14	0.881195	0.605	0.146	2.63255e-09	GrB+ B	MAPKAPK2
HSP90B11	5.69331e-14	1.19889	0.921	0.503	2.74867e-09	GrB+ B	HSP90B1
CYSLTR1	6.94676e-14	0.560435	0.316	0.045	3.35382e-09	GrB+ B	CYSLTR1
FKBP1A	7.75857e-14	0.553267	0.447	0.082	3.74576e-09	GrB+ B	FKBP1A
SOX4	8.82054e-14	1.1922	0.395	0.073	4.25847e-09	GrB+ B	SOX4
MAN1A11	8.8792e-14	0.665624	0.395	0.068	4.28679e-09	GrB+ B	MAN1A1
NACA3P	1.10199e-13	0.464041	0.421	0.073	5.32031e-09	GrB+ B	NACA3P
ATP5E	1.23539e-13	0.943863	0.921	0.561	5.96436e-09	GrB+ B	ATP5E
LDHB	1.39538e-13	0.893044	0.684	0.192	6.73676e-09	GrB+ B	LDHB
MED26	1.55153e-13	0.664561	0.368	0.061	7.49061e-09	GrB+ B	MED26
BCL2L13	1.66864e-13	0.524557	0.263	0.033	8.05601e-09	GrB+ B	BCL2L13
PARK7	1.78887e-13	0.793103	0.579	0.141	8.63647e-09	GrB+ B	PARK7
C1orf186	2.71073e-13	0.44026	0.316	0.046	1.30871e-08	GrB+ B	C1orf186
M6PR	2.73818e-13	0.588775	0.553	0.121	1.32197e-08	GrB+ B	M6PR
P4HB1	3.63824e-13	0.739772	0.579	0.139	1.75651e-08	GrB+ B	P4HB
LGMN	5.21072e-13	0.677351	0.474	0.097	2.51568e-08	GrB+ B	LGMN
LAP3	5.2267e-13	0.6233	0.368	0.064	2.5234e-08	GrB+ B	LAP3
MKKS	5.65303e-13	0.475501	0.263	0.034	2.72923e-08	GrB+ B	MKKS
CFAP20	5.70709e-13	0.407471	0.395	0.068	2.75533e-08	GrB+ B	CFAP20
RAB11FIP1	7.262e-13	0.761536	0.711	0.198	3.50602e-08	GrB+ B	RAB11FIP1
PHYKPL	8.06759e-13	0.57651	0.421	0.078	3.89495e-08	GrB+ B	PHYKPL
SLC20A1	1.00282e-12	1.10593	0.605	0.16	4.84153e-08	GrB+ B	SLC20A1
UGCG	1.11657e-12	0.863923	0.579	0.147	5.3907e-08	GrB+ B	UGCG
EIF4A3	1.37351e-12	1.02422	0.842	0.365	6.63118e-08	GrB+ B	EIF4A3
AHI1	1.53229e-12	0.547761	0.316	0.049	7.39776e-08	GrB+ B	AHI1
UBC	2.71097e-12	0.872533	1	0.747	1.30883e-07	GrB+ B	UBC
LEPROT	2.87102e-12	0.552883	0.289	0.043	1.3861e-07	GrB+ B	LEPROT
GAPT	3.51203e-12	0.639384	0.421	0.083	1.69557e-07	GrB+ B	GAPT
PSAP1	3.75476e-12	1.02061	0.868	0.393	1.81276e-07	GrB+ B	PSAP
C3orf58	4.88121e-12	0.688667	0.474	0.103	2.3566e-07	GrB+ B	C3orf58
OS91	7.68545e-12	0.738162	0.605	0.163	3.71046e-07	GrB+ B	OS9
PRELID1	1.33765e-11	0.39555	0.316	0.052	6.45803e-07	GrB+ B	PRELID1
PMEPA1	1.43447e-11	0.449652	0.395	0.076	6.92549e-07	GrB+ B	PMEPA1
CBX4	1.75697e-11	0.810695	0.579	0.159	8.48249e-07	GrB+ B	CBX4
44454	1.89976e-11	0.840518	0.632	0.194	9.17187e-07	GrB+ B	44454
PSME2	2.12394e-11	0.62338	0.395	0.08	1.02542e-06	GrB+ B	PSME2
ATP5G3	2.15115e-11	0.678614	0.553	0.144	1.03855e-06	GrB+ B	ATP5G3
RPL35P5	2.26483e-11	0.517326	0.263	0.039	1.09344e-06	GrB+ B	RPL35P5
CYBB1	3.62589e-11	0.821121	0.711	0.23	1.75055e-06	GrB+ B	CYBB
TMA7	4.5266e-11	0.734088	0.579	0.162	2.1854e-06	GrB+ B	TMA7
ERGIC31	5.47557e-11	0.479524	0.421	0.09	2.64355e-06	GrB+ B	ERGIC3
PRMT9	6.00687e-11	0.553603	0.263	0.04	2.90006e-06	GrB+ B	PRMT9
MYL12A	6.64715e-11	0.770613	0.526	0.144	3.20918e-06	GrB+ B	MYL12A
STMN1	6.73879e-11	0.462358	0.553	0.141	3.25342e-06	GrB+ B	STMN1
C14orf2	8.14069e-11	0.535268	0.447	0.101	3.93025e-06	GrB+ B	C14orf2
RPL37P23	1.05188e-10	0.461963	0.526	0.127	5.07837e-06	GrB+ B	RPL37P23
NFATC2IP	1.27062e-10	0.703097	0.474	0.114	6.13444e-06	GrB+ B	NFATC2IP
CANX1	1.42519e-10	0.78546	0.658	0.212	6.88068e-06	GrB+ B	CANX
TBC1D9B	1.51009e-10	0.466331	0.263	0.042	7.29055e-06	GrB+ B	TBC1D9B
BORCS7	1.59623e-10	0.376739	0.263	0.041	7.70642e-06	GrB+ B	BORCS7
MLEC	1.59966e-10	0.39001	0.342	0.065	7.72298e-06	GrB+ B	MLEC
AP3B1	1.71795e-10	0.470641	0.368	0.074	8.2941e-06	GrB+ B	AP3B1
CTSZ	1.76919e-10	0.518955	0.474	0.112	8.54145e-06	GrB+ B	CTSZ
WDFY4	1.99658e-10	0.566224	0.395	0.083	9.63928e-06	GrB+ B	WDFY4
KPNA2	2.05977e-10	0.497093	0.289	0.05	9.94435e-06	GrB+ B	KPNA2
NAPSB	2.40082e-10	0.571549	0.342	0.066	1.15909e-05	GrB+ B	NAPSB
MX2	2.44596e-10	0.539884	0.263	0.042	1.18089e-05	GrB+ B	MX2
NSMCE3	2.50223e-10	0.599957	0.368	0.076	1.20805e-05	GrB+ B	NSMCE3
ERP29	2.62078e-10	0.813564	0.763	0.298	1.26529e-05	GrB+ B	ERP29
HINT1	2.81767e-10	0.776661	0.868	0.393	1.36034e-05	GrB+ B	HINT1
SOD2	2.82203e-10	0.651426	0.605	0.173	1.36245e-05	GrB+ B	SOD2
RANBP2	3.00023e-10	0.7452	0.579	0.172	1.44848e-05	GrB+ B	RANBP2
MYDGF1	3.34428e-10	0.532894	0.368	0.079	1.61458e-05	GrB+ B	MYDGF
RNF11	4.08493e-10	0.46313	0.342	0.066	1.97216e-05	GrB+ B	RNF11
ARF4	4.29209e-10	0.682374	0.711	0.244	2.07218e-05	GrB+ B	ARF4
CHD3	5.00335e-10	0.418371	0.289	0.05	2.41557e-05	GrB+ B	CHD3
B2M	5.1252e-10	0.47593	0.974	0.978	2.4744e-05	GrB+ B	B2M
BRI3	5.54535e-10	0.427188	0.289	0.051	2.67724e-05	GrB+ B	BRI3
CREM1	6.08461e-10	0.967252	0.737	0.307	2.93759e-05	GrB+ B	CREM
ETF1	6.33984e-10	0.753756	0.579	0.178	3.06081e-05	GrB+ B	ETF1
SUB11	6.75899e-10	0.637501	0.789	0.288	3.26317e-05	GrB+ B	SUB1
PLSCR1	6.88017e-10	0.610214	0.263	0.044	3.32168e-05	GrB+ B	PLSCR1
C1orf162	7.16889e-10	0.333069	0.289	0.05	3.46107e-05	GrB+ B	C1orf162
ATG101	7.18298e-10	0.502739	0.395	0.088	3.46787e-05	GrB+ B	ATG101
PTTG1IP	7.69308e-10	0.394727	0.316	0.06	3.71414e-05	GrB+ B	PTTG1IP
APEX1	8.31317e-10	0.523104	0.421	0.098	4.01352e-05	GrB+ B	APEX1
DRAP1	9.37648e-10	0.469329	0.289	0.052	4.52687e-05	GrB+ B	DRAP1
CHCHD2	9.39084e-10	0.544457	0.711	0.217	4.5338e-05	GrB+ B	CHCHD2
PSME1	9.50028e-10	0.602376	0.684	0.215	4.58664e-05	GrB+ B	PSME1
APRT	1.22938e-09	0.512698	0.421	0.099	5.9353e-05	GrB+ B	APRT
RAB4B	1.24805e-09	0.366656	0.342	0.067	6.02544e-05	GrB+ B	RAB4B
CDKN1A	1.27415e-09	0.906906	0.868	0.446	6.15149e-05	GrB+ B	CDKN1A
COX7A2L	1.32785e-09	0.564104	0.447	0.112	6.41071e-05	GrB+ B	COX7A2L
IL10RA	1.38448e-09	0.509098	0.368	0.081	6.68414e-05	GrB+ B	IL10RA
ZDHHC17	1.53669e-09	0.422511	0.289	0.053	7.41896e-05	GrB+ B	ZDHHC17
DHTKD1	1.53854e-09	0.452885	0.342	0.071	7.4279e-05	GrB+ B	DHTKD1
RNASET2	1.62966e-09	0.62837	0.737	0.235	7.86783e-05	GrB+ B	RNASET2
MAP2K3	2.53901e-09	0.744008	0.368	0.084	0.000122581	GrB+ B	MAP2K3
CCDC186	2.68521e-09	0.731271	0.447	0.12	0.000129639	GrB+ B	CCDC186
ATP6AP2	2.94852e-09	0.505039	0.368	0.083	0.000142352	GrB+ B	ATP6AP2
CDKN2D	3.02342e-09	0.521842	0.421	0.101	0.000145968	GrB+ B	CDKN2D
NR4A31	3.20902e-09	0.714942	0.737	0.298	0.000154928	GrB+ B	NR4A3
N4BP2L1	3.46765e-09	0.476971	0.289	0.055	0.000167415	GrB+ B	N4BP2L1
IFRD1	3.68234e-09	0.688272	0.763	0.279	0.00017778	GrB+ B	IFRD1
TNFRSF1B	3.76909e-09	0.549566	0.263	0.047	0.000181968	GrB+ B	TNFRSF1B
PPP1R14B	4.21373e-09	0.679916	0.289	0.058	0.000203435	GrB+ B	PPP1R14B
PEA15	4.66988e-09	0.746787	0.474	0.132	0.000225457	GrB+ B	PEA15
FTH11	5.37644e-09	0.7715	0.921	0.85	0.000259569	GrB+ B	FTH1
THEMIS21	6.19018e-09	0.52206	0.447	0.117	0.000298856	GrB+ B	THEMIS2
FKBP21	6.62013e-09	0.416096	0.5	0.136	0.000319613	GrB+ B	FKBP2
CD741	8.93389e-09	0.456084	1	0.971	0.000431319	GrB+ B	CD74
LAMP2	9.12907e-09	0.394903	0.316	0.066	0.000440742	GrB+ B	LAMP2
CTSS	9.56275e-09	0.524281	0.868	0.323	0.00046168	GrB+ B	CTSS
DBI	9.71553e-09	0.827998	0.553	0.171	0.000469056	GrB+ B	DBI
CHMP4B	9.88498e-09	0.407124	0.474	0.125	0.000477237	GrB+ B	CHMP4B
COX6B1	9.95079e-09	0.571563	0.579	0.182	0.000480414	GrB+ B	COX6B1
ATP6V1F	1.04684e-08	0.409917	0.342	0.076	0.000505406	GrB+ B	ATP6V1F
FBRSL1	1.18407e-08	0.51053	0.342	0.076	0.000571659	GrB+ B	FBRSL1
HSP90AB11	1.18519e-08	0.627909	1	0.903	0.000572198	GrB+ B	HSP90AB1
ZFP36	1.2043e-08	0.649328	0.974	0.836	0.000581423	GrB+ B	ZFP36
SSR31	1.22479e-08	0.34795	0.526	0.144	0.000591318	GrB+ B	SSR3
COX7A2	1.32183e-08	0.673958	0.579	0.184	0.000638168	GrB+ B	COX7A2
S100A4	1.39439e-08	0.962235	0.316	0.074	0.000673196	GrB+ B	S100A4
RRBP11	1.53148e-08	0.659372	0.368	0.087	0.000739385	GrB+ B	RRBP1
MCL1	1.57358e-08	0.722757	0.921	0.537	0.000759709	GrB+ B	MCL1
NUS1	1.61798e-08	0.36576	0.368	0.087	0.000781143	GrB+ B	NUS1
CYSTM1	1.77031e-08	0.250028	0.316	0.066	0.000854687	GrB+ B	CYSTM1
SSR11	1.80704e-08	0.320388	0.447	0.115	0.000872423	GrB+ B	SSR1
PPIA1	1.96774e-08	0.658175	0.868	0.542	0.000950006	GrB+ B	PPIA
RNASEH2B	2.13267e-08	0.448614	0.289	0.059	0.00102963	GrB+ B	RNASEH2B
PSMB3	2.13967e-08	0.396067	0.289	0.059	0.00103301	GrB+ B	PSMB3
STAT1	2.1449e-08	0.625271	0.316	0.071	0.00103553	GrB+ B	STAT1
MDFIC	2.17627e-08	0.615736	0.368	0.091	0.00105068	GrB+ B	MDFIC
IRF2BP21	2.25761e-08	0.678696	0.816	0.356	0.00108995	GrB+ B	IRF2BP2
RABGAP1L	2.28957e-08	0.625423	0.421	0.114	0.00110538	GrB+ B	RABGAP1L
TMED21	2.57129e-08	0.557596	0.474	0.135	0.0012414	GrB+ B	TMED2
RNF5	2.62172e-08	0.328371	0.289	0.059	0.00126574	GrB+ B	RNF5
MEF2D	2.70277e-08	0.541386	0.605	0.198	0.00130487	GrB+ B	MEF2D
ADCY7	2.7029e-08	0.460004	0.289	0.059	0.00130493	GrB+ B	ADCY7
SERF2	2.75124e-08	0.549391	0.895	0.368	0.00132827	GrB+ B	SERF2
ICAM1	2.85098e-08	0.533531	0.342	0.081	0.00137642	GrB+ B	ICAM1
ARPC1B	3.15988e-08	0.581284	0.579	0.193	0.00152556	GrB+ B	ARPC1B
HSPA51	3.30847e-08	0.722447	0.868	0.484	0.0015973	GrB+ B	HSPA5
FAM53C	3.64222e-08	0.481095	0.579	0.176	0.00175843	GrB+ B	FAM53C
TPM4	3.78044e-08	0.541657	0.553	0.172	0.00182516	GrB+ B	TPM4
EID1	3.79812e-08	0.443417	0.447	0.121	0.00183369	GrB+ B	EID1
CPNE3	4.10425e-08	0.361952	0.316	0.07	0.00198149	GrB+ B	CPNE3
PLIN3	4.37862e-08	0.480672	0.289	0.061	0.00211396	GrB+ B	PLIN3
SLFN11	5.50076e-08	0.59348	0.368	0.093	0.00265571	GrB+ B	SLFN11
RNF122	5.97971e-08	0.502072	0.421	0.112	0.00288694	GrB+ B	RNF122
APBB1IP	6.68032e-08	0.454856	0.421	0.111	0.00322519	GrB+ B	APBB1IP
CECR11	6.70809e-08	0.408515	0.421	0.113	0.0032386	GrB+ B	CECR1
RAB1B	6.9912e-08	0.484669	0.342	0.083	0.00337528	GrB+ B	RAB1B
RPLP0P2	7.54261e-08	0.409457	0.289	0.063	0.0036415	GrB+ B	RPLP0P2
HIGD2A	8.23418e-08	0.309289	0.316	0.071	0.00397538	GrB+ B	HIGD2A
NUCB1	8.6589e-08	0.257067	0.263	0.053	0.00418043	GrB+ B	NUCB1
GABARAPL2	8.92441e-08	0.273068	0.368	0.09	0.00430862	GrB+ B	GABARAPL2
RPN21	8.92815e-08	0.597029	0.553	0.181	0.00431042	GrB+ B	RPN2
TM9SF3	9.19126e-08	0.621515	0.421	0.12	0.00443745	GrB+ B	TM9SF3
GM2A	9.9962e-08	0.326565	0.342	0.081	0.00482607	GrB+ B	GM2A
RPS3AP6	1.02117e-07	0.431152	0.368	0.093	0.00493009	GrB+ B	RPS3AP6
RAPGEF2	1.04925e-07	0.424071	0.263	0.054	0.00506568	GrB+ B	RAPGEF2
TBC1D9	1.11513e-07	0.331283	0.316	0.072	0.00538372	GrB+ B	TBC1D9
LY96	1.12408e-07	0.306784	0.263	0.054	0.00542695	GrB+ B	LY96
UBE2J11	1.38308e-07	0.609222	0.526	0.178	0.00667736	GrB+ B	UBE2J1
EIF3D	1.4169e-07	0.513079	0.474	0.143	0.00684066	GrB+ B	EIF3D
SNRPB2	1.46638e-07	0.320284	0.395	0.103	0.00707956	GrB+ B	SNRPB2
DSTN	1.48855e-07	0.475661	0.289	0.066	0.00718657	GrB+ B	DSTN
RNF7	1.48888e-07	0.401562	0.289	0.065	0.00718816	GrB+ B	RNF7
TMEM219	1.48937e-07	0.328033	0.316	0.074	0.00719052	GrB+ B	TMEM219
RPS3AP5	1.59799e-07	0.308409	0.289	0.063	0.00771493	GrB+ B	RPS3AP5
ARFGAP31	1.61987e-07	0.310896	0.316	0.074	0.00782059	GrB+ B	ARFGAP3
PDIA3	1.66021e-07	0.544056	0.658	0.239	0.00801531	GrB+ B	PDIA3
CLPTM1L1	1.6944e-07	0.339982	0.368	0.095	0.00818041	GrB+ B	CLPTM1L
TOR3A	1.71068e-07	0.358277	0.368	0.094	0.00825897	GrB+ B	TOR3A
QARS	1.81555e-07	0.347136	0.316	0.074	0.00876531	GrB+ B	QARS
OST41	1.94235e-07	0.500838	0.684	0.251	0.00937746	GrB+ B	OST4
RIOK1	2.01021e-07	0.299569	0.316	0.073	0.00970508	GrB+ B	RIOK1
RASSF5	2.05405e-07	0.438394	0.474	0.14	0.00991677	GrB+ B	RASSF5
LAPTM4A	2.09315e-07	0.539272	0.579	0.199	0.0101055	GrB+ B	LAPTM4A
RPS2P46	2.15114e-07	0.301635	0.263	0.054	0.0103855	GrB+ B	RPS2P46
SFT2D1	2.18824e-07	0.447481	0.342	0.088	0.0105646	GrB+ B	SFT2D1
NUP62	2.201e-07	0.341704	0.368	0.094	0.0106262	GrB+ B	NUP62
RHEB	2.26626e-07	0.326347	0.316	0.075	0.0109413	GrB+ B	RHEB
ATP5J2	2.33748e-07	0.522051	0.316	0.08	0.0112851	GrB+ B	ATP5J2
UFC1	2.46293e-07	0.516947	0.447	0.136	0.0118908	GrB+ B	UFC1
IER31	2.58025e-07	0.497158	0.395	0.11	0.0124572	GrB+ B	IER3
AP3S1	2.7096e-07	0.450982	0.368	0.098	0.0130817	GrB+ B	AP3S1
RPS3A1	2.80911e-07	0.515103	0.921	0.842	0.0135621	GrB+ B	RPS3A
MAPRE1	2.94064e-07	0.485052	0.553	0.188	0.0141971	GrB+ B	MAPRE1
TM9SF2	2.96184e-07	0.386486	0.447	0.133	0.0142994	GrB+ B	TM9SF2
AREG1	2.96428e-07	0.570258	0.658	0.246	0.0143112	GrB+ B	AREG
REPIN1	2.97067e-07	0.431026	0.289	0.067	0.0143421	GrB+ B	REPIN1
CHMP1B1	3.11662e-07	0.536636	0.842	0.372	0.0150467	GrB+ B	CHMP1B
RPL6P271	3.20638e-07	0.59584	0.895	0.471	0.0154801	GrB+ B	RPL6P27
PPP2R5C	3.21376e-07	0.419228	0.605	0.211	0.0155157	GrB+ B	PPP2R5C
ATP5H	3.22494e-07	0.402092	0.421	0.122	0.0155697	GrB+ B	ATP5H
CXorf40A	3.31789e-07	0.312963	0.263	0.056	0.0160184	GrB+ B	CXorf40A
ATP5I	3.32712e-07	0.273311	0.474	0.138	0.016063	GrB+ B	ATP5I
SPCS31	3.42626e-07	0.40054	0.474	0.144	0.0165417	GrB+ B	SPCS3
NDUFB1	3.54713e-07	0.392509	0.368	0.099	0.0171252	GrB+ B	NDUFB1
CUX1	4.06023e-07	0.350448	0.263	0.058	0.0196024	GrB+ B	CUX1
RBCK1	4.11144e-07	0.470149	0.263	0.059	0.0198496	GrB+ B	RBCK1
CNP	4.21172e-07	0.342521	0.263	0.058	0.0203337	GrB+ B	CNP
44441	4.33485e-07	0.537702	0.5	0.167	0.0209282	GrB+ B	44441
SNRPE	4.55217e-07	0.52422	0.395	0.113	0.0219774	GrB+ B	SNRPE
RPLP0	4.76204e-07	0.571588	0.921	0.59	0.0229906	GrB+ B	RPLP0
RPL231	4.79171e-07	0.379029	1	0.954	0.0231339	GrB+ B	RPL23
H2AFV	5.28494e-07	0.401478	0.474	0.145	0.0255152	GrB+ B	H2AFV
HSP90AA2P	5.69113e-07	0.421604	0.526	0.171	0.0274762	GrB+ B	HSP90AA2P
FAM129C	5.78792e-07	0.606618	0.5	0.164	0.0279435	GrB+ B	FAM129C
RPS4X1	5.85187e-07	0.5013	0.974	0.83	0.0282522	GrB+ B	RPS4X
GLIPR1	5.86701e-07	0.55139	0.5	0.169	0.0283253	GrB+ B	GLIPR1
CHMP5	6.152e-07	0.282325	0.263	0.058	0.0297012	GrB+ B	CHMP5
ALYREF	6.44503e-07	0.363675	0.553	0.18	0.0311159	GrB+ B	ALYREF
NDEL1	6.46744e-07	0.331014	0.316	0.078	0.0312241	GrB+ B	NDEL1
GSTO1	6.91674e-07	0.406125	0.263	0.061	0.0333933	GrB+ B	GSTO1
ODC11	7.30466e-07	0.691296	0.868	0.492	0.0352662	GrB+ B	ODC1
NDUFB10	7.3147e-07	0.33339	0.289	0.069	0.0353146	GrB+ B	NDUFB10
SOCS31	7.56591e-07	0.341831	0.526	0.17	0.0365274	GrB+ B	SOCS3
SSR21	7.86095e-07	0.443363	0.658	0.25	0.0379519	GrB+ B	SSR2
CBFA2T3	8.02865e-07	0.387712	0.289	0.07	0.0387615	GrB+ B	CBFA2T3
SLC25A39	9.75686e-07	0.311046	0.263	0.06	0.0471051	GrB+ B	SLC25A39
CLIC1	9.98926e-07	0.296946	0.5	0.158	0.0482271	GrB+ B	CLIC1
HSP90AA1	1.00388e-06	0.566202	1	0.921	0.0484665	GrB+ B	HSP90AA1
SLC25A51	1.01266e-06	0.44243	0.763	0.316	0.0488902	GrB+ B	SLC25A5
TNFSF9	1.05898e-06	0.451303	0.342	0.09	0.0511266	GrB+ B	TNFSF9
FTLP3	1.10236e-06	0.382134	0.395	0.114	0.0532208	GrB+ B	FTLP3
RBX1	1.19335e-06	0.31104	0.263	0.061	0.0576136	GrB+ B	RBX1
METAP2	1.19564e-06	0.438637	0.5	0.167	0.0577242	GrB+ B	METAP2
TUBB	1.25229e-06	0.287636	0.447	0.134	0.0604592	GrB+ B	TUBB
FAM49B	1.2564e-06	0.678464	0.342	0.098	0.0606575	GrB+ B	FAM49B
RP1-278E11-3	1.28139e-06	0.270003	0.342	0.09	0.0618642	GrB+ B	RP1-278E11-3
PNP	1.42534e-06	0.764465	0.632	0.272	0.0688139	GrB+ B	PNP
PPIB1	1.4536e-06	0.416621	0.368	0.106	0.0701783	GrB+ B	PPIB
CCDC69	1.56638e-06	0.324365	0.342	0.093	0.0756231	GrB+ B	CCDC69
LSP1	1.57875e-06	0.41042	0.395	0.117	0.0762205	GrB+ B	LSP1
TAOK3	1.66731e-06	0.348091	0.474	0.149	0.0804959	GrB+ B	TAOK3
NDUFA4	1.74207e-06	0.494242	0.605	0.234	0.0841056	GrB+ B	NDUFA4
PTP4A11	1.74552e-06	0.576227	0.658	0.274	0.0842718	GrB+ B	PTP4A1
TAP1	1.8504e-06	0.591037	0.5	0.174	0.0893353	GrB+ B	TAP1
LDLRAD4	1.85376e-06	0.627908	0.316	0.084	0.0894978	GrB+ B	LDLRAD4
TRAM11	1.90374e-06	0.472138	0.526	0.184	0.0919105	GrB+ B	TRAM1
GORASP2	1.92202e-06	0.276695	0.263	0.062	0.0927931	GrB+ B	GORASP2
SPINT2	2.1651e-06	0.370705	0.421	0.132	0.104529	GrB+ B	SPINT2
CD46	2.28708e-06	0.445944	0.421	0.134	0.110418	GrB+ B	CD46
COLGALT1	2.31471e-06	0.344254	0.263	0.062	0.111752	GrB+ B	COLGALT1
SEC11A	2.39551e-06	0.359173	0.447	0.142	0.115653	GrB+ B	SEC11A
RPL61	2.42041e-06	0.479261	0.947	0.86	0.116855	GrB+ B	RPL6
MSL2	2.46657e-06	0.431613	0.421	0.131	0.119084	GrB+ B	MSL2
S100A6	2.48822e-06	0.333364	0.421	0.13	0.120129	GrB+ B	S100A6
CD99	2.51198e-06	0.415438	0.553	0.203	0.121276	GrB+ B	CD99
DAD11	2.5281e-06	0.415094	0.395	0.121	0.122054	GrB+ B	DAD1
PDIA41	2.91811e-06	0.288306	0.289	0.074	0.140883	GrB+ B	PDIA4
PABPC11	3.12951e-06	0.395286	0.974	0.908	0.151089	GrB+ B	PABPC1
FAM177A1	3.42314e-06	0.280833	0.289	0.074	0.165266	GrB+ B	FAM177A1
IRF1	3.82019e-06	0.539762	0.737	0.33	0.184435	GrB+ B	IRF1
UAP1	3.88918e-06	0.442278	0.289	0.077	0.187766	GrB+ B	UAP1
DCK	4.30972e-06	0.292299	0.342	0.096	0.208069	GrB+ B	DCK
SCP2	4.7885e-06	0.583616	0.289	0.077	0.231184	GrB+ B	SCP2
HSPA1B1	4.87882e-06	0.810072	0.789	0.412	0.235545	GrB+ B	HSPA1B
AC005251-3	5.3199e-06	0.339801	0.289	0.075	0.25684	GrB+ B	AC005251-3
QKI	5.47385e-06	0.481262	0.316	0.09	0.264272	GrB+ B	QKI
SRPRA1	5.55313e-06	0.487736	0.447	0.159	0.2681	GrB+ B	SRPRA
NDUFS6	5.71148e-06	0.355589	0.263	0.067	0.275745	GrB+ B	NDUFS6
ANP32A	5.85829e-06	0.301086	0.421	0.134	0.282832	GrB+ B	ANP32A
YWHAB	6.0328e-06	0.373108	0.763	0.319	0.291258	GrB+ B	YWHAB
FTL	6.36194e-06	0.496704	0.921	0.763	0.307148	GrB+ B	FTL
GSK3A	6.56756e-06	0.267218	0.263	0.066	0.317075	GrB+ B	GSK3A
CD164	6.94132e-06	0.372677	0.526	0.189	0.33512	GrB+ B	CD164
LSM5	7.05227e-06	0.325474	0.289	0.078	0.340476	GrB+ B	LSM5
SPTY2D1	7.1075e-06	0.499816	0.395	0.129	0.343143	GrB+ B	SPTY2D1
SUMO2	7.18228e-06	0.333494	0.632	0.238	0.346753	GrB+ B	SUMO2
TFRC	7.36048e-06	0.360876	0.579	0.219	0.355357	GrB+ B	TFRC
CCT4	7.75584e-06	0.381257	0.526	0.189	0.374444	GrB+ B	CCT4
UCP2	8.29455e-06	0.309944	0.5	0.173	0.400453	GrB+ B	UCP2
DNAJB91	8.86123e-06	0.401527	0.526	0.195	0.427811	GrB+ B	DNAJB9
SMC6	8.91822e-06	0.450813	0.395	0.125	0.430563	GrB+ B	SMC6
TAGLN21	9.12271e-06	0.540504	0.895	0.559	0.440436	GrB+ B	TAGLN2
ATP5EP2	9.25905e-06	0.313465	0.342	0.101	0.447017	GrB+ B	ATP5EP2
H3F3A1	9.38278e-06	0.437141	0.895	0.616	0.452991	GrB+ B	H3F3A
HLA-B	9.6595e-06	0.453777	0.974	0.868	0.466351	GrB+ B	HLA-B
ZBTB18	9.95522e-06	0.38162	0.316	0.09	0.480628	GrB+ B	ZBTB18
MRFAP1	1.0013e-05	0.40391	0.474	0.168	0.483418	GrB+ B	MRFAP1
ZNF3311	1.00561e-05	0.450819	0.763	0.374	0.485498	GrB+ B	ZNF331
GNL3	1.00826e-05	0.499197	0.526	0.202	0.486776	GrB+ B	GNL3
SSBP1	1.12341e-05	0.297883	0.421	0.138	0.54237	GrB+ B	SSBP1
SRP72	1.12639e-05	0.316465	0.421	0.14	0.543808	GrB+ B	SRP72
C1orf43	1.20266e-05	0.321631	0.474	0.164	0.580634	GrB+ B	C1orf43
ARPC5	1.23311e-05	0.316319	0.395	0.128	0.595336	GrB+ B	ARPC5
RPL5P34	1.26871e-05	0.27943	0.263	0.068	0.612519	GrB+ B	RPL5P34
TPT11	1.29522e-05	0.313021	1	0.994	0.625319	GrB+ B	TPT1
CALR	1.39718e-05	0.49179	0.947	0.596	0.674544	GrB+ B	CALR
MLF2	1.52818e-05	0.255904	0.316	0.091	0.737792	GrB+ B	MLF2
NHSL2	1.56972e-05	0.364446	0.263	0.07	0.757846	GrB+ B	NHSL2
LCP11	1.60179e-05	0.313431	0.632	0.255	0.773329	GrB+ B	LCP1
PICALM	1.69578e-05	0.288684	0.263	0.07	0.818705	GrB+ B	PICALM
PNPLA2	1.7154e-05	0.652149	0.605	0.249	0.828177	GrB+ B	PNPLA2
STAT2	1.71887e-05	0.324596	0.263	0.071	0.829854	GrB+ B	STAT2
MYADM	1.76021e-05	0.417614	0.711	0.341	0.849814	GrB+ B	MYADM
RPL36AL1	1.77176e-05	0.481524	0.632	0.269	0.855389	GrB+ B	RPL36AL
PRKCB	1.79192e-05	0.408701	0.579	0.221	0.86512	GrB+ B	PRKCB
COX6C	1.82428e-05	0.520567	0.605	0.265	0.880744	GrB+ B	COX6C
CTDNEP1	2.08943e-05	0.356687	0.316	0.095	1	GrB+ B	CTDNEP1
HMGN3	2.3533e-05	0.287864	0.263	0.072	1	GrB+ B	HMGN3
UQCRB	2.51652e-05	0.38819	0.789	0.368	1	GrB+ B	UQCRB
ARPC3	2.5596e-05	0.314651	0.684	0.282	1	GrB+ B	ARPC3
RGCC1	2.57578e-05	0.552182	0.447	0.172	1	GrB+ B	RGCC
BST2	2.5969e-05	0.419601	0.289	0.087	1	GrB+ B	BST2
GDI2	2.66364e-05	0.342932	0.553	0.214	1	GrB+ B	GDI2
DDX24	2.81495e-05	0.572186	0.605	0.278	1	GrB+ B	DDX24
SH3KBP1	2.85226e-05	0.281528	0.447	0.157	1	GrB+ B	SH3KBP1
FCHSD2	3.03471e-05	0.341907	0.395	0.134	1	GrB+ B	FCHSD2
HSPH11	3.13322e-05	0.54392	0.895	0.604	1	GrB+ B	HSPH1
SKAP2	3.22973e-05	0.289107	0.447	0.156	1	GrB+ B	SKAP2
NDUFB11	3.47083e-05	0.285747	0.342	0.109	1	GrB+ B	NDUFB11
RPS3AP47	3.73726e-05	0.373694	0.447	0.164	1	GrB+ B	RPS3AP47
TBCA	3.9548e-05	0.423148	0.395	0.14	1	GrB+ B	TBCA
DDIT4	4.10665e-05	0.434036	0.684	0.319	1	GrB+ B	DDIT4
MYL12B	4.15703e-05	0.365808	0.5	0.186	1	GrB+ B	MYL12B
CSNK2A1	4.18074e-05	0.251962	0.263	0.074	1	GrB+ B	CSNK2A1
CDK2AP21	4.38282e-05	0.339768	0.368	0.124	1	GrB+ B	CDK2AP2
BCAP31	4.46101e-05	0.266432	0.316	0.098	1	GrB+ B	BCAP31
KDELR21	4.48422e-05	0.409805	0.263	0.077	1	GrB+ B	KDELR2
SF3B5	4.79787e-05	0.320222	0.316	0.1	1	GrB+ B	SF3B5
DNAJB6	5.25867e-05	0.424824	0.579	0.242	1	GrB+ B	DNAJB6
UBE2D2	5.6942e-05	0.443745	0.5	0.209	1	GrB+ B	UBE2D2
CYCSP45	5.75541e-05	0.269075	0.263	0.075	1	GrB+ B	CYCSP45
NACAP1	5.96579e-05	0.309112	0.289	0.088	1	GrB+ B	NACAP1
RTN4	6.03302e-05	0.307144	0.447	0.165	1	GrB+ B	RTN4
SHFM1	6.05988e-05	0.312988	0.368	0.127	1	GrB+ B	SHFM1
JTB	6.06143e-05	0.444535	0.579	0.253	1	GrB+ B	JTB
PFN11	6.20278e-05	0.406778	0.842	0.503	1	GrB+ B	PFN1
PPIAP22	6.22156e-05	0.326461	0.342	0.114	1	GrB+ B	PPIAP22
RP11-632C17--A-1	6.24648e-05	0.411829	0.632	0.278	1	GrB+ B	RP11-632C17--A-1
TCP1	6.25424e-05	0.380359	0.579	0.25	1	GrB+ B	TCP1
HNRNPC1	6.50236e-05	0.474577	0.842	0.474	1	GrB+ B	HNRNPC
CRTAP	6.55348e-05	0.357882	0.289	0.09	1	GrB+ B	CRTAP
USO1	6.74647e-05	0.332753	0.263	0.078	1	GrB+ B	USO1
RNF139	7.00659e-05	0.302499	0.395	0.138	1	GrB+ B	RNF139
STRAP	7.05076e-05	0.340838	0.316	0.101	1	GrB+ B	STRAP
RPS13P2	7.08827e-05	0.303232	0.5	0.191	1	GrB+ B	RPS13P2
FYTTD1	7.16856e-05	0.294815	0.368	0.127	1	GrB+ B	FYTTD1
ENSA	7.26811e-05	0.354895	0.5	0.196	1	GrB+ B	ENSA
EIF2S2	7.38977e-05	0.286411	0.395	0.138	1	GrB+ B	EIF2S2
RPL4P4	7.45298e-05	0.291171	0.316	0.101	1	GrB+ B	RPL4P4
GSTP11	7.7824e-05	0.260318	0.447	0.169	1	GrB+ B	GSTP1
OCIAD1	7.8022e-05	0.26154	0.342	0.113	1	GrB+ B	OCIAD1
RBM31	7.83503e-05	0.335165	0.737	0.332	1	GrB+ B	RBM3
NR3C1	7.89411e-05	0.518121	0.342	0.123	1	GrB+ B	NR3C1
ADAM10	9.00079e-05	0.357556	0.289	0.091	1	GrB+ B	ADAM10
ATP5A1	9.32069e-05	0.386582	0.421	0.163	1	GrB+ B	ATP5A1
SURF41	9.37055e-05	0.259416	0.289	0.09	1	GrB+ B	SURF4
JMY	9.52986e-05	0.557607	0.5	0.226	1	GrB+ B	JMY
YPEL51	0.000100929	0.363891	0.974	0.633	1	GrB+ B	YPEL5
TPP1	0.000105086	0.361192	0.447	0.174	1	GrB+ B	TPP1
ENY2	0.000108883	0.355707	0.395	0.145	1	GrB+ B	ENY2
COX5A1	0.000112057	0.318719	0.316	0.105	1	GrB+ B	COX5A
HERPUD11	0.000114255	0.449377	0.868	0.583	1	GrB+ B	HERPUD1
TGFBR2	0.000118433	0.423857	0.316	0.108	1	GrB+ B	TGFBR2
RACK11	0.00012049	0.322957	0.947	0.801	1	GrB+ B	RACK1
GSPT1	0.000122126	0.44013	0.316	0.109	1	GrB+ B	GSPT1
HDGF	0.000124161	0.286192	0.368	0.131	1	GrB+ B	HDGF
BAZ1A	0.0001243	0.271246	0.474	0.182	1	GrB+ B	BAZ1A
MAN1A2	0.000125941	0.370883	0.526	0.225	1	GrB+ B	MAN1A2
RASSF2	0.000126142	0.296295	0.316	0.104	1	GrB+ B	RASSF2
TACC1	0.000127957	0.255707	0.5	0.199	1	GrB+ B	TACC1
TMEM50A	0.000133844	0.310744	0.342	0.119	1	GrB+ B	TMEM50A
MAP3K2	0.000135151	0.350964	0.474	0.192	1	GrB+ B	MAP3K2
COX6A1	0.000136235	0.389917	0.342	0.122	1	GrB+ B	COX6A1
GNAS	0.000137175	0.405058	0.921	0.753	1	GrB+ B	GNAS
KLF101	0.000138452	0.426786	0.605	0.283	1	GrB+ B	KLF10
ABCE1	0.000149054	0.285438	0.263	0.081	1	GrB+ B	ABCE1
ANKRD11	0.000154	0.895463	0.474	0.195	1	GrB+ B	ANKRD11
POLR1D	0.000159107	0.288352	0.474	0.189	1	GrB+ B	POLR1D
FTH1P20	0.000161501	0.437133	0.342	0.121	1	GrB+ B	FTH1P20
WBSCR22	0.000161748	0.280469	0.289	0.095	1	GrB+ B	WBSCR22
H2AFX1	0.00016665	0.296605	0.553	0.239	1	GrB+ B	H2AFX
RPL27AP1	0.000167288	0.325644	0.684	0.326	1	GrB+ B	RPL27AP
HLA-DPA11	0.000174477	0.379348	0.921	0.626	1	GrB+ B	HLA-DPA1
UQCRQ1	0.000174548	0.447968	0.342	0.128	1	GrB+ B	UQCRQ
POLR2A	0.000183604	0.361639	0.5	0.213	1	GrB+ B	POLR2A
MTDH	0.000185227	0.352058	0.658	0.307	1	GrB+ B	MTDH
ATP5L	0.000204001	0.426608	0.658	0.335	1	GrB+ B	ATP5L
DNAJA11	0.000216507	0.281157	0.947	0.717	1	GrB+ B	DNAJA1
UBE2K	0.000222247	0.317503	0.342	0.125	1	GrB+ B	UBE2K
SLC35A2	0.000222839	0.298813	0.421	0.165	1	GrB+ B	SLC35A2
CSRNP11	0.000237952	0.360885	0.684	0.346	1	GrB+ B	CSRNP1
RPS131	0.000242126	0.273812	0.947	0.907	1	GrB+ B	RPS13
ACTR21	0.000280292	0.331466	0.737	0.376	1	GrB+ B	ACTR2
CYCS1	0.000323521	0.36237	0.737	0.367	1	GrB+ B	CYCS
ARF1	0.000325857	0.252678	0.605	0.269	1	GrB+ B	ARF1
MMADHC	0.000326658	0.320919	0.289	0.101	1	GrB+ B	MMADHC
MAP3K8	0.000326861	0.347894	0.421	0.171	1	GrB+ B	MAP3K8
DDOST1	0.000335185	0.281222	0.263	0.087	1	GrB+ B	DDOST
CKS21	0.000352309	0.269219	0.632	0.291	1	GrB+ B	CKS2
GLO1	0.000364522	0.2547	0.421	0.17	1	GrB+ B	GLO1
UBA521	0.000365374	0.348487	0.842	0.497	1	GrB+ B	UBA52
RHOA	0.000371949	0.356077	0.658	0.328	1	GrB+ B	RHOA
SNHG51	0.000401161	0.408332	0.921	0.616	1	GrB+ B	SNHG5
ETV6	0.000404626	0.441114	0.263	0.09	1	GrB+ B	ETV6
NACA1	0.000409806	0.393147	0.868	0.65	1	GrB+ B	NACA
RPS241	0.000439217	0.316496	0.921	0.859	1	GrB+ B	RPS24
DDX51	0.000481465	0.374913	0.947	0.75	1	GrB+ B	DDX5
COMMD61	0.000486649	0.310326	0.763	0.391	1	GrB+ B	COMMD6
USP36	0.000523508	0.307699	0.342	0.13	1	GrB+ B	USP36
HDLBP1	0.000547724	0.505752	0.316	0.122	1	GrB+ B	HDLBP
SUMO3	0.000563545	0.339861	0.289	0.106	1	GrB+ B	SUMO3
PIM11	0.000571671	0.368022	0.395	0.169	1	GrB+ B	PIM1
RAC1	0.000578914	0.338516	0.421	0.179	1	GrB+ B	RAC1
TMSB101	0.000597746	0.456932	0.816	0.599	1	GrB+ B	TMSB10
COX7C	0.000600479	0.351299	0.737	0.383	1	GrB+ B	COX7C
ATP6V0B	0.000604539	0.271425	0.395	0.159	1	GrB+ B	ATP6V0B
ACTN4	0.000625561	0.261651	0.289	0.103	1	GrB+ B	ACTN4
LAMP1	0.00065959	0.274109	0.316	0.118	1	GrB+ B	LAMP1
HCLS1	0.000665953	0.342042	0.553	0.262	1	GrB+ B	HCLS1
TSPYL21	0.000676172	1.14684	0.658	0.354	1	GrB+ B	TSPYL2
RTN3	0.00071413	0.2847	0.263	0.093	1	GrB+ B	RTN3
SND11	0.000747571	0.257548	0.289	0.106	1	GrB+ B	SND1
OGT1	0.000773389	0.250666	0.342	0.134	1	GrB+ B	OGT
ATP2A2	0.000796577	0.306173	0.395	0.163	1	GrB+ B	ATP2A2
NOP58	0.000844754	0.251706	0.579	0.27	1	GrB+ B	NOP58
SERP1	0.000933269	0.360802	0.711	0.365	1	GrB+ B	SERP1
IKZF1	0.000954786	0.336576	0.316	0.124	1	GrB+ B	IKZF1
SLC44A2	0.000975147	0.278744	0.421	0.175	1	GrB+ B	SLC44A2
COX17	0.00102135	0.334686	0.289	0.11	1	GrB+ B	COX17
SLC3A2	0.00105004	0.366494	0.316	0.127	1	GrB+ B	SLC3A2
ATP1B31	0.00105125	0.275996	0.526	0.264	1	GrB+ B	ATP1B3
TPM31	0.00112725	0.2699	0.816	0.423	1	GrB+ B	TPM3
LITAF	0.00121193	0.353589	0.5	0.241	1	GrB+ B	LITAF
NDUFB2	0.00127925	0.277789	0.316	0.126	1	GrB+ B	NDUFB2
NORAD	0.0012903	0.27845	0.342	0.137	1	GrB+ B	NORAD
SLC2A1	0.00158552	0.343429	0.263	0.099	1	GrB+ B	SLC2A1
PRR13	0.00162568	0.257224	0.368	0.156	1	GrB+ B	PRR13
MTCH1	0.0017898	0.293825	0.342	0.138	1	GrB+ B	MTCH1
C4orf3	0.00181265	0.253804	0.368	0.158	1	GrB+ B	C4orf3
SKP1	0.00187597	0.306901	0.447	0.202	1	GrB+ B	SKP1
PAG1	0.00189363	0.292827	0.289	0.114	1	GrB+ B	PAG1
DDX18	0.00201793	0.257679	0.421	0.19	1	GrB+ B	DDX18
RPL271	0.00240391	0.319559	0.921	0.817	1	GrB+ B	RPL27
UBE2G2	0.00248777	0.294423	0.263	0.103	1	GrB+ B	UBE2G2
RPL42	0.00259911	0.289007	0.895	0.785	1	GrB+ B	RPL4
SRSF51	0.00263314	0.355899	0.868	0.646	1	GrB+ B	SRSF5
TMED101	0.0027418	0.309046	0.368	0.168	1	GrB+ B	TMED10
ATP2A3	0.00275926	0.318171	0.368	0.169	1	GrB+ B	ATP2A3
ATP5J1	0.00276268	0.302719	0.316	0.135	1	GrB+ B	ATP5J
JOSD1	0.00297549	0.340272	0.368	0.169	1	GrB+ B	JOSD1
MRPL18	0.00309151	0.277993	0.342	0.147	1	GrB+ B	MRPL18
RAB1A1	0.00311948	0.291638	0.395	0.183	1	GrB+ B	RAB1A
USP15	0.00314501	0.280579	0.289	0.119	1	GrB+ B	USP15
MYL6	0.00333537	0.254925	0.684	0.372	1	GrB+ B	MYL6
LDHA	0.00409919	0.269546	0.526	0.287	1	GrB+ B	LDHA
RPL261	0.00441958	0.31159	0.921	0.616	1	GrB+ B	RPL26
USF2	0.00444086	0.25298	0.316	0.139	1	GrB+ B	USF2
ATP5F1	0.00478365	0.356479	0.289	0.126	1	GrB+ B	ATP5F1
UBB1	0.00480723	0.358435	0.868	0.668	1	GrB+ B	UBB
TMBIM61	0.00538551	0.324654	0.658	0.437	1	GrB+ B	TMBIM6
GLG1	0.00586883	0.250629	0.263	0.109	1	GrB+ B	GLG1
TWISTNB	0.00609691	0.351946	0.289	0.127	1	GrB+ B	TWISTNB
TMEM2581	0.00779856	0.339684	0.368	0.182	1	GrB+ B	TMEM258
ANP32B1	0.00928583	0.258994	0.632	0.385	1	GrB+ B	ANP32B
Notes: p_val, p-value (unadjusted); avg_logFC, log fold-chage of the average expression between the indicated cell cluster and the other cell clusters. Positive values mean that the gene is more highly expressed in the indicated cluster; pct.1, The proportion of gene expression in the given cell cluster; pct.2, The proportion of gene expression in the other cell clusters; p_val_adj, Adjusted p-va…
