# Supplementary material for: Diversity and intratumoral heterogeneity in human gallbladder cancer progression revealed by single‐cell RNA sequencing
Source: Clin Transl Med. 2021 Jun 27;11(6):e462. doi: 10.1002/ctm2.462 (PMC8236117; doi:10.1002/ctm2.462)
Supplement: Supplementary file 7 — Supporting Information [file CTM2-11-e462-s005.xlsx]

## Sheet: Table_S6
Table S6. The differentially expressed genes between the myeloid cell subclusters.
Gene	p_val	avg_logFC	pct.1	pct.2	p_val_adj	cluster	gene
MALAT1	1.14284e-08	0.697362	0.908	0.991	0.000551752	Monocytes	MALAT1
HSP90AA1	1.66931e-08	0.636883	0.898	0.967	0.000805924	Monocytes	HSP90AA1
HSPA1B	2.18182e-07	1.03859	0.648	0.715	0.0105336	Monocytes	HSPA1B
HSPA1A	1.63407e-06	0.957332	0.739	0.876	0.0788911	Monocytes	HSPA1A
DNAJB1	0.00203348	0.72333	0.623	0.79	1	Monocytes	DNAJB1
FAM46A	0.00574693	0.252235	0.18	0.289	1	Monocytes	FAM46A
HSP90AB1	0.00647179	0.37055	0.768	0.885	1	Monocytes	HSP90AB1
CITED2	0.00755069	0.269929	0.306	0.463	1	Monocytes	CITED2
SPI1	0.00855624	0.256291	0.32	0.491	1	Monocytes	SPI1
FCN1	1.29594e-162	1.55224	0.705	0.132	6.25669e-158	Neutrophil	FCN1
APOBEC3A	1.4926e-151	1.70086	0.504	0.051	7.20611e-147	Neutrophil	APOBEC3A
S100A12	1.56374e-121	1.14814	0.405	0.038	7.54957e-117	Neutrophil	S100A12
CTSS	6.89972e-111	1.08208	0.981	0.834	3.33112e-106	Neutrophil	CTSS
S100A8	4.02664e-108	1.9906	0.866	0.429	1.94402e-103	Neutrophil	S100A8
S100A9	3.24294e-98	1.8393	0.693	0.242	1.56566e-93	Neutrophil	S100A9
LYZ	3.59662e-94	1.07222	0.995	0.881	1.73641e-89	Neutrophil	LYZ
CD55	1.10234e-91	1.1795	0.791	0.382	5.32199e-87	Neutrophil	CD55
CD300E	9.92996e-86	1.05666	0.741	0.27	4.79408e-81	Neutrophil	CD300E
VNN2	1.9955e-85	1.054	0.345	0.048	9.63406e-81	Neutrophil	VNN2
H3F3A	4.26597e-80	0.602253	0.988	0.927	2.05957e-75	Neutrophil	H3F3A
SELL	4.23458e-76	1.08852	0.422	0.095	2.04441e-71	Neutrophil	SELL
SERPINB1	8.29746e-70	1.02629	0.847	0.608	4.00593e-65	Neutrophil	SERPINB1
S100A4	3.25126e-68	0.799927	0.93	0.729	1.56968e-63	Neutrophil	S100A4
NAMPT	5.25534e-68	0.828626	0.916	0.773	2.53723e-63	Neutrophil	NAMPT
TKT	1.26174e-65	0.972484	0.806	0.541	6.09157e-61	Neutrophil	TKT
BCL2A1	9.2449e-65	0.840655	0.861	0.585	4.46334e-60	Neutrophil	BCL2A1
FPR1	1.14414e-60	0.771337	0.839	0.531	5.52382e-56	Neutrophil	FPR1
EIF1	3.35722e-59	0.463961	0.986	0.935	1.62083e-54	Neutrophil	EIF1
CLEC4E	7.10224e-59	0.795047	0.576	0.218	3.42889e-54	Neutrophil	CLEC4E
VCAN	1.10777e-58	0.68513	0.835	0.403	5.34821e-54	Neutrophil	VCAN
SOD2	8.9903e-58	0.875262	0.878	0.714	4.34043e-53	Neutrophil	SOD2
IFITM2	1.06168e-57	0.85059	0.669	0.329	5.12567e-53	Neutrophil	IFITM2
CD48	2.25574e-57	0.847146	0.681	0.37	1.08905e-52	Neutrophil	CD48
CTB-61M7-2	2.90985e-55	0.753633	0.463	0.14	1.40485e-50	Neutrophil	CTB-61M7-2
PDE4B	2.52339e-54	0.766247	0.676	0.33	1.21827e-49	Neutrophil	PDE4B
LILRB2	1.57434e-53	0.720613	0.64	0.299	7.60074e-49	Neutrophil	LILRB2
LDLR	1.99671e-53	0.636072	0.417	0.12	9.63994e-49	Neutrophil	LDLR
SRGN	6.74386e-53	0.604803	0.993	0.974	3.25587e-48	Neutrophil	SRGN
EREG	1.13264e-51	1.21837	0.664	0.338	5.46827e-47	Neutrophil	EREG
NLRP3	1.96771e-51	0.862557	0.46	0.159	9.49988e-47	Neutrophil	NLRP3
LILRA5	2.63236e-51	0.680554	0.439	0.138	1.27087e-46	Neutrophil	LILRA5
METTL9	8.70164e-51	0.765792	0.46	0.164	4.20106e-46	Neutrophil	METTL9
FGR	1.13367e-49	0.736125	0.794	0.526	5.47327e-45	Neutrophil	FGR
PTPRC	2.0477e-49	0.749681	0.815	0.601	9.88607e-45	Neutrophil	PTPRC
CLU	9.57448e-49	0.67414	0.3	0.067	4.62246e-44	Neutrophil	CLU
TNFAIP6	5.10386e-48	0.875711	0.355	0.095	2.46409e-43	Neutrophil	TNFAIP6
CLEC12A	6.24657e-48	0.765808	0.436	0.152	3.01578e-43	Neutrophil	CLEC12A
PABPC1	1.08365e-46	0.419387	0.986	0.955	5.23178e-42	Neutrophil	PABPC1
NAMPTP1	1.19513e-46	0.704733	0.667	0.36	5.76997e-42	Neutrophil	NAMPTP1
PLEK	2.26075e-46	0.773722	0.861	0.689	1.09147e-41	Neutrophil	PLEK
SERPINA1	1.36467e-45	0.595327	0.859	0.634	6.5885e-41	Neutrophil	SERPINA1
ATP2B1	2.18333e-43	0.789632	0.659	0.371	1.05409e-38	Neutrophil	ATP2B1
RILPL2	1.16879e-41	0.722436	0.624	0.354	5.64282e-37	Neutrophil	RILPL2
IL1B	8.64597e-41	0.836706	0.856	0.643	4.17419e-36	Neutrophil	IL1B
TNFRSF1B	2.21862e-39	0.621902	0.695	0.43	1.07113e-34	Neutrophil	TNFRSF1B
IRS2	8.69173e-38	0.730331	0.638	0.38	4.19628e-33	Neutrophil	IRS2
PLAUR	1.58942e-37	0.689947	0.897	0.825	7.67358e-33	Neutrophil	PLAUR
PTGS2	1.95392e-37	0.952116	0.602	0.342	9.43332e-33	Neutrophil	PTGS2
MPEG1	4.07524e-37	0.635376	0.6	0.317	1.96748e-32	Neutrophil	MPEG1
SLC2A3	5.41429e-37	0.707409	0.799	0.582	2.61397e-32	Neutrophil	SLC2A3
C5AR1	1.0197e-36	0.607976	0.904	0.72	4.92301e-32	Neutrophil	C5AR1
STX11	2.02009e-36	0.774857	0.535	0.288	9.75277e-32	Neutrophil	STX11
SAMSN1	6.52834e-36	0.798817	0.542	0.289	3.15182e-31	Neutrophil	SAMSN1
GPCPD1	8.40679e-35	0.573001	0.712	0.493	4.05872e-30	Neutrophil	GPCPD1
ANXA1	1.14312e-33	0.519101	0.902	0.763	5.51887e-29	Neutrophil	ANXA1
C19orf38	1.89414e-33	0.516473	0.305	0.097	9.14471e-29	Neutrophil	C19orf38
SERPINB9	5.67446e-33	0.684363	0.573	0.321	2.73957e-28	Neutrophil	SERPINB9
C10orf54	5.83339e-33	0.644254	0.535	0.281	2.8163e-28	Neutrophil	C10orf54
CD44	5.88066e-33	0.507223	0.873	0.7	2.83912e-28	Neutrophil	CD44
CDKN2D	1.89757e-31	0.484258	0.271	0.082	9.16128e-27	Neutrophil	CDKN2D
PNPLA8	2.35377e-31	0.648577	0.537	0.301	1.13638e-26	Neutrophil	PNPLA8
GK	2.96552e-31	0.632997	0.537	0.29	1.43172e-26	Neutrophil	GK
FPR2	3.64252e-31	0.444121	0.266	0.076	1.75857e-26	Neutrophil	FPR2
TNFAIP3	7.27023e-31	0.634452	0.842	0.692	3.50999e-26	Neutrophil	TNFAIP3
EVI2B	6.60014e-30	0.71497	0.712	0.533	3.18648e-25	Neutrophil	EVI2B
PPIF	7.14027e-30	0.772464	0.703	0.582	3.44725e-25	Neutrophil	PPIF
JAML	1.03269e-29	0.528789	0.451	0.202	4.98572e-25	Neutrophil	JAML
CPVL	5.37896e-29	0.507117	0.779	0.577	2.59691e-24	Neutrophil	CPVL
PNRC1	2.28611e-28	0.543445	0.82	0.719	1.10371e-23	Neutrophil	PNRC1
CSF3R	3.7327e-28	0.604773	0.542	0.316	1.80211e-23	Neutrophil	CSF3R
CKAP4	5.67935e-28	0.519315	0.432	0.2	2.74193e-23	Neutrophil	CKAP4
RAC2	1.48286e-27	0.487655	0.731	0.508	7.15912e-23	Neutrophil	RAC2
S100A6	4.89033e-27	0.376094	0.933	0.799	2.361e-22	Neutrophil	S100A6
AREG	5.38279e-27	0.812653	0.496	0.255	2.59876e-22	Neutrophil	AREG
TNFAIP2	6.72627e-27	0.609165	0.607	0.401	3.24738e-22	Neutrophil	TNFAIP2
RAB27A	2.75568e-26	0.465383	0.353	0.146	1.33041e-21	Neutrophil	RAB27A
SLC7A5	3.20404e-26	0.521183	0.374	0.165	1.54688e-21	Neutrophil	SLC7A5
PLBD1	3.83255e-26	0.843185	0.393	0.202	1.85032e-21	Neutrophil	PLBD1
MXD1	4.4657e-26	0.526685	0.612	0.387	2.156e-21	Neutrophil	MXD1
PPP1R15A	3.49573e-25	0.400665	0.894	0.811	1.6877e-20	Neutrophil	PPP1R15A
SLC25A37	4.62589e-25	0.38182	0.585	0.355	2.23333e-20	Neutrophil	SLC25A37
DIAPH1	7.96235e-25	0.46515	0.463	0.243	3.84414e-20	Neutrophil	DIAPH1
THBS1	8.8953e-25	0.777376	0.35	0.148	4.29456e-20	Neutrophil	THBS1
PNP	1.27335e-24	0.473833	0.763	0.581	6.14759e-20	Neutrophil	PNP
C9orf72	1.96775e-24	0.471201	0.504	0.288	9.50009e-20	Neutrophil	C9orf72
LINC00936	2.41551e-24	0.517267	0.496	0.278	1.16618e-19	Neutrophil	LINC00936
LCP1	2.74175e-24	0.412381	0.878	0.743	1.32369e-19	Neutrophil	LCP1
THAP2	6.88196e-24	0.423424	0.295	0.115	3.32254e-19	Neutrophil	THAP2
AGTPBP1	1.14213e-23	0.441673	0.257	0.093	5.51408e-19	Neutrophil	AGTPBP1
DUSP6	1.43159e-23	0.571876	0.679	0.457	6.91159e-19	Neutrophil	DUSP6
CSTA	2.07494e-23	0.48761	0.516	0.313	1.00176e-18	Neutrophil	CSTA
RPS13	2.17317e-23	0.268243	0.974	0.916	1.04918e-18	Neutrophil	RPS13
LRRFIP1	2.38263e-23	0.454657	0.719	0.539	1.15031e-18	Neutrophil	LRRFIP1
AQP9	2.51171e-23	0.477965	0.59	0.354	1.21263e-18	Neutrophil	AQP9
PLP2	2.77368e-23	0.548577	0.695	0.532	1.3391e-18	Neutrophil	PLP2
H3F3B	5.71207e-23	0.324576	0.969	0.947	2.75773e-18	Neutrophil	H3F3B
COTL1	6.83446e-23	0.39514	0.847	0.714	3.29961e-18	Neutrophil	COTL1
GLIPR1	7.43706e-23	0.477652	0.748	0.59	3.59054e-18	Neutrophil	GLIPR1
MCL1	7.62981e-23	0.362005	0.933	0.857	3.6836e-18	Neutrophil	MCL1
OXSR1	9.93384e-23	0.465944	0.391	0.195	4.79596e-18	Neutrophil	OXSR1
LITAF	2.8484e-22	0.48465	0.861	0.73	1.37518e-17	Neutrophil	LITAF
STK17B	2.85606e-22	0.406329	0.597	0.373	1.37888e-17	Neutrophil	STK17B
WARS	3.46439e-22	0.568721	0.374	0.187	1.67257e-17	Neutrophil	WARS
LTA4H	8.41358e-22	0.463142	0.707	0.53	4.06199e-17	Neutrophil	LTA4H
MAP3K8	1.83156e-21	0.45809	0.659	0.466	8.84259e-17	Neutrophil	MAP3K8
CARD16	2.38923e-21	0.514386	0.537	0.351	1.1535e-16	Neutrophil	CARD16
NUMB	5.15033e-21	0.459341	0.532	0.343	2.48653e-16	Neutrophil	NUMB
CSGALNACT2	6.75565e-21	0.44546	0.412	0.225	3.26156e-16	Neutrophil	CSGALNACT2
FTH1	1.57691e-20	0.37121	1	0.996	7.61316e-16	Neutrophil	FTH1
RACK1	2.11973e-20	0.286503	0.947	0.857	1.02339e-15	Neutrophil	RACK1
PTPRE	2.39297e-20	0.444156	0.523	0.331	1.1553e-15	Neutrophil	PTPRE
RPS9	2.62588e-20	0.341391	0.909	0.804	1.26775e-15	Neutrophil	RPS9
ARL5B	2.87772e-20	0.565096	0.35	0.173	1.38934e-15	Neutrophil	ARL5B
KDM6B	2.94476e-20	0.479207	0.535	0.343	1.4217e-15	Neutrophil	KDM6B
ACSL1	4.11361e-20	0.65144	0.448	0.278	1.98601e-15	Neutrophil	ACSL1
CYP1B1	1.90037e-19	0.486305	0.357	0.172	9.1748e-15	Neutrophil	CYP1B1
HCAR3	2.20293e-19	0.472532	0.321	0.151	1.06355e-14	Neutrophil	HCAR3
AP1S2	2.30546e-19	0.476069	0.628	0.476	1.11305e-14	Neutrophil	AP1S2
CHD1	2.35919e-19	0.473803	0.578	0.408	1.13899e-14	Neutrophil	CHD1
TAGLN2	2.60516e-19	0.439919	0.875	0.808	1.25775e-14	Neutrophil	TAGLN2
RNF149	4.59773e-19	0.406553	0.647	0.479	2.21974e-14	Neutrophil	RNF149
CHSY1	1.41276e-18	0.442962	0.324	0.159	6.82064e-14	Neutrophil	CHSY1
BST1	1.85166e-18	0.46648	0.353	0.184	8.93964e-14	Neutrophil	BST1
BTG1	1.91683e-18	0.381681	0.875	0.807	9.25426e-14	Neutrophil	BTG1
GCA	3.62208e-18	0.512313	0.341	0.181	1.74871e-13	Neutrophil	GCA
LGALS2	5.28364e-18	0.375681	0.259	0.108	2.55089e-13	Neutrophil	LGALS2
SH3BP5	5.98825e-18	0.41662	0.446	0.261	2.89107e-13	Neutrophil	SH3BP5
GBP2	6.33252e-18	0.420537	0.381	0.211	3.05728e-13	Neutrophil	GBP2
ITGAM	6.59742e-18	0.453097	0.451	0.277	3.18517e-13	Neutrophil	ITGAM
IL1RN	1.02681e-17	0.48216	0.561	0.369	4.95733e-13	Neutrophil	IL1RN
ICAM1	1.09865e-17	0.448704	0.436	0.261	5.30419e-13	Neutrophil	ICAM1
BTF3	1.23213e-17	0.271825	0.902	0.798	5.94862e-13	Neutrophil	BTF3
NFIL3	1.23875e-17	0.469381	0.448	0.278	5.98056e-13	Neutrophil	NFIL3
FOXO3	1.30951e-17	0.480731	0.403	0.229	6.32216e-13	Neutrophil	FOXO3
ATP1B3	1.35152e-17	0.463517	0.779	0.678	6.52503e-13	Neutrophil	ATP1B3
JMJD1C	1.37836e-17	0.443506	0.561	0.396	6.65458e-13	Neutrophil	JMJD1C
ITPRIP	1.43823e-17	0.382049	0.3	0.141	6.94363e-13	Neutrophil	ITPRIP
BCL3	1.55378e-17	0.406786	0.329	0.161	7.50151e-13	Neutrophil	BCL3
CXCL8	2.57162e-17	0.442391	0.873	0.795	1.24155e-12	Neutrophil	CXCL8
IRAK3	4.12222e-17	0.348606	0.326	0.159	1.99017e-12	Neutrophil	IRAK3
DNTTIP2	5.54978e-17	0.492801	0.537	0.37	2.67938e-12	Neutrophil	DNTTIP2
MYADM	5.56171e-17	0.438167	0.753	0.624	2.68514e-12	Neutrophil	MYADM
FOSL2	7.84659e-17	0.413209	0.631	0.463	3.78825e-12	Neutrophil	FOSL2
CDC42EP3	8.47878e-17	0.478547	0.305	0.153	4.09347e-12	Neutrophil	CDC42EP3
VMP1	9.16738e-17	0.461653	0.633	0.474	4.42592e-12	Neutrophil	VMP1
CMTM6	1.05486e-16	0.34889	0.664	0.502	5.09275e-12	Neutrophil	CMTM6
UBE2R2	1.42533e-16	0.358868	0.638	0.493	6.88135e-12	Neutrophil	UBE2R2
CXCL2	2.01949e-16	0.428195	0.799	0.634	9.74987e-12	Neutrophil	CXCL2
PRKCB	3.00824e-16	0.419688	0.372	0.21	1.45235e-11	Neutrophil	PRKCB
SERPINB2	3.32975e-16	0.426687	0.321	0.153	1.60757e-11	Neutrophil	SERPINB2
SECTM1	4.11469e-16	0.325315	0.259	0.117	1.98653e-11	Neutrophil	SECTM1
TREM1	4.28587e-16	0.397944	0.52	0.333	2.06918e-11	Neutrophil	TREM1
CREM	5.35897e-16	0.484331	0.631	0.502	2.58726e-11	Neutrophil	CREM
HCAR2	5.61961e-16	0.407348	0.333	0.173	2.71309e-11	Neutrophil	HCAR2
ITGB2	6.37173e-16	0.349684	0.873	0.758	3.07621e-11	Neutrophil	ITGB2
EFHD2	7.09217e-16	0.399809	0.647	0.512	3.42403e-11	Neutrophil	EFHD2
EAF1	1.17263e-15	0.385864	0.393	0.229	5.66136e-11	Neutrophil	EAF1
CHMP1B	1.22505e-15	0.430484	0.787	0.676	5.91441e-11	Neutrophil	CHMP1B
AHNAK	2.42964e-15	0.533003	0.573	0.449	1.17301e-10	Neutrophil	AHNAK
PECAM1	2.7506e-15	0.421475	0.556	0.409	1.32796e-10	Neutrophil	PECAM1
ZFP36	3.24342e-15	0.286695	0.966	0.923	1.56589e-10	Neutrophil	ZFP36
SOCS3	3.34552e-15	0.449247	0.683	0.542	1.61518e-10	Neutrophil	SOCS3
ITGAX	3.37952e-15	0.467559	0.48	0.321	1.6316e-10	Neutrophil	ITGAX
DDX3X	4.70401e-15	0.29514	0.823	0.717	2.27105e-10	Neutrophil	DDX3X
CFLAR	4.90936e-15	0.430219	0.585	0.456	2.37019e-10	Neutrophil	CFLAR
NFKB1	6.51501e-15	0.440714	0.36	0.21	3.14538e-10	Neutrophil	NFKB1
NDEL1	7.29211e-15	0.352845	0.264	0.127	3.52056e-10	Neutrophil	NDEL1
NFKBIA	9.75856e-15	0.384435	0.866	0.862	4.71133e-10	Neutrophil	NFKBIA
BACH1	1.02302e-14	0.406343	0.302	0.161	4.93902e-10	Neutrophil	BACH1
LILRA6	1.18661e-14	0.350453	0.338	0.181	5.72884e-10	Neutrophil	LILRA6
MEGF9	1.55215e-14	0.456736	0.338	0.193	7.49362e-10	Neutrophil	MEGF9
FTH1P20	2.07526e-14	0.351364	0.851	0.758	1.00191e-09	Neutrophil	FTH1P20
GMFG	2.10627e-14	0.352852	0.64	0.51	1.01689e-09	Neutrophil	GMFG
KYNU	2.81222e-14	0.373363	0.48	0.319	1.35771e-09	Neutrophil	KYNU
NDRG1	2.88738e-14	0.321758	0.523	0.366	1.394e-09	Neutrophil	NDRG1
MAP2K1	3.149e-14	0.468398	0.506	0.374	1.5203e-09	Neutrophil	MAP2K1
MYD88	3.58598e-14	0.410165	0.4	0.256	1.73127e-09	Neutrophil	MYD88
TIMP1	4.481e-14	0.330705	0.746	0.569	2.16338e-09	Neutrophil	TIMP1
NFKBIZ	4.68797e-14	0.442032	0.664	0.53	2.2633e-09	Neutrophil	NFKBIZ
WAS	6.80018e-14	0.314799	0.588	0.444	3.28306e-09	Neutrophil	WAS
CSRNP1	6.92664e-14	0.44906	0.597	0.481	3.34411e-09	Neutrophil	CSRNP1
AKAP13	7.04498e-14	0.393723	0.609	0.458	3.40125e-09	Neutrophil	AKAP13
PIM3	9.50423e-14	0.473409	0.451	0.304	4.58855e-09	Neutrophil	PIM3
CD36	1.45273e-13	0.368116	0.475	0.31	7.01362e-09	Neutrophil	CD36
TRIM25	1.55669e-13	0.384928	0.252	0.124	7.51552e-09	Neutrophil	TRIM25
NCF2	1.72793e-13	0.390388	0.607	0.474	8.34226e-09	Neutrophil	NCF2
CAST	1.9376e-13	0.404603	0.564	0.458	9.35455e-09	Neutrophil	CAST
MNDA	3.33235e-13	0.626585	0.552	0.446	1.60882e-08	Neutrophil	MNDA
TET2	3.37319e-13	0.389043	0.365	0.22	1.62854e-08	Neutrophil	TET2
SLC25A6	3.55204e-13	0.319508	0.796	0.689	1.71489e-08	Neutrophil	SLC25A6
LILRB3	3.71932e-13	0.376076	0.444	0.302	1.79565e-08	Neutrophil	LILRB3
ETS2	3.89176e-13	0.377581	0.544	0.406	1.8789e-08	Neutrophil	ETS2
CPEB4	4.00721e-13	0.378243	0.369	0.226	1.93464e-08	Neutrophil	CPEB4
LYN	5.13351e-13	0.368988	0.657	0.54	2.47841e-08	Neutrophil	LYN
RXRA	5.45449e-13	0.360649	0.424	0.277	2.63337e-08	Neutrophil	RXRA
SYAP1	7.48431e-13	0.494323	0.451	0.311	3.61335e-08	Neutrophil	SYAP1
SSH2	7.91316e-13	0.366847	0.264	0.14	3.8204e-08	Neutrophil	SSH2
BCL6	8.09985e-13	0.393402	0.417	0.274	3.91052e-08	Neutrophil	BCL6
WTAP	9.70541e-13	0.394422	0.511	0.384	4.68568e-08	Neutrophil	WTAP
MAP2K3	1.0043e-12	0.385537	0.432	0.292	4.84866e-08	Neutrophil	MAP2K3
ADGRE5	2.74422e-12	0.425238	0.29	0.164	1.32488e-07	Neutrophil	ADGRE5
YWHAZ	2.95284e-12	0.250498	0.856	0.764	1.4256e-07	Neutrophil	YWHAZ
SMAP2	4.01883e-12	0.404946	0.544	0.415	1.94025e-07	Neutrophil	SMAP2
CLEC7A	4.65154e-12	0.315958	0.645	0.525	2.24572e-07	Neutrophil	CLEC7A
CCND3	4.81818e-12	0.350652	0.278	0.151	2.32617e-07	Neutrophil	CCND3
RASSF3	5.37811e-12	0.350388	0.345	0.214	2.5965e-07	Neutrophil	RASSF3
SIPA1L1	6.87786e-12	0.325064	0.252	0.129	3.32056e-07	Neutrophil	SIPA1L1
ELL2	1.09983e-11	0.440057	0.516	0.393	5.30986e-07	Neutrophil	ELL2
S100A10	1.18361e-11	0.274668	0.837	0.76	5.71437e-07	Neutrophil	S100A10
DNAJA1	1.42011e-11	0.263425	0.835	0.755	6.85617e-07	Neutrophil	DNAJA1
ZEB2	1.69871e-11	0.317822	0.643	0.539	8.2012e-07	Neutrophil	ZEB2
KCTD20	1.79646e-11	0.36988	0.388	0.255	8.67312e-07	Neutrophil	KCTD20
GAS7	1.84394e-11	0.425343	0.329	0.207	8.90235e-07	Neutrophil	GAS7
CYTIP	2.41751e-11	0.348307	0.374	0.237	1.16715e-06	Neutrophil	CYTIP
YBX3	2.4195e-11	0.443445	0.532	0.426	1.16811e-06	Neutrophil	YBX3
CD99	2.98785e-11	0.377985	0.683	0.575	1.4425e-06	Neutrophil	CD99
FGL2	3.57129e-11	0.367302	0.487	0.342	1.72418e-06	Neutrophil	FGL2
PFKFB3	3.58759e-11	0.327076	0.535	0.403	1.73205e-06	Neutrophil	PFKFB3
WSB1	3.64857e-11	0.286108	0.794	0.71	1.76149e-06	Neutrophil	WSB1
RNF19B	4.48597e-11	0.395974	0.441	0.314	2.16578e-06	Neutrophil	RNF19B
EIF3H	4.51913e-11	0.27217	0.655	0.536	2.18179e-06	Neutrophil	EIF3H
UBE2D3	4.53046e-11	0.264051	0.782	0.714	2.18726e-06	Neutrophil	UBE2D3
EEF2	6.62299e-11	0.264573	0.734	0.633	3.19751e-06	Neutrophil	EEF2
IVNS1ABP	7.3215e-11	0.414355	0.542	0.433	3.53475e-06	Neutrophil	IVNS1ABP
SERP1	7.50082e-11	0.270587	0.71	0.605	3.62132e-06	Neutrophil	SERP1
CYBB	8.95118e-11	0.323122	0.729	0.621	4.32154e-06	Neutrophil	CYBB
HBEGF	1.04381e-10	0.415265	0.71	0.625	5.0394e-06	Neutrophil	HBEGF
MEF2D	1.06626e-10	0.325933	0.444	0.315	5.14778e-06	Neutrophil	MEF2D
ADGRE2	1.07913e-10	0.368853	0.432	0.309	5.20994e-06	Neutrophil	ADGRE2
MAP1LC3B	1.14751e-10	0.27307	0.765	0.67	5.54006e-06	Neutrophil	MAP1LC3B
ERICH1	1.2179e-10	0.382825	0.329	0.205	5.87989e-06	Neutrophil	ERICH1
AZI2	1.43756e-10	0.306831	0.355	0.229	6.94041e-06	Neutrophil	AZI2
HPSE	1.44556e-10	0.384818	0.357	0.228	6.97904e-06	Neutrophil	HPSE
SRSF5	1.57846e-10	0.315731	0.808	0.755	7.62066e-06	Neutrophil	SRSF5
PXN	1.61769e-10	0.270704	0.264	0.147	7.81006e-06	Neutrophil	PXN
LCP2	1.78126e-10	0.338011	0.573	0.465	8.59973e-06	Neutrophil	LCP2
IL6R	1.81895e-10	0.356829	0.396	0.264	8.78171e-06	Neutrophil	IL6R
IQGAP1	1.90161e-10	0.29501	0.717	0.621	9.18076e-06	Neutrophil	IQGAP1
TLR2	2.46148e-10	0.296205	0.482	0.35	1.18838e-05	Neutrophil	TLR2
NR4A2	2.79884e-10	0.265937	0.82	0.731	1.35125e-05	Neutrophil	NR4A2
CLEC4A	3.52074e-10	0.363411	0.307	0.191	1.69978e-05	Neutrophil	CLEC4A
HECA	4.40959e-10	0.330145	0.338	0.22	2.1289e-05	Neutrophil	HECA
MAPK6	5.0906e-10	0.3146	0.353	0.228	2.45769e-05	Neutrophil	MAPK6
RASSF2	5.86202e-10	0.326877	0.314	0.197	2.83013e-05	Neutrophil	RASSF2
SLC43A2	6.28532e-10	0.319545	0.578	0.452	3.03449e-05	Neutrophil	SLC43A2
CD14	6.84342e-10	0.295172	0.518	0.392	3.30393e-05	Neutrophil	CD14
CAPN2	9.00362e-10	0.283552	0.285	0.171	4.34686e-05	Neutrophil	CAPN2
PELI1	1.05833e-09	0.308414	0.266	0.154	5.10949e-05	Neutrophil	PELI1
ETF1	1.07693e-09	0.318294	0.544	0.445	5.19929e-05	Neutrophil	ETF1
PILRA	1.13262e-09	0.332724	0.381	0.266	5.46816e-05	Neutrophil	PILRA
GABARAPL1	1.45069e-09	0.353047	0.528	0.427	7.00378e-05	Neutrophil	GABARAPL1
AKIRIN2	1.64818e-09	0.308084	0.388	0.271	7.95724e-05	Neutrophil	AKIRIN2
TNFRSF10D	1.68791e-09	0.329353	0.283	0.169	8.14907e-05	Neutrophil	TNFRSF10D
EMILIN2	1.96487e-09	0.328508	0.48	0.375	9.4862e-05	Neutrophil	EMILIN2
RASSF5	2.08824e-09	0.299464	0.398	0.282	0.000100818	Neutrophil	RASSF5
CHP1	2.34669e-09	0.310056	0.345	0.235	0.000113296	Neutrophil	CHP1
FYB	2.88631e-09	0.318487	0.731	0.646	0.000139348	Neutrophil	FYB
MTPN	2.9886e-09	0.307445	0.542	0.435	0.000144287	Neutrophil	MTPN
C16orf72	3.00898e-09	0.270585	0.396	0.278	0.000145271	Neutrophil	C16orf72
CDKN1A	3.77091e-09	0.355343	0.722	0.679	0.000182056	Neutrophil	CDKN1A
EZR	4.7564e-09	0.377204	0.492	0.389	0.000229634	Neutrophil	EZR
USP3	5.58003e-09	0.352711	0.297	0.193	0.000269398	Neutrophil	USP3
NAAA	8.03173e-09	0.317573	0.252	0.152	0.000387764	Neutrophil	NAAA
ATP13A3	1.01506e-08	0.33579	0.424	0.308	0.000490059	Neutrophil	ATP13A3
CD302	1.0793e-08	0.330364	0.35	0.245	0.000521073	Neutrophil	CD302
CPPED1	1.1151e-08	0.364548	0.314	0.215	0.000538361	Neutrophil	CPPED1
IFITM3	1.14658e-08	0.358914	0.612	0.517	0.000553555	Neutrophil	IFITM3
EVI2A	1.15447e-08	0.31128	0.393	0.286	0.000557368	Neutrophil	EVI2A
HCK	1.19071e-08	0.38236	0.448	0.356	0.000574863	Neutrophil	HCK
BIN2	1.20546e-08	0.299251	0.357	0.249	0.000581983	Neutrophil	BIN2
ZDHHC20	1.60937e-08	0.307037	0.266	0.166	0.000776988	Neutrophil	ZDHHC20
CASP1	1.83905e-08	0.316361	0.391	0.29	0.000887875	Neutrophil	CASP1
TES	1.98068e-08	0.31178	0.321	0.212	0.000956251	Neutrophil	TES
RNF139	2.00855e-08	0.319414	0.264	0.167	0.000969708	Neutrophil	RNF139
ZC3H12A	2.11635e-08	0.302044	0.453	0.331	0.00102175	Neutrophil	ZC3H12A
AGFG1	2.15922e-08	0.289083	0.41	0.3	0.00104245	Neutrophil	AGFG1
TSC22D3	2.66745e-08	0.276269	0.674	0.596	0.00128782	Neutrophil	TSC22D3
ERN1	3.26725e-08	0.305724	0.35	0.242	0.00157739	Neutrophil	ERN1
IL17RA	3.66614e-08	0.307159	0.266	0.167	0.00176997	Neutrophil	IL17RA
UBAP1	4.01802e-08	0.283493	0.305	0.203	0.00193986	Neutrophil	UBAP1
ZBTB43	4.12159e-08	0.293287	0.302	0.197	0.00198986	Neutrophil	ZBTB43
JOSD1	4.20052e-08	0.293801	0.348	0.243	0.00202797	Neutrophil	JOSD1
BASP1	4.83908e-08	0.349554	0.576	0.47	0.00233626	Neutrophil	BASP1
ELF1	5.12542e-08	0.294786	0.475	0.383	0.0024745	Neutrophil	ELF1
PHF20L1	5.34448e-08	0.29644	0.357	0.254	0.00258026	Neutrophil	PHF20L1
ROCK1	5.93135e-08	0.278436	0.501	0.404	0.0028636	Neutrophil	ROCK1
UBE2J1	8.15994e-08	0.264646	0.321	0.221	0.00393954	Neutrophil	UBE2J1
XRN2	8.72409e-08	0.338834	0.42	0.33	0.0042119	Neutrophil	XRN2
DSE	1.02034e-07	0.283239	0.554	0.475	0.00492609	Neutrophil	DSE
XBP1	1.32363e-07	0.252158	0.465	0.355	0.00639035	Neutrophil	XBP1
MAP4K4	1.56261e-07	0.27939	0.317	0.215	0.00754413	Neutrophil	MAP4K4
UBE2D1	1.67879e-07	0.341	0.338	0.253	0.00810502	Neutrophil	UBE2D1
JARID2	2.17135e-07	0.333037	0.424	0.322	0.010483	Neutrophil	JARID2
TALDO1	2.32635e-07	0.358986	0.458	0.383	0.0112314	Neutrophil	TALDO1
ARHGAP26	2.68075e-07	0.254773	0.266	0.172	0.0129424	Neutrophil	ARHGAP26
SKAP2	2.7703e-07	0.286259	0.506	0.424	0.0133747	Neutrophil	SKAP2
PPP1R15B	3.74792e-07	0.275736	0.631	0.554	0.0180946	Neutrophil	PPP1R15B
HEBP2	3.9467e-07	0.306458	0.317	0.228	0.0190543	Neutrophil	HEBP2
EIF1B	4.28474e-07	0.283528	0.333	0.243	0.0206863	Neutrophil	EIF1B
PPP1CB	7.04291e-07	0.272572	0.427	0.348	0.0340025	Neutrophil	PPP1CB
PTK2B	7.85069e-07	0.284785	0.338	0.248	0.0379024	Neutrophil	PTK2B
REL	7.89109e-07	0.293368	0.391	0.301	0.0380974	Neutrophil	REL
PGD	1.14284e-06	0.318124	0.458	0.389	0.055175	Neutrophil	PGD
IRF1	1.22075e-06	0.2701	0.487	0.391	0.0589366	Neutrophil	IRF1
STAT3	1.39716e-06	0.251259	0.388	0.299	0.0674534	Neutrophil	STAT3
RYBP	1.50581e-06	0.262327	0.393	0.305	0.072699	Neutrophil	RYBP
SERTAD2	1.54863e-06	0.31909	0.372	0.282	0.0747662	Neutrophil	SERTAD2
CCRL2	2.16952e-06	0.302123	0.314	0.226	0.104742	Neutrophil	CCRL2
CLIP1	2.21423e-06	0.295337	0.293	0.208	0.106901	Neutrophil	CLIP1
GNAI3	2.43503e-06	0.275471	0.453	0.375	0.117561	Neutrophil	GNAI3
MX2	2.5077e-06	0.271301	0.312	0.227	0.121069	Neutrophil	MX2
TNFSF13B	2.97802e-06	0.283691	0.372	0.29	0.143776	Neutrophil	TNFSF13B
PTEN	4.02646e-06	0.296178	0.412	0.339	0.194394	Neutrophil	PTEN
FAM107B	6.03955e-06	0.30117	0.405	0.319	0.291584	Neutrophil	FAM107B
SMCHD1	6.45021e-06	0.254715	0.264	0.183	0.31141	Neutrophil	SMCHD1
CNN2	6.63626e-06	0.268343	0.384	0.305	0.320392	Neutrophil	CNN2
YPEL5	7.13479e-06	0.250014	0.607	0.555	0.34446	Neutrophil	YPEL5
ARHGEF40	7.20062e-06	0.254431	0.295	0.213	0.347639	Neutrophil	ARHGEF40
KMT2E	8.05833e-06	0.258746	0.453	0.377	0.389048	Neutrophil	KMT2E
ANPEP	1.35198e-05	0.281482	0.317	0.225	0.652721	Neutrophil	ANPEP
GPSM3	1.64653e-05	0.267013	0.396	0.324	0.794926	Neutrophil	GPSM3
GSTK1	2.3313e-05	0.262236	0.405	0.34	1	Neutrophil	GSTK1
B4GALT1	3.27457e-05	0.267632	0.463	0.397	1	Neutrophil	B4GALT1
B4GALT5	4.18829e-05	0.257821	0.252	0.181	1	Neutrophil	B4GALT5
JMY	4.93166e-05	0.324992	0.254	0.186	1	Neutrophil	JMY
PRNP	5.1087e-05	0.267753	0.439	0.382	1	Neutrophil	PRNP
VDR	7.7802e-05	0.267943	0.259	0.187	1	Neutrophil	VDR
RCSD1	7.97999e-05	0.286682	0.305	0.241	1	Neutrophil	RCSD1
ACSL3	0.00011418	0.306517	0.341	0.279	1	Neutrophil	ACSL3
NFE2L2	0.000222977	0.270982	0.446	0.401	1	Neutrophil	NFE2L2
SCPEP1	0.000262031	0.286043	0.384	0.333	1	Neutrophil	SCPEP1
PMAIP1	0.000486984	0.252175	0.441	0.379	1	Neutrophil	PMAIP1
MIR22HG	0.000536512	0.261448	0.365	0.315	1	Neutrophil	MIR22HG
CD1C	5.08221e-212	1.50273	0.514	0.02	2.45364e-207	DC	CD1C
FCER1A	2.53535e-193	1.64891	0.436	0.01	1.22404e-188	DC	FCER1A
CD1E	7.62485e-169	1.30843	0.407	0.014	3.6812e-164	DC	CD1E
HLA-DPB1	8.67839e-163	1.47722	0.979	0.565	4.18984e-158	DC	HLA-DPB1
HLA-DPA1	1.576e-154	1.28733	0.995	0.676	7.60875e-150	DC	HLA-DPA1
HLA-DRA	2.41945e-148	1.13004	0.998	0.879	1.16809e-143	DC	HLA-DRA
CD74	2.52275e-143	1.04185	1	0.902	1.21796e-138	DC	CD74
HLA-DRB1	1.14889e-133	1.27794	0.976	0.622	5.54673e-129	DC	HLA-DRB1
HLA-DQA1	2.69708e-133	1.74711	0.724	0.184	1.30212e-128	DC	HLA-DQA1
CLEC10A	4.80527e-131	1.23009	0.521	0.075	2.31993e-126	DC	CLEC10A
RPS6	8.53168e-124	0.769624	0.998	0.957	4.11901e-119	DC	RPS6
HLA-DQB1	1.00337e-114	1.4588	0.657	0.167	4.84419e-110	DC	HLA-DQB1
SLC38A1	1.75853e-111	0.824615	0.317	0.019	8.49002e-107	DC	SLC38A1
RPS23	8.98559e-111	0.863356	0.988	0.883	4.33815e-106	DC	RPS23
RPS29	3.14026e-109	0.752382	0.993	0.949	1.51609e-104	DC	RPS29
GPR183	2.36657e-105	1.28455	0.888	0.46	1.14255e-100	DC	GPR183
NDRG2	2.5809e-100	0.813012	0.44	0.07	1.24603e-95	DC	NDRG2
NAP1L1	2.09721e-99	0.979644	0.964	0.8	1.01251e-94	DC	NAP1L1
RPL34	1.57131e-96	0.645864	0.998	0.97	7.58613e-92	DC	RPL34
RPL32	1.93459e-96	0.687986	0.99	0.937	9.34003e-92	DC	RPL32
RPL27A	2.33811e-94	0.679995	0.993	0.945	1.12882e-89	DC	RPL27A
JAML1	4.19506e-93	0.99243	0.617	0.169	2.02533e-88	DC	JAML
RPL37	1.22747e-92	0.692464	0.998	0.944	5.92609e-88	DC	RPL37
RPS19	1.60582e-91	0.826727	0.99	0.896	7.75273e-87	DC	RPS19
RPS8	5.87559e-91	0.645619	0.995	0.949	2.83668e-86	DC	RPS8
RPS24	6.42727e-84	0.61747	0.995	0.933	3.10302e-79	DC	RPS24
PPA1	4.11686e-82	0.993402	0.636	0.227	1.98758e-77	DC	PPA1
RPS11	1.35756e-79	0.761214	0.976	0.9	6.55419e-75	DC	RPS11
RPL31	1.10277e-78	0.590238	0.995	0.958	5.32406e-74	DC	RPL31
EEF1A1	1.62341e-77	0.555371	1	0.99	7.83764e-73	DC	EEF1A1
RPS21	7.22185e-77	0.709942	0.971	0.822	3.48664e-72	DC	RPS21
RPS16	3.51092e-76	0.578313	0.993	0.943	1.69504e-71	DC	RPS16
RPS12	1.89483e-75	0.601426	0.988	0.921	9.14803e-71	DC	RPS12
RPS3A	5.10902e-74	0.729688	0.969	0.831	2.46659e-69	DC	RPS3A
RPS27A	3.82228e-73	0.609902	0.986	0.933	1.84536e-68	DC	RPS27A
RPL30	8.13945e-73	0.59849	0.983	0.945	3.92965e-68	DC	RPL30
RPL23	1.32992e-72	0.548253	0.995	0.959	6.42073e-68	DC	RPL23
EEF1B2	1.6678e-72	0.749759	0.919	0.697	8.05197e-68	DC	EEF1B2
RPL39	1.70981e-72	0.610002	0.976	0.912	8.25481e-68	DC	RPL39
RPL13A	4.47826e-72	0.680451	0.967	0.844	2.16206e-67	DC	RPL13A
RPS27	3.55617e-71	0.625704	0.983	0.921	1.71688e-66	DC	RPS27
RPL10A	3.39381e-70	0.679975	0.957	0.81	1.6385e-65	DC	RPL10A
RPS131	3.7144e-69	0.631008	0.983	0.914	1.79328e-64	DC	RPS13
RPL21	2.73878e-66	0.597075	0.988	0.905	1.32226e-61	DC	RPL21
RPL37A	5.59247e-66	0.510643	0.99	0.935	2.69999e-61	DC	RPL37A
RPS3	7.99308e-66	0.629678	0.983	0.87	3.85898e-61	DC	RPS3
RPL11	2.25353e-65	0.557301	0.986	0.901	1.08798e-60	DC	RPL11
HLA-DOA	4.28358e-65	0.67303	0.533	0.166	2.06807e-60	DC	HLA-DOA
RPS18	5.82275e-65	0.850684	0.938	0.787	2.81117e-60	DC	RPS18
RPL5	9.33579e-65	0.639307	0.969	0.855	4.50723e-60	DC	RPL5
HLA-DQA2	1.60052e-64	0.680594	0.381	0.086	7.72713e-60	DC	HLA-DQA2
RPS20	5.21629e-64	0.527448	0.981	0.927	2.51837e-59	DC	RPS20
RPS4X	1.1455e-63	0.586986	0.971	0.818	5.53038e-59	DC	RPS4X
RPL12	6.09892e-63	0.58736	0.979	0.845	2.9445e-58	DC	RPL12
RPL9	7.07258e-63	0.536267	0.998	0.951	3.41457e-58	DC	RPL9
RPL35A	5.79162e-62	0.622276	0.974	0.877	2.79614e-57	DC	RPL35A
RPL3	4.02396e-61	0.562498	0.971	0.848	1.94273e-56	DC	RPL3
RGS1	1.24237e-60	0.701665	0.921	0.571	5.99804e-56	DC	RGS1
HLA-DMA	8.23598e-60	0.683139	0.833	0.478	3.97625e-55	DC	HLA-DMA
RPL4	1.18394e-58	0.646452	0.938	0.784	5.71596e-54	DC	RPL4
RPS5	1.47342e-57	0.687143	0.912	0.701	7.11354e-53	DC	RPS5
RPS7	4.7593e-57	0.571357	0.955	0.743	2.29774e-52	DC	RPS7
RPL22	4.18198e-53	0.568455	0.945	0.762	2.01902e-48	DC	RPL22
AREG1	7.7877e-52	1.12248	0.579	0.239	3.75982e-47	DC	AREG
SEL1L3	1.07945e-51	0.439924	0.274	0.05	5.21146e-47	DC	SEL1L3
IL2RG	1.23999e-51	0.62217	0.471	0.155	5.98654e-47	DC	IL2RG
RPS14	7.62109e-51	0.838544	0.898	0.745	3.67938e-46	DC	RPS14
RPS25	8.23645e-51	0.557663	0.952	0.799	3.97648e-46	DC	RPS25
AXL	1.17563e-50	0.730309	0.464	0.163	5.67582e-46	DC	AXL
HLA-DMB	3.19638e-50	0.568967	0.829	0.454	1.54318e-45	DC	HLA-DMB
RPS17	6.09998e-50	0.542277	0.962	0.81	2.94501e-45	DC	RPS17
RPL27	1.96589e-49	0.507975	0.967	0.849	9.49111e-45	DC	RPL27
RPS2	8.28331e-49	0.569767	0.95	0.768	3.9991e-44	DC	RPS2
RPL38	2.27896e-47	0.471013	0.974	0.904	1.10026e-42	DC	RPL38
RPL29	1.6657e-46	0.575034	0.924	0.782	8.04183e-42	DC	RPL29
FAM26F	1.71761e-46	0.675928	0.543	0.225	8.29247e-42	DC	FAM26F
LGALS21	1.76499e-46	0.56041	0.348	0.091	8.52119e-42	DC	LGALS2
RPL18A	1.8174e-46	0.806378	0.438	0.151	8.77421e-42	DC	RPL18A
PLAC8	2.25826e-46	0.67388	0.317	0.075	1.09027e-41	DC	PLAC8
NRARP	2.08648e-45	0.499251	0.276	0.058	1.00733e-40	DC	NRARP
ETV3	5.98537e-45	0.605646	0.46	0.164	2.88968e-40	DC	ETV3
RPL6	1.37354e-43	0.487177	0.971	0.881	6.6313e-39	DC	RPL6
CLIC2	2.27856e-43	0.522958	0.283	0.067	1.10007e-38	DC	CLIC2
RPS15A	4.47037e-43	0.501535	0.94	0.793	2.15825e-38	DC	RPS15A
RGS10	1.55389e-42	0.616736	0.757	0.459	7.50204e-38	DC	RGS10
RPL23A	1.94508e-42	0.568566	0.833	0.606	9.39063e-38	DC	RPL23A
SPINT2	2.13184e-42	0.637024	0.619	0.312	1.02923e-37	DC	SPINT2
RPSA	7.23304e-42	0.544214	0.857	0.615	3.49204e-37	DC	RPSA
CSF2RA	1.36739e-41	0.587364	0.452	0.17	6.60164e-37	DC	CSF2RA
CXCR4	4.0969e-41	0.841455	0.84	0.612	1.97794e-36	DC	CXCR4
RPL10	1.0035e-40	0.503134	0.945	0.848	4.8448e-36	DC	RPL10
NPM1	1.34035e-40	0.510951	0.936	0.758	6.4711e-36	DC	NPM1
HNRNPA1	1.50993e-40	0.469923	0.936	0.783	7.28979e-36	DC	HNRNPA1
RPLP2	2.33329e-40	0.435099	0.979	0.887	1.12649e-35	DC	RPLP2
RPL26	2.64039e-40	0.517478	0.898	0.68	1.27476e-35	DC	RPL26
ARL4C	4.24298e-40	0.728053	0.705	0.413	2.04847e-35	DC	ARL4C
RPL19	5.88844e-40	0.475609	0.943	0.855	2.84288e-35	DC	RPL19
TSPAN33	1.40565e-39	0.409581	0.307	0.083	6.78632e-35	DC	TSPAN33
CYP2S1	1.7675e-39	0.451577	0.329	0.097	8.53333e-35	DC	CYP2S1
HINT1	1.33476e-38	0.562729	0.757	0.47	6.4441e-34	DC	HINT1
PABPC11	1.56177e-38	0.417961	0.986	0.954	7.54006e-34	DC	PABPC1
RPL13	1.17242e-37	0.484229	0.926	0.794	5.66033e-33	DC	RPL13
NET1	1.44824e-37	0.519631	0.257	0.062	6.99196e-33	DC	NET1
AIM1	1.98307e-37	0.505621	0.348	0.11	9.57404e-33	DC	AIM1
TPT1	3.08534e-37	0.33727	1	0.997	1.48957e-32	DC	TPT1
RPL7A	3.39067e-37	0.482136	0.912	0.724	1.63698e-32	DC	RPL7A
SMAP21	6.43464e-37	0.659584	0.664	0.392	3.10658e-32	DC	SMAP2
RPL14	2.37006e-36	0.445216	0.924	0.786	1.14424e-31	DC	RPL14
RP11-475C16-1	4.92586e-36	0.531043	0.771	0.5	2.37816e-31	DC	RP11-475C16-1
PEA15	5.99083e-35	0.566559	0.788	0.532	2.89231e-30	DC	PEA15
IL13RA1	3.12887e-34	0.58522	0.617	0.352	1.51059e-29	DC	IL13RA1
FKBP5	3.1419e-34	0.597806	0.505	0.237	1.51688e-29	DC	FKBP5
LRRC75A-AS1	1.18308e-33	0.478579	0.802	0.531	5.7118e-29	DC	LRRC75A-AS1
HLA-DRB5	1.84839e-33	0.441433	0.307	0.098	8.92386e-29	DC	HLA-DRB5
CNN21	2.09534e-33	0.502321	0.555	0.272	1.01161e-28	DC	CNN2
STK17B1	2.87367e-33	0.554125	0.65	0.362	1.38738e-28	DC	STK17B
RPL15	3.67954e-33	0.43342	0.931	0.806	1.77645e-28	DC	RPL15
RPL41	4.88642e-33	0.406413	0.962	0.844	2.35911e-28	DC	RPL41
RPL36	3.03566e-32	0.450687	0.917	0.76	1.46559e-27	DC	RPL36
SNHG5	4.73541e-32	0.469187	0.893	0.739	2.28621e-27	DC	SNHG5
2021-09-06	1.05376e-31	0.474637	0.4	0.164	5.08744e-27	DC	2021-09-06
RPL23AP42	1.19254e-31	0.494573	0.774	0.532	5.75747e-27	DC	RPL23AP42
RPL18	1.88852e-31	0.536873	0.474	0.219	9.11761e-27	DC	RPL18
RACK11	7.25861e-31	0.403794	0.94	0.858	3.50439e-26	DC	RACK1
RPS28	1.08185e-30	0.491067	0.89	0.718	5.22308e-26	DC	RPS28
PALD1	1.22667e-30	0.414224	0.288	0.092	5.92225e-26	DC	PALD1
BHLHE40	2.08442e-30	0.571953	0.786	0.586	1.00634e-25	DC	BHLHE40
ELMO1	3.20633e-30	0.350205	0.34	0.121	1.54798e-25	DC	ELMO1
PAK1	3.38677e-30	0.510115	0.457	0.217	1.6351e-25	DC	PAK1
RPL7	4.83501e-30	0.446727	0.89	0.713	2.33429e-25	DC	RPL7
TMSB10	3.13817e-29	0.403416	0.967	0.887	1.51508e-24	DC	TMSB10
RP11-234A1-1	1.08943e-28	0.465422	0.576	0.31	5.25968e-24	DC	RP11-234A1-1
RPL9P9	3.67155e-28	0.48483	0.769	0.536	1.77259e-23	DC	RPL9P9
PTGER4	4.04064e-28	0.624381	0.517	0.272	1.95078e-23	DC	PTGER4
RP11-371A22-1	4.04804e-28	0.440363	0.507	0.26	1.95435e-23	DC	RP11-371A22-1
CST3	4.17371e-28	0.501653	0.912	0.825	2.01503e-23	DC	CST3
RPS23P8	5.42321e-28	0.472793	0.619	0.357	2.61827e-23	DC	RPS23P8
PSTPIP2	9.06644e-28	0.414126	0.276	0.09	4.37719e-23	DC	PSTPIP2
HMGN1	1.47255e-27	0.403035	0.688	0.442	7.10933e-23	DC	HMGN1
RPL35	2.02703e-27	0.459438	0.79	0.549	9.78631e-23	DC	RPL35
REL1	2.52733e-27	0.50947	0.524	0.275	1.22017e-22	DC	REL
EEF1B2P6	3.38171e-27	0.378499	0.426	0.189	1.63266e-22	DC	EEF1B2P6
SLC25A5	3.74313e-27	0.44404	0.812	0.604	1.80715e-22	DC	SLC25A5
RPL39P3	3.99256e-27	0.447265	0.679	0.414	1.92757e-22	DC	RPL39P3
RPL26P19	4.00413e-27	0.431518	0.643	0.377	1.93315e-22	DC	RPL26P19
FCGR2B	4.42845e-27	0.518479	0.519	0.269	2.13801e-22	DC	FCGR2B
CTSH	4.44264e-27	0.454101	0.805	0.59	2.14486e-22	DC	CTSH
PTPN1	5.19304e-27	0.448489	0.467	0.225	2.50715e-22	DC	PTPN1
RPL28	5.99445e-26	0.569142	0.652	0.428	2.89406e-21	DC	RPL28
FGL21	8.62495e-26	0.442726	0.579	0.324	4.16404e-21	DC	FGL2
OGFRL1	1.40015e-25	0.507003	0.531	0.299	6.75979e-21	DC	OGFRL1
PTMA	1.83328e-25	0.286732	0.983	0.95	8.85091e-21	DC	PTMA
RPL8	2.1092e-25	0.431503	0.898	0.793	1.0183e-20	DC	RPL8
PIM2	3.69626e-25	0.414399	0.34	0.136	1.78452e-20	DC	PIM2
BIRC3	4.61308e-25	0.750874	0.326	0.128	2.22715e-20	DC	BIRC3
RPS91	6.35892e-25	0.400337	0.912	0.803	3.07002e-20	DC	RPS9
MAFF	1.81277e-24	0.576434	0.598	0.381	8.75187e-20	DC	MAFF
IL18	1.82996e-24	0.518696	0.526	0.295	8.83487e-20	DC	IL18
ALDH2	2.80675e-24	0.431405	0.643	0.412	1.35507e-19	DC	ALDH2
RP11-36C20-1	3.33859e-24	0.42889	0.707	0.481	1.61184e-19	DC	RP11-36C20-1
RUNX3	3.90863e-24	0.593544	0.49	0.276	1.88705e-19	DC	RUNX3
BTF31	6.03496e-24	0.367679	0.89	0.8	2.91362e-19	DC	BTF3
RPS6KA3	7.39607e-24	0.42362	0.39	0.18	3.57075e-19	DC	RPS6KA3
NR4A3	1.26649e-23	0.609675	0.598	0.383	6.11447e-19	DC	NR4A3
FGD2	3.40238e-23	0.387587	0.371	0.164	1.64264e-18	DC	FGD2
RASSF51	6.83336e-23	0.478932	0.488	0.265	3.29908e-18	DC	RASSF5
EEF1B2P3	8.67035e-23	0.385807	0.564	0.323	4.18596e-18	DC	EEF1B2P3
RPL6P27	1.26244e-22	0.388997	0.826	0.62	6.09494e-18	DC	RPL6P27
SNHG6	1.45511e-22	0.371837	0.614	0.361	7.02514e-18	DC	SNHG6
SMARCA2	2.19115e-22	0.364552	0.376	0.17	1.05786e-17	DC	SMARCA2
GAS5	2.49767e-22	0.394096	0.736	0.484	1.20585e-17	DC	GAS5
RP11-466H18-1	4.33811e-22	0.400491	0.619	0.397	2.0944e-17	DC	RP11-466H18-1
PER1	4.45505e-22	0.31813	0.333	0.14	2.15086e-17	DC	PER1
ADAM28	5.5952e-22	0.373999	0.376	0.173	2.70131e-17	DC	ADAM28
YPEL51	1.05407e-21	0.553037	0.719	0.534	5.08895e-17	DC	YPEL5
RGS18	1.37992e-21	0.281111	0.257	0.092	6.66213e-17	DC	RGS18
NACA	1.49928e-21	0.351066	0.905	0.79	7.23838e-17	DC	NACA
RPLP1	1.62957e-21	0.323648	0.952	0.849	7.86742e-17	DC	RPLP1
C10orf128	1.946e-21	0.370035	0.269	0.103	9.39511e-17	DC	C10orf128
SLC25A61	3.50299e-21	0.374551	0.833	0.682	1.69121e-16	DC	SLC25A6
DCK	6.05395e-21	0.275165	0.26	0.097	2.92279e-16	DC	DCK
RNF144B	7.98813e-21	0.332493	0.269	0.103	3.85659e-16	DC	RNF144B
UVRAG	1.25641e-20	0.354972	0.324	0.144	6.06581e-16	DC	UVRAG
RPL24	3.08968e-20	0.378849	0.864	0.705	1.49167e-15	DC	RPL24
TES1	4.59085e-20	0.451403	0.393	0.198	2.21642e-15	DC	TES
EIF3E	4.97949e-20	0.372991	0.714	0.5	2.40405e-15	DC	EIF3E
AOAH	5.87487e-20	0.407789	0.321	0.143	2.83633e-15	DC	AOAH
KCNK6	8.06802e-20	0.352192	0.267	0.106	3.89516e-15	DC	KCNK6
CDC42SE2	9.01572e-20	0.328839	0.331	0.149	4.3527e-15	DC	CDC42SE2
RPL3P4	1.00682e-19	0.371905	0.631	0.415	4.86082e-15	DC	RPL3P4
RPLP0	1.29012e-19	0.350134	0.81	0.646	6.22857e-15	DC	RPLP0
GSN	2.35054e-19	0.279412	0.66	0.397	1.13482e-14	DC	GSN
BCL2L11	4.08766e-19	0.335314	0.317	0.14	1.97348e-14	DC	BCL2L11
TOMM7	5.00896e-19	0.341048	0.812	0.642	2.41828e-14	DC	TOMM7
CHKA	6.15358e-19	0.301733	0.329	0.149	2.97089e-14	DC	CHKA
RPS15	6.18223e-19	0.472819	0.55	0.35	2.98472e-14	DC	RPS15
RPL7P9	9.11434e-19	0.378785	0.645	0.436	4.40031e-14	DC	RPL7P9
VASH1	9.4328e-19	0.373371	0.367	0.183	4.55406e-14	DC	VASH1
ATP1B1	9.46832e-19	0.45081	0.424	0.226	4.57121e-14	DC	ATP1B1
GDI2	1.28489e-18	0.435888	0.707	0.572	6.20331e-14	DC	GDI2
LDHB	1.30772e-18	0.365777	0.555	0.338	6.31356e-14	DC	LDHB
FAM129A	1.30965e-18	0.384286	0.336	0.156	6.32285e-14	DC	FAM129A
AC004453-8	1.41713e-18	0.31453	0.345	0.165	6.84174e-14	DC	AC004453-8
RP11-425L10-1	2.13038e-18	0.356195	0.552	0.342	1.02852e-13	DC	RP11-425L10-1
CELF2	3.07108e-18	0.409375	0.536	0.342	1.48269e-13	DC	CELF2
TIPARP	3.29431e-18	0.45696	0.567	0.373	1.59046e-13	DC	TIPARP
RBMX	3.33051e-18	0.365913	0.61	0.397	1.60794e-13	DC	RBMX
CLEC4A1	4.54759e-18	0.352001	0.367	0.179	2.19553e-13	DC	CLEC4A
HACD4	4.55451e-18	0.311281	0.281	0.121	2.19887e-13	DC	HACD4
EPB41L2	6.60543e-18	0.324042	0.336	0.157	3.18904e-13	DC	EPB41L2
FAU	8.18826e-18	0.33205	0.89	0.752	3.95321e-13	DC	FAU
PRCP	9.47468e-18	0.326449	0.367	0.185	4.57428e-13	DC	PRCP
SLAMF7	1.86388e-17	0.331723	0.295	0.132	8.99861e-13	DC	SLAMF7
RP11-226L15-1	2.26966e-17	0.344876	0.617	0.397	1.09577e-12	DC	RP11-226L15-1
CD69	3.83452e-17	0.383813	0.283	0.124	1.85127e-12	DC	CD69
MT-ND4L	6.60086e-17	0.273254	0.986	0.943	3.18683e-12	DC	MT-ND4L
RPL30P4	9.4224e-17	0.279794	0.374	0.191	4.54904e-12	DC	RPL30P4
COMMD6	9.60882e-17	0.362055	0.769	0.568	4.63904e-12	DC	COMMD6
BCL31	1.05203e-16	0.267159	0.336	0.16	5.0791e-12	DC	BCL3
MS4A6A	1.37314e-16	0.453982	0.719	0.57	6.62939e-12	DC	MS4A6A
AES	1.51914e-16	0.338925	0.44	0.252	7.33425e-12	DC	AES
RP11-92K2-2	2.3124e-16	0.29448	0.414	0.232	1.1164e-11	DC	RP11-92K2-2
RP11-864N7-2	2.86246e-16	0.368626	0.655	0.468	1.38197e-11	DC	RP11-864N7-2
MEF2C	3.65979e-16	0.359413	0.398	0.218	1.76691e-11	DC	MEF2C
INSIG1	3.94405e-16	0.654979	0.61	0.451	1.90415e-11	DC	INSIG1
TMEM123	5.87333e-16	0.427373	0.562	0.39	2.83559e-11	DC	TMEM123
CD481	7.26687e-16	0.319646	0.59	0.387	3.50837e-11	DC	CD48
RP5-1056L3-3	1.09662e-15	0.318361	0.469	0.284	5.29435e-11	DC	RP5-1056L3-3
RPL31P49	1.16426e-15	0.348207	0.386	0.211	5.62093e-11	DC	RPL31P49
NCL	1.87049e-15	0.283035	0.807	0.663	9.03053e-11	DC	NCL
BBX	2.19661e-15	0.308001	0.321	0.16	1.0605e-10	DC	BBX
SERPINB91	2.25655e-15	0.429576	0.519	0.331	1.08944e-10	DC	SERPINB9
TUBA1A	2.63584e-15	0.396551	0.619	0.408	1.27256e-10	DC	TUBA1A
RCC2	3.15751e-15	0.283084	0.443	0.26	1.52442e-10	DC	RCC2
CEBPD	4.82424e-15	0.441401	0.569	0.382	2.32909e-10	DC	CEBPD
ZC3HAV1	5.34834e-15	0.444384	0.457	0.282	2.58213e-10	DC	ZC3HAV1
RPS3AP47	5.86405e-15	0.297732	0.362	0.193	2.83111e-10	DC	RPS3AP47
RPL34P18	5.92429e-15	0.288565	0.388	0.213	2.86019e-10	DC	RPL34P18
TOB2	1.79842e-14	0.296501	0.283	0.137	8.68259e-10	DC	TOB2
LST1	2.15794e-14	0.34264	0.574	0.388	1.04183e-09	DC	LST1
HLA-DRB6	2.69067e-14	0.28579	0.283	0.139	1.29903e-09	DC	HLA-DRB6
SNHG15	4.62423e-14	0.339949	0.305	0.155	2.23253e-09	DC	SNHG15
SH2B3	5.74536e-14	0.364802	0.46	0.288	2.7738e-09	DC	SH2B3
RAB11FIP1	5.85584e-14	0.331205	0.336	0.179	2.82714e-09	DC	RAB11FIP1
RGS2	6.00847e-14	0.320425	0.931	0.848	2.90083e-09	DC	RGS2
NFE2L21	6.23787e-14	0.374216	0.555	0.379	3.01158e-09	DC	NFE2L2
EIF3K	6.37157e-14	0.276622	0.667	0.476	3.07613e-09	DC	EIF3K
MRC1	8.1253e-14	0.504893	0.336	0.186	3.92281e-09	DC	MRC1
PABPC4	8.63818e-14	0.311181	0.726	0.556	4.17042e-09	DC	PABPC4
RPS3AP6	9.22235e-14	0.259413	0.257	0.121	4.45246e-09	DC	RPS3AP6
GLTSCR2	1.18792e-13	0.286666	0.31	0.163	5.73517e-09	DC	GLTSCR2
MEF2A	1.35159e-13	0.363739	0.433	0.268	6.52535e-09	DC	MEF2A
CYTIP1	1.37321e-13	0.305497	0.407	0.23	6.62974e-09	DC	CYTIP
ZFP36L2	1.3835e-13	0.387643	0.726	0.573	6.67939e-09	DC	ZFP36L2
MIS18BP1	1.4639e-13	0.312969	0.364	0.202	7.06757e-09	DC	MIS18BP1
ZBTB10	1.60371e-13	0.290357	0.288	0.145	7.74254e-09	DC	ZBTB10
EIF3H1	1.73831e-13	0.288079	0.717	0.524	8.3924e-09	DC	EIF3H
SIGLEC10	1.87277e-13	0.370363	0.4	0.243	9.04155e-09	DC	SIGLEC10
GAPT	1.91113e-13	0.401348	0.321	0.176	9.22677e-09	DC	GAPT
DEK	2.20095e-13	0.367056	0.6	0.432	1.0626e-08	DC	DEK
PEBP1	3.66257e-13	0.297384	0.593	0.378	1.76825e-08	DC	PEBP1
EIF4B	3.92654e-13	0.331244	0.557	0.4	1.8957e-08	DC	EIF4B
SMDT1	5.37739e-13	0.31583	0.505	0.337	2.59615e-08	DC	SMDT1
RP11-543P15-1	7.05038e-13	0.29167	0.386	0.227	3.40385e-08	DC	RP11-543P15-1
NASP	8.00575e-13	0.337116	0.507	0.352	3.8651e-08	DC	NASP
DNMT1	9.45513e-13	0.27594	0.317	0.172	4.56484e-08	DC	DNMT1
GSTP1	9.87468e-13	0.351623	0.719	0.565	4.7674e-08	DC	GSTP1
RP11-120B7-1	1.72694e-12	0.273848	0.452	0.281	8.33751e-08	DC	RP11-120B7-1
FOXN3	1.77937e-12	0.290651	0.355	0.206	8.59062e-08	DC	FOXN3
SEC14L1	1.89493e-12	0.320821	0.452	0.29	9.14855e-08	DC	SEC14L1
EEF21	2.69455e-12	0.310249	0.755	0.629	1.3009e-07	DC	EEF2
CYLD	2.79148e-12	0.292869	0.343	0.193	1.3477e-07	DC	CYLD
RSL1D1	3.86164e-12	0.33582	0.495	0.339	1.86436e-07	DC	RSL1D1
AKAP9	4.15379e-12	0.288245	0.429	0.264	2.00541e-07	DC	AKAP9
MBNL1	4.22495e-12	0.327319	0.562	0.409	2.03976e-07	DC	MBNL1
RP11-169K16-8	4.3328e-12	0.25427	0.405	0.243	2.09183e-07	DC	RP11-169K16-8
RPL27AP	5.11239e-12	0.354426	0.574	0.417	2.46821e-07	DC	RPL27AP
MED13L	6.13207e-12	0.255159	0.317	0.171	2.9605e-07	DC	MED13L
ZFP361	6.28642e-12	0.26212	0.964	0.923	3.03502e-07	DC	ZFP36
VOPP1	6.60533e-12	0.282049	0.336	0.19	3.18899e-07	DC	VOPP1
PNN	7.22432e-12	0.280266	0.445	0.283	3.48783e-07	DC	PNN
MIDN	8.69346e-12	0.268891	0.452	0.292	4.19712e-07	DC	MIDN
IRF2BP2	1.19703e-11	0.279934	0.733	0.572	5.77914e-07	DC	IRF2BP2
PTEN1	1.23191e-11	0.263899	0.49	0.324	5.94753e-07	DC	PTEN
RPL15P3	1.3468e-11	0.257633	0.567	0.389	6.50222e-07	DC	RPL15P3
HMGB1	1.85339e-11	0.347082	0.636	0.508	8.94798e-07	DC	HMGB1
STMN1	1.93477e-11	0.53353	0.312	0.182	9.34087e-07	DC	STMN1
SARAF	2.02384e-11	0.289247	0.693	0.555	9.77088e-07	DC	SARAF
COTL11	2.25694e-11	0.29174	0.8	0.723	1.08963e-06	DC	COTL1
STX111	3.05934e-11	0.261329	0.467	0.301	1.47702e-06	DC	STX11
RPS13P2	3.58798e-11	0.253705	0.436	0.278	1.73224e-06	DC	RPS13P2
RPL13AP5	4.26432e-11	0.263846	0.34	0.202	2.05877e-06	DC	RPL13AP5
PIM31	1.05966e-10	0.376417	0.448	0.305	5.11593e-06	DC	PIM3
DUT	1.09341e-10	0.382074	0.34	0.21	5.2789e-06	DC	DUT
GLA	1.19937e-10	0.332509	0.507	0.355	5.79045e-06	DC	GLA
CPVL1	1.96051e-10	0.390171	0.695	0.593	9.46515e-06	DC	CPVL
SMC4	2.00272e-10	0.275318	0.274	0.15	9.66893e-06	DC	SMC4
SLC1A5	2.22085e-10	0.283466	0.4	0.257	1.0722e-05	DC	SLC1A5
RNASE6	2.51424e-10	0.281054	0.669	0.506	1.21385e-05	DC	RNASE6
RP11-51O6-1	2.58728e-10	0.263278	0.388	0.251	1.24911e-05	DC	RP11-51O6-1
AKAP131	2.64568e-10	0.352032	0.593	0.461	1.27731e-05	DC	AKAP13
CNTRL	3.05494e-10	0.252144	0.255	0.135	1.4749e-05	DC	CNTRL
JMY1	3.09604e-10	0.378814	0.305	0.176	1.49473e-05	DC	JMY
RP11-632C17--A-1	3.23934e-10	0.29258	0.521	0.371	1.56392e-05	DC	RP11-632C17--A-1
SYAP11	3.43498e-10	0.253025	0.452	0.311	1.65837e-05	DC	SYAP1
CDKN1A1	3.98602e-10	0.338262	0.793	0.665	1.92441e-05	DC	CDKN1A
GNAQ	4.861e-10	0.317912	0.443	0.305	2.34684e-05	DC	GNAQ
SLC8A1	5.79245e-10	0.284092	0.312	0.187	2.79653e-05	DC	SLC8A1
KDM6B1	6.00774e-10	0.282908	0.498	0.35	2.90048e-05	DC	KDM6B
EZR1	8.72578e-10	0.388919	0.524	0.383	4.21272e-05	DC	EZR
DPYSL2	8.93422e-10	0.253476	0.388	0.249	4.31335e-05	DC	DPYSL2
AHR	9.60207e-10	0.254451	0.417	0.271	4.63578e-05	DC	AHR
NUCKS1	2.14826e-09	0.261076	0.543	0.408	0.000103716	DC	NUCKS1
GNA13	2.3896e-09	0.273384	0.483	0.335	0.000115368	DC	GNA13
C1orf54	4.2917e-09	0.330932	0.388	0.25	0.000207199	DC	C1orf54
ANP32B	4.67605e-09	0.320571	0.733	0.624	0.000225755	DC	ANP32B
ARL6IP5	4.98104e-09	0.273524	0.662	0.522	0.000240479	DC	ARL6IP5
HNRNPAB	5.5117e-09	0.260636	0.581	0.442	0.000266099	DC	HNRNPAB
LMNA	6.42934e-09	0.451	0.393	0.269	0.000310402	DC	LMNA
TUBA1B	6.72037e-09	0.31776	0.845	0.692	0.000324453	DC	TUBA1B
CD86	9.35892e-09	0.255785	0.743	0.609	0.000451839	DC	CD86
YWHAH	9.83843e-09	0.295296	0.612	0.479	0.00047499	DC	YWHAH
DDX24	1.6325e-08	0.277433	0.374	0.253	0.000788156	DC	DDX24
TSC22D31	2.57863e-08	0.280747	0.7	0.591	0.00124494	DC	TSC22D3
HMGB2	3.52743e-08	0.386569	0.548	0.432	0.00170301	DC	HMGB2
TET21	6.60172e-08	0.259275	0.348	0.224	0.00318724	DC	TET2
ARF6	9.73064e-08	0.27408	0.557	0.443	0.00469786	DC	ARF6
GLS	1.07672e-07	0.290139	0.35	0.24	0.00519831	DC	GLS
RGCC	3.96899e-07	0.267167	0.657	0.535	0.0191619	DC	RGCC
PHACTR1	8.26366e-07	0.299045	0.55	0.447	0.0398961	DC	PHACTR1
NUB1	1.8638e-06	0.316693	0.321	0.222	0.0899823	DC	NUB1
G3BP1	2.79052e-06	0.255916	0.324	0.231	0.134724	DC	G3BP1
RASSF4	7.14511e-06	0.300641	0.343	0.248	0.344959	DC	RASSF4
IRF8	9.75748e-06	0.258737	0.562	0.461	0.471081	DC	IRF8
DUSP5	2.882e-05	0.252081	0.402	0.3	1	DC	DUSP5
B4GALT11	0.000185738	0.266025	0.471	0.396	1	DC	B4GALT1
IFITM31	0.000448836	0.257359	0.61	0.517	1	DC	IFITM3
HMGN2	0.00395613	0.262555	0.631	0.587	1	DC	HMGN2
ANGPTL4	2.61589e-136	1.6727	0.529	0.058	1.26293e-131	CCL20hi/CD163lo TAM	ANGPTL4
CXCL5	3.12688e-108	3.16375	0.585	0.113	1.50963e-103	CCL20hi/CD163lo TAM	CXCL5
NT5E	1.57061e-103	1.31263	0.412	0.045	7.58275e-99	CCL20hi/CD163lo TAM	NT5E
SDC2	7.46326e-86	1.26792	0.841	0.378	3.60319e-81	CCL20hi/CD163lo TAM	SDC2
CCL20	5.41895e-85	1.78034	0.799	0.311	2.61622e-80	CCL20hi/CD163lo TAM	CCL20
CLEC5A	5.72124e-82	1.31299	0.796	0.345	2.76216e-77	CCL20hi/CD163lo TAM	CLEC5A
GAPDH	3.8737e-81	0.90687	0.979	0.954	1.87018e-76	CCL20hi/CD163lo TAM	GAPDH
TIMP11	3.55731e-74	1.44377	0.913	0.558	1.71744e-69	CCL20hi/CD163lo TAM	TIMP1
ALOX5AP	1.85099e-67	1.31913	0.896	0.661	8.93638e-63	CCL20hi/CD163lo TAM	ALOX5AP
TGM2	5.05289e-65	1.37858	0.588	0.191	2.43948e-60	CCL20hi/CD163lo TAM	TGM2
VEGFA	1.59638e-64	1.05227	0.896	0.579	7.70714e-60	CCL20hi/CD163lo TAM	VEGFA
PLIN2	3.76737e-64	1.11181	0.938	0.697	1.81885e-59	CCL20hi/CD163lo TAM	PLIN2
VCAN1	7.96856e-63	1.01409	0.893	0.42	3.84714e-58	CCL20hi/CD163lo TAM	VCAN
SLC25A371	1.67904e-61	1.33489	0.727	0.35	8.10625e-57	CCL20hi/CD163lo TAM	SLC25A37
SLC11A1	5.90996e-58	0.893906	0.851	0.536	2.85327e-53	CCL20hi/CD163lo TAM	SLC11A1
CXCL81	1.88922e-56	1.07912	0.934	0.792	9.12095e-52	CCL20hi/CD163lo TAM	CXCL8
DUSP4	7.2799e-56	1.10655	0.574	0.199	3.51466e-51	CCL20hi/CD163lo TAM	DUSP4
PID1	2.40473e-55	1.02562	0.488	0.142	1.16098e-50	CCL20hi/CD163lo TAM	PID1
ACKR3	5.56004e-55	1.14726	0.401	0.094	2.68433e-50	CCL20hi/CD163lo TAM	ACKR3
MCEMP1	3.69296e-54	1.00576	0.689	0.285	1.78292e-49	CCL20hi/CD163lo TAM	MCEMP1
PGK1	5.92387e-53	0.955364	0.879	0.73	2.85999e-48	CCL20hi/CD163lo TAM	PGK1
SERPINB21	1.04631e-52	1.82217	0.488	0.141	5.05149e-48	CCL20hi/CD163lo TAM	SERPINB2
FTH11	1.05789e-51	0.628759	0.997	0.997	5.10739e-47	CCL20hi/CD163lo TAM	FTH1
NDRG11	1.51215e-48	1.19776	0.671	0.356	7.30049e-44	CCL20hi/CD163lo TAM	NDRG1
APLP2	3.53573e-47	0.720736	0.91	0.755	1.70702e-42	CCL20hi/CD163lo TAM	APLP2
SMOX	3.48082e-46	0.94398	0.363	0.092	1.68051e-41	CCL20hi/CD163lo TAM	SMOX
CXCL3	1.38334e-45	1.12579	0.789	0.457	6.67861e-41	CCL20hi/CD163lo TAM	CXCL3
SRGN1	2.80361e-45	0.732664	0.993	0.975	1.35356e-40	CCL20hi/CD163lo TAM	SRGN
MALAT11	2.45073e-44	0.650343	0.993	0.981	1.18319e-39	CCL20hi/CD163lo TAM	MALAT1
FAM101B	3.55722e-44	0.841295	0.363	0.093	1.71739e-39	CCL20hi/CD163lo TAM	FAM101B
LDHA	8.31904e-44	0.761267	0.875	0.775	4.01635e-39	CCL20hi/CD163lo TAM	LDHA
TPI1	2.06219e-43	0.763692	0.9	0.805	9.95604e-39	CCL20hi/CD163lo TAM	TPI1
ENO1	2.53983e-39	0.712853	0.879	0.77	1.2262e-34	CCL20hi/CD163lo TAM	ENO1
ALDOA	1.63757e-37	0.75549	0.834	0.672	7.906e-33	CCL20hi/CD163lo TAM	ALDOA
CD82	1.56172e-36	0.940288	0.651	0.388	7.53983e-32	CCL20hi/CD163lo TAM	CD82
SLA	2.26565e-35	0.842558	0.734	0.522	1.09383e-30	CCL20hi/CD163lo TAM	SLA
AQP91	2.2356e-34	0.751243	0.654	0.359	1.07932e-29	CCL20hi/CD163lo TAM	AQP9
CXCL21	5.42474e-31	0.744519	0.848	0.637	2.61901e-26	CCL20hi/CD163lo TAM	CXCL2
CTSL	7.28938e-31	0.597355	0.913	0.702	3.51924e-26	CCL20hi/CD163lo TAM	CTSL
TREM11	1.16169e-30	0.747429	0.599	0.333	5.60852e-26	CCL20hi/CD163lo TAM	TREM1
PKM	2.5171e-30	0.585392	0.862	0.747	1.21523e-25	CCL20hi/CD163lo TAM	PKM
SYN1	4.89884e-30	0.658717	0.315	0.092	2.36511e-25	CCL20hi/CD163lo TAM	SYN1
MARCO	4.8328e-29	0.799041	0.516	0.235	2.33323e-24	CCL20hi/CD163lo TAM	MARCO
ERO1A	1.03683e-28	0.857607	0.488	0.255	5.00572e-24	CCL20hi/CD163lo TAM	ERO1A
ITGB1	3.36548e-28	0.802324	0.744	0.615	1.62482e-23	CCL20hi/CD163lo TAM	ITGB1
BTG11	3.69712e-28	0.630888	0.913	0.806	1.78493e-23	CCL20hi/CD163lo TAM	BTG1
QSOX1	2.62087e-26	0.781551	0.616	0.415	1.26533e-21	CCL20hi/CD163lo TAM	QSOX1
SH3BGRL3	5.56061e-26	0.587496	0.952	0.899	2.6846e-21	CCL20hi/CD163lo TAM	SH3BGRL3
ANPEP1	6.64847e-26	0.766488	0.45	0.213	3.20982e-21	CCL20hi/CD163lo TAM	ANPEP
ERRFI1	1.19247e-25	0.960186	0.391	0.17	5.75712e-21	CCL20hi/CD163lo TAM	ERRFI1
FTH1P201	1.83086e-24	0.57539	0.83	0.766	8.83921e-20	CCL20hi/CD163lo TAM	FTH1P20
CD93	8.81427e-24	0.791994	0.522	0.299	4.25544e-19	CCL20hi/CD163lo TAM	CD93
C15orf48	1.75405e-23	0.752441	0.685	0.479	8.46837e-19	CCL20hi/CD163lo TAM	C15orf48
SLC2A31	3.04372e-23	0.68417	0.772	0.597	1.46948e-18	CCL20hi/CD163lo TAM	SLC2A3
CD441	4.98282e-23	0.631153	0.785	0.721	2.40566e-18	CCL20hi/CD163lo TAM	CD44
CKAP41	1.47455e-22	0.642416	0.433	0.213	7.119e-18	CCL20hi/CD163lo TAM	CKAP4
CTB-61M7-21	1.70373e-22	0.602557	0.391	0.167	8.22545e-18	CCL20hi/CD163lo TAM	CTB-61M7-2
PHLDA1	2.136e-22	0.788853	0.619	0.423	1.03124e-17	CCL20hi/CD163lo TAM	PHLDA1
FTH1P10	4.19273e-22	0.579704	0.844	0.768	2.02421e-17	CCL20hi/CD163lo TAM	FTH1P10
S100A101	4.70014e-21	0.46727	0.865	0.761	2.26918e-16	CCL20hi/CD163lo TAM	S100A10
MMP19	1.57524e-20	0.747133	0.453	0.242	7.60511e-16	CCL20hi/CD163lo TAM	MMP19
PLAUR1	3.09446e-20	0.501713	0.9	0.829	1.49397e-15	CCL20hi/CD163lo TAM	PLAUR
CDCP1	1.49401e-19	0.646672	0.298	0.121	7.21293e-15	CCL20hi/CD163lo TAM	CDCP1
THBD	2.74339e-19	0.683649	0.55	0.351	1.32448e-14	CCL20hi/CD163lo TAM	THBD
SLC43A21	3.17253e-19	0.626329	0.623	0.453	1.53166e-14	CCL20hi/CD163lo TAM	SLC43A2
LUCAT1	4.915e-19	0.502964	0.266	0.096	2.37291e-14	CCL20hi/CD163lo TAM	LUCAT1
P4HA1	1.21547e-18	0.77774	0.498	0.326	5.86818e-14	CCL20hi/CD163lo TAM	P4HA1
CXCL1	1.55055e-18	0.901001	0.433	0.218	7.48591e-14	CCL20hi/CD163lo TAM	CXCL1
GSTO1	3.13275e-18	0.450174	0.82	0.73	1.51246e-13	CCL20hi/CD163lo TAM	GSTO1
IL1B1	8.50268e-18	0.569541	0.824	0.659	4.10501e-13	CCL20hi/CD163lo TAM	IL1B
ADM	6.41524e-17	0.745466	0.685	0.577	3.09721e-12	CCL20hi/CD163lo TAM	ADM
HPSE1	9.5387e-17	0.663033	0.412	0.229	4.60519e-12	CCL20hi/CD163lo TAM	HPSE
C4orf3	2.54364e-16	0.563387	0.64	0.524	1.22804e-11	CCL20hi/CD163lo TAM	C4orf3
DUSP61	1.00044e-15	0.530454	0.651	0.473	4.83002e-11	CCL20hi/CD163lo TAM	DUSP6
BCL2A11	1.12375e-15	0.476692	0.747	0.615	5.42537e-11	CCL20hi/CD163lo TAM	BCL2A1
FCER1G	2.73987e-15	0.307944	0.965	0.958	1.32278e-10	CCL20hi/CD163lo TAM	FCER1G
ABCA1	2.97899e-15	0.581532	0.481	0.321	1.43823e-10	CCL20hi/CD163lo TAM	ABCA1
ETS21	3.3895e-15	0.564143	0.564	0.411	1.63642e-10	CCL20hi/CD163lo TAM	ETS2
SAT1	5.12762e-15	0.319884	0.99	0.977	2.47556e-10	CCL20hi/CD163lo TAM	SAT1
ANXA5	2.33488e-14	0.445383	0.907	0.893	1.12726e-09	CCL20hi/CD163lo TAM	ANXA5
FNDC3B	2.98337e-14	0.552281	0.561	0.419	1.44034e-09	CCL20hi/CD163lo TAM	FNDC3B
RAC21	9.65993e-14	0.508334	0.633	0.533	4.66372e-09	CCL20hi/CD163lo TAM	RAC2
ATP13A31	1.52322e-13	0.552737	0.464	0.309	7.35395e-09	CCL20hi/CD163lo TAM	ATP13A3
BCAT1	1.53652e-13	0.506126	0.443	0.282	7.41818e-09	CCL20hi/CD163lo TAM	BCAT1
SEC62	1.80027e-13	0.608076	0.574	0.477	8.69153e-09	CCL20hi/CD163lo TAM	SEC62
HPCAL1	3.26146e-13	0.585024	0.45	0.313	1.5746e-08	CCL20hi/CD163lo TAM	HPCAL1
PIK3R5	9.51989e-13	0.568795	0.436	0.304	4.59611e-08	CCL20hi/CD163lo TAM	PIK3R5
TNS1	1.56957e-12	0.536871	0.28	0.142	7.57775e-08	CCL20hi/CD163lo TAM	TNS1
JARID21	2.2402e-12	0.664812	0.46	0.324	1.08155e-07	CCL20hi/CD163lo TAM	JARID2
CCL7	2.46148e-12	0.950351	0.287	0.138	1.18838e-07	CCL20hi/CD163lo TAM	CCL7
NRIP3	2.49559e-12	0.507278	0.304	0.161	1.20484e-07	CCL20hi/CD163lo TAM	NRIP3
SNAI1	2.55916e-12	0.491184	0.581	0.45	1.23554e-07	CCL20hi/CD163lo TAM	SNAI1
PTPN12	3.72259e-12	0.628045	0.412	0.285	1.79723e-07	CCL20hi/CD163lo TAM	PTPN12
HK2	3.8209e-12	0.822609	0.408	0.271	1.84469e-07	CCL20hi/CD163lo TAM	HK2
PHC2	5.17897e-12	0.628243	0.45	0.328	2.50036e-07	CCL20hi/CD163lo TAM	PHC2
SERPINA11	5.62789e-12	0.425306	0.727	0.663	2.71709e-07	CCL20hi/CD163lo TAM	SERPINA1
DDX60L	6.50618e-12	0.570802	0.37	0.233	3.14112e-07	CCL20hi/CD163lo TAM	DDX60L
AC013461-1	1.12994e-11	0.540896	0.349	0.209	5.45526e-07	CCL20hi/CD163lo TAM	AC013461-1
FGR1	1.43272e-11	0.50491	0.651	0.559	6.91703e-07	CCL20hi/CD163lo TAM	FGR
CPD	2.11858e-11	0.491572	0.291	0.158	1.02283e-06	CCL20hi/CD163lo TAM	CPD
BASP11	2.15504e-11	0.720516	0.574	0.476	1.04043e-06	CCL20hi/CD163lo TAM	BASP1
NEAT1	2.47398e-11	0.456886	0.72	0.68	1.19441e-06	CCL20hi/CD163lo TAM	NEAT1
GPI	4.87512e-11	0.68544	0.526	0.444	2.35366e-06	CCL20hi/CD163lo TAM	GPI
MGST1	5.49496e-11	0.549722	0.301	0.17	2.65291e-06	CCL20hi/CD163lo TAM	MGST1
AGFG11	1.71259e-10	0.518331	0.433	0.304	8.26823e-06	CCL20hi/CD163lo TAM	AGFG1
STK24	1.75494e-10	0.552052	0.415	0.297	8.47266e-06	CCL20hi/CD163lo TAM	STK24
CD53	1.82003e-10	0.372366	0.751	0.769	8.78694e-06	CCL20hi/CD163lo TAM	CD53
BNIP3L	2.93204e-10	0.591815	0.55	0.468	1.41556e-05	CCL20hi/CD163lo TAM	BNIP3L
JUN	4.41271e-10	0.423902	0.886	0.824	2.13041e-05	CCL20hi/CD163lo TAM	JUN
ZFP36L1	5.54895e-10	0.412926	0.886	0.883	2.67898e-05	CCL20hi/CD163lo TAM	ZFP36L1
CHST15	6.51705e-10	0.477572	0.277	0.155	3.14637e-05	CCL20hi/CD163lo TAM	CHST15
IRAK1	9.38539e-10	0.540615	0.436	0.324	4.53117e-05	CCL20hi/CD163lo TAM	IRAK1
APBB1IP	1.21581e-09	0.587057	0.509	0.432	5.86981e-05	CCL20hi/CD163lo TAM	APBB1IP
HEXIM1	2.54393e-09	0.554693	0.599	0.555	0.000122818	CCL20hi/CD163lo TAM	HEXIM1
PLP21	3.04726e-09	0.466508	0.623	0.55	0.000147119	CCL20hi/CD163lo TAM	PLP2
IL1RN1	3.76521e-09	0.475724	0.512	0.386	0.000181781	CCL20hi/CD163lo TAM	IL1RN
IFNGR2	4.39128e-09	0.55855	0.471	0.384	0.000212007	CCL20hi/CD163lo TAM	IFNGR2
CD300E1	6.1079e-09	0.37151	0.488	0.328	0.000294883	CCL20hi/CD163lo TAM	CD300E
HIPK2	1.62308e-08	0.478438	0.315	0.201	0.000783608	CCL20hi/CD163lo TAM	HIPK2
LINC009361	1.25876e-07	0.398432	0.412	0.301	0.00607717	CCL20hi/CD163lo TAM	LINC00936
GPCPD11	1.36042e-07	0.518955	0.585	0.521	0.00656796	CCL20hi/CD163lo TAM	GPCPD1
ACADVL	1.49174e-07	0.415454	0.467	0.39	0.00720196	CCL20hi/CD163lo TAM	ACADVL
DDIT4	2.02238e-07	0.501187	0.585	0.523	0.00976386	CCL20hi/CD163lo TAM	DDIT4
MARCKSL1	2.61495e-07	0.388092	0.398	0.289	0.0126247	CCL20hi/CD163lo TAM	MARCKSL1
FLNA	3.98964e-07	0.464223	0.356	0.261	0.0192616	CCL20hi/CD163lo TAM	FLNA
PRKAG2	6.10332e-07	0.499225	0.253	0.159	0.0294662	CCL20hi/CD163lo TAM	PRKAG2
CEBPB	8.95869e-07	0.381089	0.758	0.746	0.0432517	CCL20hi/CD163lo TAM	CEBPB
SLC16A10	9.52135e-07	0.49081	0.394	0.289	0.0459681	CCL20hi/CD163lo TAM	SLC16A10
NFKBIA1	9.73718e-07	0.353689	0.869	0.862	0.0470101	CCL20hi/CD163lo TAM	NFKBIA
SPP1	1.82427e-06	0.509634	0.585	0.471	0.0880739	CCL20hi/CD163lo TAM	SPP1
PGAM1	2.18355e-06	0.422542	0.498	0.469	0.10542	CCL20hi/CD163lo TAM	PGAM1
HLA-A	2.47509e-06	0.262847	0.962	0.961	0.119495	CCL20hi/CD163lo TAM	HLA-A
BZW1	2.49837e-06	0.389307	0.529	0.495	0.120619	CCL20hi/CD163lo TAM	BZW1
GSAP	2.81464e-06	0.426778	0.294	0.208	0.135888	CCL20hi/CD163lo TAM	GSAP
PNP1	2.8837e-06	0.321741	0.651	0.605	0.139222	CCL20hi/CD163lo TAM	PNP
SSBP3	3.83927e-06	0.422946	0.287	0.204	0.185356	CCL20hi/CD163lo TAM	SSBP3
FOSL21	5.91582e-06	0.286701	0.554	0.482	0.28561	CCL20hi/CD163lo TAM	FOSL2
LINC01272	6.7774e-06	0.437284	0.412	0.344	0.327206	CCL20hi/CD163lo TAM	LINC01272
PTP4A2	6.86753e-06	0.355588	0.685	0.681	0.331558	CCL20hi/CD163lo TAM	PTP4A2
FAM129B	1.01512e-05	0.355224	0.26	0.175	0.490092	CCL20hi/CD163lo TAM	FAM129B
SEC61G	1.0623e-05	0.442585	0.522	0.512	0.512868	CCL20hi/CD163lo TAM	SEC61G
ATP2B11	1.18758e-05	0.507559	0.474	0.41	0.573351	CCL20hi/CD163lo TAM	ATP2B1
ZEB21	1.29818e-05	0.361282	0.578	0.553	0.626747	CCL20hi/CD163lo TAM	ZEB2
GRB2	1.67748e-05	0.256381	0.734	0.723	0.809872	CCL20hi/CD163lo TAM	GRB2
CSTB	2.60286e-05	0.367778	0.751	0.702	1	CCL20hi/CD163lo TAM	CSTB
DENND5A	2.66759e-05	0.414011	0.291	0.215	1	CCL20hi/CD163lo TAM	DENND5A
IL1A	2.68617e-05	0.467042	0.256	0.17	1	CCL20hi/CD163lo TAM	IL1A
PLIN3	2.93509e-05	0.310481	0.464	0.415	1	CCL20hi/CD163lo TAM	PLIN3
TNFRSF10D1	4.17325e-05	0.329729	0.26	0.178	1	CCL20hi/CD163lo TAM	TNFRSF10D
FBP1	5.76302e-05	0.495049	0.464	0.418	1	CCL20hi/CD163lo TAM	FBP1
RAB13	8.14982e-05	0.486713	0.377	0.325	1	CCL20hi/CD163lo TAM	RAB13
CTD-3014M21-1	8.67862e-05	0.448645	0.388	0.319	1	CCL20hi/CD163lo TAM	CTD-3014M21-1
CLEC4E1	0.000127224	0.25684	0.353	0.266	1	CCL20hi/CD163lo TAM	CLEC4E
VDR1	0.000136086	0.344812	0.263	0.19	1	CCL20hi/CD163lo TAM	VDR
GAPDHP63	0.000145722	0.400486	0.304	0.243	1	CCL20hi/CD163lo TAM	GAPDHP63
ATXN1	0.000173002	0.327318	0.263	0.196	1	CCL20hi/CD163lo TAM	ATXN1
FAM107B1	0.000199227	0.291104	0.388	0.326	1	CCL20hi/CD163lo TAM	FAM107B
CCDC109B	0.000211407	0.3673	0.298	0.238	1	CCL20hi/CD163lo TAM	CCDC109B
SH3BP51	0.000368607	0.357525	0.349	0.284	1	CCL20hi/CD163lo TAM	SH3BP5
HIF1A	0.000393984	0.308545	0.588	0.586	1	CCL20hi/CD163lo TAM	HIF1A
CXXC5	0.000457531	0.413748	0.253	0.193	1	CCL20hi/CD163lo TAM	CXXC5
CNIH1	0.000457716	0.366741	0.322	0.274	1	CCL20hi/CD163lo TAM	CNIH1
TMEM167A	0.000494077	0.307905	0.412	0.373	1	CCL20hi/CD163lo TAM	TMEM167A
EPB41L3	0.00054691	0.409813	0.388	0.351	1	CCL20hi/CD163lo TAM	EPB41L3
SERPINE1	0.00080281	0.526325	0.266	0.211	1	CCL20hi/CD163lo TAM	SERPINE1
KCNAB2	0.000918989	0.352099	0.329	0.29	1	CCL20hi/CD163lo TAM	KCNAB2
MT-TN	0.00132133	0.393518	0.329	0.277	1	CCL20hi/CD163lo TAM	MT-TN
DSE1	0.00140968	0.326812	0.502	0.486	1	CCL20hi/CD163lo TAM	DSE
STAT6	0.00166448	0.26059	0.426	0.398	1	CCL20hi/CD163lo TAM	STAT6
OSM	0.00170189	0.463614	0.405	0.37	1	CCL20hi/CD163lo TAM	OSM
NUS1	0.00196908	0.353886	0.298	0.251	1	CCL20hi/CD163lo TAM	NUS1
PNPLA2	0.0021914	0.306207	0.384	0.358	1	CCL20hi/CD163lo TAM	PNPLA2
CD861	0.00268448	0.320347	0.588	0.636	1	CCL20hi/CD163lo TAM	CD86
SRRM2	0.00318702	0.326982	0.54	0.575	1	CCL20hi/CD163lo TAM	SRRM2
NCOR1	0.00412961	0.27574	0.291	0.25	1	CCL20hi/CD163lo TAM	NCOR1
MMP14	0.0045681	0.394291	0.277	0.237	1	CCL20hi/CD163lo TAM	MMP14
BCAP31	0.00465749	0.320838	0.516	0.511	1	CCL20hi/CD163lo TAM	BCAP31
TMEM50A	0.0047858	0.307849	0.512	0.54	1	CCL20hi/CD163lo TAM	TMEM50A
HBEGF1	0.00560816	0.290519	0.63	0.639	1	CCL20hi/CD163lo TAM	HBEGF
WSB11	0.00564095	0.251885	0.702	0.726	1	CCL20hi/CD163lo TAM	WSB1
TUG1	0.0060629	0.298631	0.256	0.215	1	CCL20hi/CD163lo TAM	TUG1
ZNF655	0.0064074	0.326107	0.263	0.229	1	CCL20hi/CD163lo TAM	ZNF655
CEP170	0.00656868	0.364055	0.322	0.296	1	CCL20hi/CD163lo TAM	CEP170
FCGR2B1	0.00731085	0.35139	0.346	0.305	1	CCL20hi/CD163lo TAM	FCGR2B
TLR21	0.00731285	0.338805	0.391	0.369	1	CCL20hi/CD163lo TAM	TLR2
TRIB1	0.00869648	0.270074	0.443	0.427	1	CCL20hi/CD163lo TAM	TRIB1
MTRNR2L12	0.00967866	0.296354	0.668	0.716	1	CCL20hi/CD163lo TAM	MTRNR2L12
TGFBI	7.88953e-72	1.01416	0.885	0.607	3.80899e-67	CCL20lo/CD163hi TAM	TGFBI
CD163	1.90243e-55	0.942823	0.848	0.561	9.18476e-51	CCL20lo/CD163hi TAM	CD163
EDNRB	3.59859e-52	0.655357	0.34	0.081	1.73736e-47	CCL20lo/CD163hi TAM	EDNRB
CTSL1	9.61685e-52	0.776048	0.92	0.687	4.64292e-47	CCL20lo/CD163hi TAM	CTSL
PCOLCE2	4.56518e-47	0.73089	0.326	0.083	2.20402e-42	CCL20lo/CD163hi TAM	PCOLCE2
CXCL22	3.28174e-45	0.724586	0.871	0.619	1.58439e-40	CCL20lo/CD163hi TAM	CXCL2
CXCL31	2.36378e-42	0.691405	0.766	0.44	1.14121e-37	CCL20lo/CD163hi TAM	CXCL3
CALR	2.94183e-41	0.547856	0.932	0.815	1.42028e-36	CCL20lo/CD163hi TAM	CALR
GLUL	3.00874e-39	0.561881	0.956	0.827	1.45259e-34	CCL20lo/CD163hi TAM	GLUL
CCL71	5.30889e-39	0.825521	0.363	0.114	2.56308e-34	CCL20lo/CD163hi TAM	CCL7
CTSB	1.74016e-36	0.355274	0.991	0.934	8.40132e-32	CCL20lo/CD163hi TAM	CTSB
MARCO1	1.6563e-35	0.540858	0.511	0.218	7.99644e-31	CCL20lo/CD163hi TAM	MARCO
CCL2	1.88397e-35	0.889473	0.506	0.226	9.09563e-31	CCL20lo/CD163hi TAM	CCL2
TIMP12	2.04061e-35	0.454902	0.834	0.551	9.85184e-31	CCL20lo/CD163hi TAM	TIMP1
CXCL11	9.09575e-35	0.862026	0.464	0.198	4.39134e-30	CCL20lo/CD163hi TAM	CXCL1
OLFML2B	2.6041e-34	0.618369	0.4	0.159	1.25724e-29	CCL20lo/CD163hi TAM	OLFML2B
PHLDA11	7.49118e-33	0.601885	0.653	0.403	3.61667e-28	CCL20lo/CD163hi TAM	PHLDA1
HSPA5	3.1445e-32	0.664096	0.864	0.716	1.51813e-27	CCL20lo/CD163hi TAM	HSPA5
ME2	4.56693e-32	0.674644	0.649	0.403	2.20487e-27	CCL20lo/CD163hi TAM	ME2
FCGR3A	8.3775e-32	0.508876	0.855	0.592	4.04457e-27	CCL20lo/CD163hi TAM	FCGR3A
GAPDH1	1.44977e-31	0.288656	0.991	0.95	6.99936e-27	CCL20lo/CD163hi TAM	GAPDH
VCAN2	4.90025e-31	0.656679	0.717	0.424	2.36579e-26	CCL20lo/CD163hi TAM	VCAN
ZFP36L11	5.20152e-31	0.449771	0.956	0.869	2.51124e-26	CCL20lo/CD163hi TAM	ZFP36L1
HSP90B1	3.95371e-30	0.606255	0.857	0.713	1.90881e-25	CCL20lo/CD163hi TAM	HSP90B1
PLIN21	7.09881e-29	0.423646	0.888	0.691	3.42723e-24	CCL20lo/CD163hi TAM	PLIN2
ENO11	9.71882e-29	0.395264	0.897	0.76	4.69215e-24	CCL20lo/CD163hi TAM	ENO1
CXCL82	2.02965e-28	0.422639	0.939	0.782	9.79893e-24	CCL20lo/CD163hi TAM	CXCL8
AQP92	4.66316e-28	0.395854	0.637	0.344	2.25133e-23	CCL20lo/CD163hi TAM	AQP9
PDIA3	1.02123e-27	0.477967	0.81	0.66	4.93039e-23	CCL20lo/CD163hi TAM	PDIA3
CCL201	1.45096e-26	0.569987	0.583	0.322	7.00511e-22	CCL20lo/CD163hi TAM	CCL20
NPL	2.2768e-26	0.436886	0.637	0.388	1.09922e-21	CCL20lo/CD163hi TAM	NPL
MCEMP11	5.89161e-26	0.560762	0.546	0.287	2.84441e-21	CCL20lo/CD163hi TAM	MCEMP1
FABP5	6.91607e-25	0.520847	0.696	0.441	3.33901e-20	CCL20lo/CD163hi TAM	FABP5
FNDC3B1	1.73335e-24	0.410883	0.63	0.396	8.36844e-20	CCL20lo/CD163hi TAM	FNDC3B
C5AR11	2.70862e-24	0.390585	0.911	0.718	1.30769e-19	CCL20lo/CD163hi TAM	C5AR1
CD821	6.7846e-24	0.371068	0.618	0.377	3.27554e-19	CCL20lo/CD163hi TAM	CD82
SLC43A22	8.64068e-24	0.501825	0.651	0.437	4.17164e-19	CCL20lo/CD163hi TAM	SLC43A2
STAB1	1.03503e-23	0.456824	0.536	0.311	4.99703e-19	CCL20lo/CD163hi TAM	STAB1
CLEC5A1	1.41264e-23	0.380242	0.609	0.353	6.82008e-19	CCL20lo/CD163hi TAM	CLEC5A
IER3	2.22054e-23	0.533891	0.892	0.83	1.07205e-18	CCL20lo/CD163hi TAM	IER3
RNASE1	3.52148e-23	0.33243	0.703	0.4	1.70014e-18	CCL20lo/CD163hi TAM	RNASE1
TPI11	8.91543e-23	0.313049	0.89	0.801	4.30428e-18	CCL20lo/CD163hi TAM	TPI1
SLC11A11	1.48823e-22	0.321554	0.775	0.531	7.18502e-18	CCL20lo/CD163hi TAM	SLC11A1
EREG1	2.42331e-22	0.375347	0.604	0.348	1.16995e-17	CCL20lo/CD163hi TAM	EREG
LINC01094	3.08934e-22	0.509908	0.375	0.186	1.4915e-17	CCL20lo/CD163hi TAM	LINC01094
CD300E2	7.85925e-22	0.319741	0.567	0.302	3.79437e-17	CCL20lo/CD163hi TAM	CD300E
SLC39A8	1.29459e-21	0.490401	0.255	0.098	6.25014e-17	CCL20lo/CD163hi TAM	SLC39A8
PKM1	2.52501e-21	0.342608	0.881	0.736	1.21905e-16	CCL20lo/CD163hi TAM	PKM
CD63	6.93643e-20	0.296106	0.984	0.894	3.34884e-15	CCL20lo/CD163hi TAM	CD63
RNASE2	7.49495e-20	0.546296	0.417	0.226	3.61849e-15	CCL20lo/CD163hi TAM	RNASE2
HIF1A1	9.11924e-20	0.436772	0.731	0.558	4.40268e-15	CCL20lo/CD163hi TAM	HIF1A
ALOX5AP1	1.58186e-19	0.379716	0.838	0.658	7.63705e-15	CCL20lo/CD163hi TAM	ALOX5AP
PDIA6	2.00076e-19	0.4388	0.63	0.437	9.65947e-15	CCL20lo/CD163hi TAM	PDIA6
MERTK	7.09568e-19	0.378764	0.504	0.295	3.42572e-14	CCL20lo/CD163hi TAM	MERTK
EGR1	1.17151e-18	0.516378	0.845	0.727	5.65592e-14	CCL20lo/CD163hi TAM	EGR1
MMP191	2.36157e-18	0.396863	0.431	0.233	1.14014e-13	CCL20lo/CD163hi TAM	MMP19
LDHA1	2.48489e-18	0.318542	0.895	0.765	1.19968e-13	CCL20lo/CD163hi TAM	LDHA
MANF	2.74737e-18	0.391826	0.389	0.21	1.3264e-13	CCL20lo/CD163hi TAM	MANF
SLC16A101	9.68541e-18	0.482961	0.457	0.27	4.67602e-13	CCL20lo/CD163hi TAM	SLC16A10
APLP21	1.14178e-17	0.303886	0.89	0.749	5.51241e-13	CCL20lo/CD163hi TAM	APLP2
HS3ST1	1.97847e-17	0.364279	0.26	0.114	9.55183e-13	CCL20lo/CD163hi TAM	HS3ST1
SH3BGRL31	2.21719e-17	0.331547	0.944	0.897	1.07044e-12	CCL20lo/CD163hi TAM	SH3BGRL3
ALDOA1	3.17972e-17	0.258244	0.806	0.668	1.53514e-12	CCL20lo/CD163hi TAM	ALDOA
NME1	4.68752e-17	0.402827	0.379	0.213	2.26309e-12	CCL20lo/CD163hi TAM	NME1
DAD1	4.68925e-17	0.298965	0.635	0.451	2.26392e-12	CCL20lo/CD163hi TAM	DAD1
ADAM9	5.20552e-17	0.334484	0.56	0.364	2.51317e-12	CCL20lo/CD163hi TAM	ADAM9
IL10	6.28518e-17	0.599643	0.295	0.139	3.03442e-12	CCL20lo/CD163hi TAM	IL10
GRB21	1.49432e-16	0.308802	0.852	0.699	7.21443e-12	CCL20lo/CD163hi TAM	GRB2
DSE2	1.5043e-16	0.323193	0.644	0.457	7.26259e-12	CCL20lo/CD163hi TAM	DSE
NFKBIA2	2.8701e-16	0.38167	0.913	0.853	1.38565e-11	CCL20lo/CD163hi TAM	NFKBIA
ADM1	4.44029e-16	0.398969	0.717	0.564	2.14373e-11	CCL20lo/CD163hi TAM	ADM
VSIG4	5.95349e-16	0.43522	0.59	0.409	2.87428e-11	CCL20lo/CD163hi TAM	VSIG4
LTA4H1	6.45377e-16	0.402176	0.703	0.53	3.11581e-11	CCL20lo/CD163hi TAM	LTA4H
FN1	9.68884e-16	0.879984	0.351	0.194	4.67767e-11	CCL20lo/CD163hi TAM	FN1
FPR11	1.31299e-15	0.359065	0.726	0.552	6.33897e-11	CCL20lo/CD163hi TAM	FPR1
CCL3	1.39994e-15	0.334287	0.883	0.704	6.75876e-11	CCL20lo/CD163hi TAM	CCL3
TUBA1C	8.68034e-15	0.358455	0.604	0.435	4.19078e-10	CCL20lo/CD163hi TAM	TUBA1C
IL1B2	1.02151e-14	0.261341	0.838	0.645	4.93173e-10	CCL20lo/CD163hi TAM	IL1B
S100A11	1.33901e-14	0.25619	0.932	0.845	6.46463e-10	CCL20lo/CD163hi TAM	S100A11
ATP6V0D1	1.93167e-14	0.321964	0.782	0.631	9.3259e-10	CCL20lo/CD163hi TAM	ATP6V0D1
COLGALT1	2.03615e-14	0.311975	0.621	0.452	9.83031e-10	CCL20lo/CD163hi TAM	COLGALT1
MPP1	2.24526e-14	0.327652	0.6	0.429	1.08399e-09	CCL20lo/CD163hi TAM	MPP1
TNFAIP31	2.32046e-14	0.279611	0.822	0.695	1.12029e-09	CCL20lo/CD163hi TAM	TNFAIP3
SCARB2	2.87244e-14	0.308583	0.576	0.393	1.38679e-09	CCL20lo/CD163hi TAM	SCARB2
BCL2A12	3.86119e-14	0.268949	0.766	0.603	1.86414e-09	CCL20lo/CD163hi TAM	BCL2A1
CRELD2	4.11718e-14	0.340568	0.29	0.152	1.98774e-09	CCL20lo/CD163hi TAM	CRELD2
SDC21	4.67761e-14	0.318072	0.593	0.398	2.2583e-09	CCL20lo/CD163hi TAM	SDC2
SDF2L1	4.70641e-14	0.367357	0.307	0.165	2.27221e-09	CCL20lo/CD163hi TAM	SDF2L1
S100A61	8.90896e-14	0.254304	0.892	0.806	4.30116e-09	CCL20lo/CD163hi TAM	S100A6
PCED1B-AS1	1.80887e-13	0.370795	0.304	0.168	8.73305e-09	CCL20lo/CD163hi TAM	PCED1B-AS1
SPCS2	2.42523e-13	0.334347	0.532	0.376	1.17087e-08	CCL20lo/CD163hi TAM	SPCS2
ADAP2	2.49021e-13	0.340774	0.539	0.373	1.20225e-08	CCL20lo/CD163hi TAM	ADAP2
CREG1	3.41132e-13	0.284162	0.792	0.622	1.64695e-08	CCL20lo/CD163hi TAM	CREG1
LINC012721	3.99901e-13	0.277135	0.499	0.322	1.93068e-08	CCL20lo/CD163hi TAM	LINC01272
2021-09-15	4.87362e-13	0.273976	0.686	0.539	2.35294e-08	CCL20lo/CD163hi TAM	2021-09-15
HYOU1	5.3706e-13	0.393544	0.307	0.174	2.59287e-08	CCL20lo/CD163hi TAM	HYOU1
CTD-3014M21-11	6.31986e-13	0.327242	0.466	0.299	3.05117e-08	CCL20lo/CD163hi TAM	CTD-3014M21-1
XBP11	5.25753e-12	0.295091	0.496	0.348	2.53828e-07	CCL20lo/CD163hi TAM	XBP1
IL1A1	8.45938e-12	0.341659	0.293	0.158	4.08411e-07	CCL20lo/CD163hi TAM	IL1A
SSBP1	9.50842e-12	0.256807	0.607	0.454	4.59057e-07	CCL20lo/CD163hi TAM	SSBP1
ANXA11	1.09833e-11	0.259947	0.876	0.767	5.30263e-07	CCL20lo/CD163hi TAM	ANXA1
PNP2	1.27374e-11	0.263259	0.731	0.587	6.14949e-07	CCL20lo/CD163hi TAM	PNP
HMOX1	2.16023e-11	0.404105	0.698	0.537	1.04294e-06	CCL20lo/CD163hi TAM	HMOX1
LEPROT	3.5218e-11	0.284735	0.525	0.395	1.70029e-06	CCL20lo/CD163hi TAM	LEPROT
CD361	3.89477e-10	0.352196	0.459	0.312	1.88035e-05	CCL20lo/CD163hi TAM	CD36
CYBB1	4.17735e-10	0.305933	0.763	0.614	2.01678e-05	CCL20lo/CD163hi TAM	CYBB
ITGB11	9.36351e-10	0.285224	0.712	0.613	4.52061e-05	CCL20lo/CD163hi TAM	ITGB1
SCCPDH	1.11073e-09	0.259408	0.304	0.186	5.3625e-05	CCL20lo/CD163hi TAM	SCCPDH
ACADVL1	1.1404e-09	0.264155	0.513	0.376	5.50575e-05	CCL20lo/CD163hi TAM	ACADVL
REEP5	2.83897e-09	0.274294	0.63	0.495	0.000137063	CCL20lo/CD163hi TAM	REEP5
CCT5	2.8748e-09	0.286021	0.473	0.351	0.000138792	CCL20lo/CD163hi TAM	CCT5
SRSF3	4.53803e-09	0.257529	0.782	0.695	0.000219091	CCL20lo/CD163hi TAM	SRSF3
THBD1	4.98936e-09	0.28631	0.489	0.35	0.000240882	CCL20lo/CD163hi TAM	THBD
TPD52L2	5.26717e-09	0.280952	0.415	0.296	0.000254294	CCL20lo/CD163hi TAM	TPD52L2
LGALS3	7.03379e-09	0.361924	0.815	0.708	0.000339584	CCL20lo/CD163hi TAM	LGALS3
FBP11	7.66595e-09	0.367576	0.513	0.405	0.000370104	CCL20lo/CD163hi TAM	FBP1
PA2G4	1.04683e-08	0.28732	0.485	0.369	0.000505398	CCL20lo/CD163hi TAM	PA2G4
HMGA1	1.08842e-08	0.282668	0.548	0.435	0.000525477	CCL20lo/CD163hi TAM	HMGA1
RCBTB2	1.40036e-08	0.289436	0.281	0.176	0.000676081	CCL20lo/CD163hi TAM	RCBTB2
APP	1.60396e-08	0.287017	0.471	0.351	0.000774378	CCL20lo/CD163hi TAM	APP
SNAI11	1.85656e-08	0.260059	0.569	0.444	0.00089633	CCL20lo/CD163hi TAM	SNAI1
YWHAG	5.20779e-08	0.259972	0.527	0.42	0.00251427	CCL20lo/CD163hi TAM	YWHAG
IRAK11	5.50493e-08	0.264379	0.433	0.317	0.00265772	CCL20lo/CD163hi TAM	IRAK1
EIF1AX	1.01638e-07	0.250716	0.621	0.516	0.004907	CCL20lo/CD163hi TAM	EIF1AX
AGFG12	1.2286e-07	0.255504	0.415	0.299	0.00593155	CCL20lo/CD163hi TAM	AGFG1
CNIH4	2.84542e-07	0.276182	0.321	0.219	0.0137374	CCL20lo/CD163hi TAM	CNIH4
SDS	3.61589e-07	0.413049	0.445	0.337	0.0174571	CCL20lo/CD163hi TAM	SDS
AC013461-11	3.64687e-07	0.250712	0.314	0.207	0.0176067	CCL20lo/CD163hi TAM	AC013461-1
ODC1	8.55962e-07	0.251848	0.368	0.269	0.041325	CCL20lo/CD163hi TAM	ODC1
IL1RN2	1.91629e-06	0.5168	0.482	0.383	0.0925168	CCL20lo/CD163hi TAM	IL1RN
OSM1	6.0742e-06	0.272958	0.464	0.356	0.293256	CCL20lo/CD163hi TAM	OSM
CYP1B11	4.93528e-05	0.324433	0.269	0.189	1	CCL20lo/CD163hi TAM	CYP1B1
C1QC	2.88347e-199	1.59861	0.814	0.216	1.39211e-194	APOE+ TAM	C1QC
GPNMB	2.42658e-197	1.43763	0.877	0.283	1.17153e-192	APOE+ TAM	GPNMB
C1QB	1.73421e-195	1.63735	0.782	0.192	8.37258e-191	APOE+ TAM	C1QB
C1QA	1.28221e-188	1.4519	0.778	0.187	6.1904e-184	APOE+ TAM	C1QA
A2M	1.68315e-188	1.24337	0.723	0.145	8.12609e-184	APOE+ TAM	A2M
APOC1	2.31122e-182	1.5428	0.792	0.21	1.11583e-177	APOE+ TAM	APOC1
SLCO2B1	2.43804e-162	0.877188	0.734	0.167	1.17706e-157	APOE+ TAM	SLCO2B1
LGMN	2.32924e-156	1.2976	0.876	0.408	1.12453e-151	APOE+ TAM	LGMN
LIPA	9.49948e-149	1.14301	0.887	0.403	4.58625e-144	APOE+ TAM	LIPA
TREM2	5.83234e-147	0.82572	0.633	0.125	2.8158e-142	APOE+ TAM	TREM2
PLTP	6.14993e-146	1.00781	0.648	0.138	2.96913e-141	APOE+ TAM	PLTP
MSR1	6.48684e-134	0.869471	0.799	0.266	3.13178e-129	APOE+ TAM	MSR1
DAB2	2.34727e-128	0.850058	0.797	0.285	1.13324e-123	APOE+ TAM	DAB2
ACP5	2.65111e-126	1.24482	0.747	0.287	1.27993e-121	APOE+ TAM	ACP5
APOE	1.63279e-125	0.692267	0.438	0.052	7.88295e-121	APOE+ TAM	APOE
LGALS3BP	1.09802e-122	0.889386	0.544	0.11	5.30115e-118	APOE+ TAM	LGALS3BP
GRN	3.45539e-119	0.929695	0.912	0.565	1.66823e-114	APOE+ TAM	GRN
CTSB1	2.24407e-117	0.905991	0.994	0.924	1.08342e-112	APOE+ TAM	CTSB
CPM	2.82056e-116	1.10678	0.734	0.271	1.36174e-111	APOE+ TAM	CPM
FTL	5.28224e-116	0.754441	1	0.989	2.55021e-111	APOE+ TAM	FTL
GAL3ST4	7.53603e-116	0.663281	0.518	0.097	3.63832e-111	APOE+ TAM	GAL3ST4
ADORA3	2.50538e-115	0.668013	0.41	0.049	1.20957e-110	APOE+ TAM	ADORA3
PSAP	3.58253e-112	0.679286	0.999	0.961	1.72961e-107	APOE+ TAM	PSAP
CTSC	3.87469e-112	0.823566	0.883	0.496	1.87066e-107	APOE+ TAM	CTSC
MS4A4A	1.89204e-109	0.800305	0.86	0.386	9.13457e-105	APOE+ TAM	MS4A4A
CD81	6.50458e-108	0.767271	0.742	0.273	3.14035e-103	APOE+ TAM	CD81
PEBP11	5.38095e-107	0.680392	0.756	0.284	2.59787e-102	APOE+ TAM	PEBP1
PLD3	3.00163e-106	0.726872	0.542	0.127	1.44916e-101	APOE+ TAM	PLD3
VAT1	1.50614e-105	0.626586	0.569	0.137	7.2715e-101	APOE+ TAM	VAT1
OLFML3	3.6242e-105	0.669201	0.388	0.05	1.74973e-100	APOE+ TAM	OLFML3
ALDH1A1	5.53462e-105	0.654691	0.404	0.058	2.67206e-100	APOE+ TAM	ALDH1A1
AKR1B1	6.15775e-105	0.8	0.616	0.184	2.9729e-100	APOE+ TAM	AKR1B1
CD9	1.29762e-104	0.845239	0.774	0.31	6.26477e-100	APOE+ TAM	CD9
NPC2	1.24516e-101	0.530152	0.993	0.854	6.01152e-97	APOE+ TAM	NPC2
TIMP2	5.26466e-101	0.726612	0.843	0.424	2.54172e-96	APOE+ TAM	TIMP2
CTSZ	1.08827e-100	0.750406	0.874	0.534	5.25405e-96	APOE+ TAM	CTSZ
CCL18	7.01385e-99	1.13492	0.302	0.023	3.38622e-94	APOE+ TAM	CCL18
CAPG	3.17001e-98	0.785281	0.908	0.594	1.53045e-93	APOE+ TAM	CAPG
CTSD	6.62343e-98	0.884781	0.888	0.547	3.19772e-93	APOE+ TAM	CTSD
DNASE2	7.10947e-98	0.624086	0.623	0.182	3.43238e-93	APOE+ TAM	DNASE2
SLC1A3	9.3516e-95	0.526081	0.463	0.093	4.51486e-90	APOE+ TAM	SLC1A3
IFI6	1.02299e-94	1.07908	0.787	0.409	4.93892e-90	APOE+ TAM	IFI6
SIGLEC1	2.52023e-94	0.557236	0.503	0.112	1.21674e-89	APOE+ TAM	SIGLEC1
NUPR1	1.28271e-93	0.544558	0.376	0.054	6.19278e-89	APOE+ TAM	NUPR1
MGLL	7.77858e-93	0.576591	0.455	0.093	3.75542e-88	APOE+ TAM	MGLL
HTRA1	1.07179e-91	0.954662	0.603	0.2	5.17449e-87	APOE+ TAM	HTRA1
SEPP1	3.45004e-89	1.33009	0.274	0.021	1.66564e-84	APOE+ TAM	SEPP1
PRDX1	9.68421e-89	0.680984	0.855	0.47	4.67544e-84	APOE+ TAM	PRDX1
MARCKS	1.54689e-88	0.680521	0.846	0.413	7.46825e-84	APOE+ TAM	MARCKS
SCD	2.26449e-87	0.549787	0.452	0.096	1.09327e-82	APOE+ TAM	SCD
FUCA1	1.25935e-85	0.479326	0.326	0.043	6.08e-81	APOE+ TAM	FUCA1
ASAH1	1.29575e-84	0.614165	0.922	0.636	6.25577e-80	APOE+ TAM	ASAH1
FMNL2	1.31873e-84	0.462674	0.473	0.112	6.36671e-80	APOE+ TAM	FMNL2
ACP2	2.70147e-84	0.452457	0.446	0.095	1.30424e-79	APOE+ TAM	ACP2
AP1B1	7.47936e-83	0.542338	0.609	0.203	3.61096e-78	APOE+ TAM	AP1B1
GPR34	8.576e-83	0.482112	0.421	0.088	4.14041e-78	APOE+ TAM	GPR34
APOC1P1	2.3472e-82	0.438762	0.332	0.048	1.13321e-77	APOE+ TAM	APOC1P1
VEGFB	2.68718e-82	0.489344	0.518	0.143	1.29734e-77	APOE+ TAM	VEGFB
GLDN	7.15398e-82	0.694373	0.312	0.041	3.45387e-77	APOE+ TAM	GLDN
ABHD12	9.19089e-82	0.47736	0.486	0.122	4.43727e-77	APOE+ TAM	ABHD12
FTLP3	8.71246e-81	0.699379	0.938	0.747	4.20629e-76	APOE+ TAM	FTLP3
ADAMDEC1	2.28548e-80	0.707158	0.294	0.036	1.10341e-75	APOE+ TAM	ADAMDEC1
FPR3	1.68313e-79	0.587604	0.734	0.295	8.12599e-75	APOE+ TAM	FPR3
AKR1A1	1.78952e-79	0.562845	0.671	0.257	8.63964e-75	APOE+ TAM	AKR1A1
SDC3	1.78369e-78	0.465406	0.362	0.064	8.61146e-74	APOE+ TAM	SDC3
MFSD1	5.22337e-78	0.586041	0.894	0.61	2.52179e-73	APOE+ TAM	MFSD1
LAMP2	1.09453e-77	0.56205	0.757	0.348	5.28429e-73	APOE+ TAM	LAMP2
HLA-DMB1	1.73064e-77	0.718128	0.795	0.409	8.35537e-73	APOE+ TAM	HLA-DMB
PIK3IP1	2.76397e-77	0.427799	0.353	0.062	1.33442e-72	APOE+ TAM	PIK3IP1
TMSB4X	4.80826e-77	0.440115	1	0.989	2.32138e-72	APOE+ TAM	TMSB4X
CD84	7.40502e-77	0.630094	0.712	0.306	3.57507e-72	APOE+ TAM	CD84
GM2A	2.57273e-76	0.621065	0.651	0.263	1.24209e-71	APOE+ TAM	GM2A
SLC38A6	5.4253e-76	0.400603	0.419	0.091	2.61928e-71	APOE+ TAM	SLC38A6
C2	7.5471e-76	0.482001	0.376	0.074	3.64366e-71	APOE+ TAM	C2
IDH1	8.21157e-75	0.478241	0.486	0.136	3.96446e-70	APOE+ TAM	IDH1
GSN1	1.83018e-74	0.656191	0.729	0.331	8.83594e-70	APOE+ TAM	GSN
RMDN3	2.43777e-74	0.535939	0.427	0.106	1.17693e-69	APOE+ TAM	RMDN3
LPL	1.04027e-73	0.758595	0.331	0.057	5.02234e-69	APOE+ TAM	LPL
QPRT	1.39739e-71	0.37042	0.253	0.028	6.74644e-67	APOE+ TAM	QPRT
TMEM86A	3.5429e-71	0.306075	0.258	0.029	1.71048e-66	APOE+ TAM	TMEM86A
PLA2G7	7.02661e-71	0.617494	0.534	0.176	3.39238e-66	APOE+ TAM	PLA2G7
FCHO2	1.70283e-70	0.44137	0.446	0.117	8.22111e-66	APOE+ TAM	FCHO2
LHFPL2	1.56165e-69	0.528247	0.585	0.204	7.53949e-65	APOE+ TAM	LHFPL2
NR1H3	1.68423e-69	0.351019	0.27	0.035	8.13128e-65	APOE+ TAM	NR1H3
RNASE11	8.28876e-69	0.919727	0.705	0.354	4.00173e-64	APOE+ TAM	RNASE1
CD276	1.36902e-68	0.363865	0.277	0.039	6.60947e-64	APOE+ TAM	CD276
FCGRT	2.36758e-68	0.519147	0.897	0.563	1.14304e-63	APOE+ TAM	FCGRT
MGST3	2.73003e-68	0.567071	0.777	0.397	1.31803e-63	APOE+ TAM	MGST3
GALM	1.60883e-67	0.401262	0.394	0.094	7.76726e-63	APOE+ TAM	GALM
IFIT3	1.2865e-66	0.290133	0.356	0.072	6.21108e-62	APOE+ TAM	IFIT3
CD631	1.79615e-66	0.446679	0.989	0.879	8.67162e-62	APOE+ TAM	CD63
VSIG41	3.78165e-66	0.504274	0.751	0.321	1.82574e-61	APOE+ TAM	VSIG4
PLAU	1.34652e-65	0.560485	0.653	0.263	6.50088e-61	APOE+ TAM	PLAU
ATP6AP1	8.88e-65	0.517057	0.831	0.482	4.28718e-60	APOE+ TAM	ATP6AP1
CD59	1.00886e-64	0.53039	0.523	0.183	4.8707e-60	APOE+ TAM	CD59
GNB4	1.2674e-64	0.442082	0.496	0.156	6.11889e-60	APOE+ TAM	GNB4
FABP51	1.52438e-64	0.615008	0.76	0.379	7.35955e-60	APOE+ TAM	FABP5
MMP2	1.25848e-63	0.390617	0.297	0.052	6.07584e-59	APOE+ TAM	MMP2
CD4	2.05033e-63	0.513737	0.733	0.343	9.89877e-59	APOE+ TAM	CD4
MDH1	6.4266e-63	0.461748	0.637	0.263	3.1027e-58	APOE+ TAM	MDH1
FRMD4A	7.02402e-63	0.302553	0.298	0.053	3.39113e-58	APOE+ TAM	FRMD4A
B2M	8.00981e-63	0.314086	1	0.997	3.86706e-58	APOE+ TAM	B2M
NAGK	9.95323e-63	0.410983	0.53	0.181	4.80532e-58	APOE+ TAM	NAGK
SPP11	1.41309e-62	0.941027	0.725	0.393	6.82225e-58	APOE+ TAM	SPP1
PMP22	1.5851e-62	0.433891	0.564	0.197	7.65272e-58	APOE+ TAM	PMP22
PPT1	1.93422e-62	0.487808	0.758	0.376	9.3382e-58	APOE+ TAM	PPT1
CYP27A1	4.50745e-62	0.420891	0.398	0.103	2.17615e-57	APOE+ TAM	CYP27A1
LINC00998	1.69145e-61	0.374001	0.455	0.133	8.16614e-57	APOE+ TAM	LINC00998
GNPDA1	2.04577e-61	0.415142	0.538	0.185	9.87679e-57	APOE+ TAM	GNPDA1
ABCC5	2.47353e-61	0.335077	0.306	0.058	1.1942e-56	APOE+ TAM	ABCC5
DBI	3.91945e-61	0.601257	0.806	0.486	1.89227e-56	APOE+ TAM	DBI
GPX1	5.02508e-60	0.503057	0.904	0.629	2.42606e-55	APOE+ TAM	GPX1
CREG11	1.76029e-59	0.509883	0.881	0.563	8.49851e-55	APOE+ TAM	CREG1
MMD	1.85331e-59	0.382945	0.366	0.093	8.94759e-55	APOE+ TAM	MMD
MMP141	6.21689e-59	0.407073	0.48	0.152	3.00145e-54	APOE+ TAM	MMP14
KLHDC8B	6.81443e-59	0.366563	0.295	0.057	3.28994e-54	APOE+ TAM	KLHDC8B
RGS11	8.64583e-59	0.659026	0.869	0.538	4.17412e-54	APOE+ TAM	RGS1
LAMP1	2.31948e-58	0.520736	0.818	0.482	1.11982e-53	APOE+ TAM	LAMP1
GLMP	3.78707e-58	0.41978	0.465	0.148	1.82836e-53	APOE+ TAM	GLMP
GYPC	8.26423e-57	0.370142	0.342	0.082	3.98989e-52	APOE+ TAM	GYPC
SDS1	9.13401e-57	0.367572	0.633	0.251	4.40981e-52	APOE+ TAM	SDS
ADAP21	9.75615e-57	0.393734	0.681	0.295	4.71017e-52	APOE+ TAM	ADAP2
BHLHE41	3.66028e-56	0.339581	0.321	0.072	1.76715e-51	APOE+ TAM	BHLHE41
SLC7A8	3.83339e-56	0.325736	0.326	0.073	1.85072e-51	APOE+ TAM	SLC7A8
RB1	2.06369e-55	0.473534	0.581	0.241	9.9633e-51	APOE+ TAM	RB1
CYFIP1	2.46842e-55	0.407393	0.609	0.251	1.19173e-50	APOE+ TAM	CYFIP1
CHCHD10	6.90993e-55	0.391253	0.422	0.132	3.33605e-50	APOE+ TAM	CHCHD10
ATP6V1F	1.39128e-54	0.456278	0.816	0.491	6.71695e-50	APOE+ TAM	ATP6V1F
NRP2	2.33676e-54	0.342073	0.328	0.08	1.12816e-49	APOE+ TAM	NRP2
ADCY3	4.24797e-54	0.289977	0.263	0.049	2.05088e-49	APOE+ TAM	ADCY3
OAS2	4.44553e-54	0.350647	0.34	0.085	2.14626e-49	APOE+ TAM	OAS2
TUBA1B1	1.30201e-53	0.47969	0.911	0.644	6.28599e-49	APOE+ TAM	TUBA1B
C3AR1	4.03287e-53	0.399256	0.589	0.24	1.94703e-48	APOE+ TAM	C3AR1
HSD17B4	5.58495e-53	0.38689	0.473	0.165	2.69636e-48	APOE+ TAM	HSD17B4
SCARB21	6.46651e-53	0.435032	0.691	0.322	3.12197e-48	APOE+ TAM	SCARB2
TNFSF12	2.24367e-52	0.344661	0.468	0.16	1.08322e-47	APOE+ TAM	TNFSF12
LYPLAL1	2.60941e-52	0.286766	0.291	0.063	1.2598e-47	APOE+ TAM	LYPLAL1
C3	4.38621e-52	0.516818	0.342	0.09	2.11762e-47	APOE+ TAM	C3
C1orf541	5.36715e-52	0.382431	0.503	0.186	2.59121e-47	APOE+ TAM	C1orf54
TCEAL4	5.79454e-52	0.395359	0.497	0.182	2.79754e-47	APOE+ TAM	TCEAL4
CSTB1	1.19414e-51	0.60349	0.874	0.645	5.76521e-47	APOE+ TAM	CSTB
YWHAH1	1.26059e-51	0.469698	0.756	0.405	6.086e-47	APOE+ TAM	YWHAH
CD180	3.76324e-51	0.301873	0.306	0.072	1.81685e-46	APOE+ TAM	CD180
CALU	4.21939e-51	0.362496	0.5	0.182	2.03708e-46	APOE+ TAM	CALU
RRAGD	1.94303e-50	0.283881	0.302	0.071	9.38074e-46	APOE+ TAM	RRAGD
HEXB	3.10011e-50	0.445535	0.798	0.463	1.4967e-45	APOE+ TAM	HEXB
TMED10	4.80249e-50	0.417046	0.733	0.386	2.31859e-45	APOE+ TAM	TMED10
VAMP8	8.91828e-50	0.380962	0.942	0.688	4.30566e-45	APOE+ TAM	VAMP8
BEX4	1.27288e-49	0.325045	0.388	0.118	6.14532e-45	APOE+ TAM	BEX4
FCGR3A1	1.34406e-49	0.407728	0.911	0.531	6.489e-45	APOE+ TAM	FCGR3A
IFI44L	1.53357e-49	0.360753	0.36	0.101	7.40391e-45	APOE+ TAM	IFI44L
TPST2	1.6697e-49	0.306884	0.439	0.143	8.06115e-45	APOE+ TAM	TPST2
LGALS31	2.57957e-49	0.532557	0.884	0.666	1.24539e-44	APOE+ TAM	LGALS3
PEPD	2.80619e-49	0.320208	0.465	0.162	1.3548e-44	APOE+ TAM	PEPD
PCK2	4.28286e-49	0.311712	0.322	0.084	2.06772e-44	APOE+ TAM	PCK2
IFI44	4.5594e-49	0.315433	0.453	0.155	2.20123e-44	APOE+ TAM	IFI44
CMTM3	5.87631e-49	0.347918	0.551	0.225	2.83702e-44	APOE+ TAM	CMTM3
SCPEP11	1.16105e-48	0.378096	0.583	0.25	5.60544e-44	APOE+ TAM	SCPEP1
ANXA2	3.48504e-48	0.512081	0.918	0.761	1.68254e-43	APOE+ TAM	ANXA2
MX1	4.06968e-48	0.331461	0.404	0.13	1.9648e-43	APOE+ TAM	MX1
GUSB	7.83468e-48	0.376171	0.564	0.238	3.7825e-43	APOE+ TAM	GUSB
CREBL2	8.75258e-48	0.357946	0.445	0.158	4.22566e-43	APOE+ TAM	CREBL2
NCEH1	1.16223e-47	0.36956	0.434	0.15	5.61112e-43	APOE+ TAM	NCEH1
PLEKHO2	1.25693e-47	0.264442	0.408	0.13	6.06833e-43	APOE+ TAM	PLEKHO2
MRPL34	1.93412e-47	0.282527	0.442	0.15	9.33772e-43	APOE+ TAM	MRPL34
SLC7A7	2.4309e-47	0.377342	0.703	0.353	1.17361e-42	APOE+ TAM	SLC7A7
RASSF41	2.80915e-47	0.328792	0.486	0.18	1.35623e-42	APOE+ TAM	RASSF4
BST2	7.18863e-47	0.428572	0.665	0.334	3.4706e-42	APOE+ TAM	BST2
UGCG	1.01336e-46	0.298705	0.367	0.11	4.89238e-42	APOE+ TAM	UGCG
COMT	1.37684e-46	0.380718	0.739	0.389	6.64727e-42	APOE+ TAM	COMT
ISCU	1.87863e-46	0.340509	0.514	0.202	9.06986e-42	APOE+ TAM	ISCU
CECR1	6.97409e-46	0.441541	0.753	0.417	3.36702e-41	APOE+ TAM	CECR1
ACAT1	8.16005e-46	0.30694	0.336	0.097	3.93959e-41	APOE+ TAM	ACAT1
MS4A6A1	1.18317e-45	0.52073	0.822	0.508	5.71225e-41	APOE+ TAM	MS4A6A
HNMT	2.18239e-45	0.314114	0.537	0.214	1.05364e-40	APOE+ TAM	HNMT
HLA-DMA1	2.18266e-45	0.380321	0.801	0.436	1.05377e-40	APOE+ TAM	HLA-DMA
LDHB1	2.2832e-45	0.375666	0.607	0.285	1.1023e-40	APOE+ TAM	LDHB
NPL1	3.31177e-45	0.370529	0.686	0.332	1.59889e-40	APOE+ TAM	NPL
SLC38A7	6.11333e-45	0.250235	0.304	0.078	2.95145e-40	APOE+ TAM	SLC38A7
PLXDC2	6.20627e-45	0.402478	0.782	0.448	2.99633e-40	APOE+ TAM	PLXDC2
ID3	2.54845e-44	0.349389	0.428	0.153	1.23037e-39	APOE+ TAM	ID3
MGST2	2.94666e-44	0.321306	0.511	0.199	1.42262e-39	APOE+ TAM	MGST2
MS4A7	3.40027e-44	0.428914	0.89	0.614	1.64162e-39	APOE+ TAM	MS4A7
LGALS9	3.70708e-44	0.378144	0.689	0.356	1.78974e-39	APOE+ TAM	LGALS9
ADH5	4.04087e-44	0.276535	0.359	0.11	1.95089e-39	APOE+ TAM	ADH5
TMEM176B	4.18621e-44	0.462964	0.739	0.416	2.02106e-39	APOE+ TAM	TMEM176B
TTYH3	8.7322e-44	0.409921	0.535	0.233	4.21582e-39	APOE+ TAM	TTYH3
OAS1	1.93083e-43	0.269116	0.329	0.095	9.32185e-39	APOE+ TAM	OAS1
PRKACB	2.09357e-43	0.269525	0.291	0.077	1.01075e-38	APOE+ TAM	PRKACB
GPR137B	2.94873e-43	0.326657	0.436	0.158	1.42362e-38	APOE+ TAM	GPR137B
FAM96A	3.59196e-43	0.321696	0.541	0.229	1.73416e-38	APOE+ TAM	FAM96A
SYNGR2	5.33636e-43	0.335778	0.54	0.226	2.57634e-38	APOE+ TAM	SYNGR2
CD68	5.46675e-43	0.272706	0.287	0.074	2.63929e-38	APOE+ TAM	CD68
TMED3	1.24796e-42	0.263022	0.415	0.145	6.02504e-38	APOE+ TAM	TMED3
GIMAP4	1.68762e-42	0.321119	0.305	0.086	8.14766e-38	APOE+ TAM	GIMAP4
LPAR6	3.04667e-42	0.329812	0.439	0.161	1.4709e-37	APOE+ TAM	LPAR6
MINK1	1.03981e-41	0.268737	0.321	0.094	5.02008e-37	APOE+ TAM	MINK1
FRMD4B	1.20527e-41	0.289638	0.359	0.115	5.81893e-37	APOE+ TAM	FRMD4B
SLC11A2	1.21318e-41	0.250788	0.355	0.113	5.8571e-37	APOE+ TAM	SLC11A2
ALCAM	1.41503e-41	0.395274	0.528	0.233	6.83161e-37	APOE+ TAM	ALCAM
PARP1	1.5556e-41	0.254028	0.369	0.119	7.51028e-37	APOE+ TAM	PARP1
ATP6V0E1	1.76572e-41	0.349986	0.895	0.656	8.52472e-37	APOE+ TAM	ATP6V0E1
EPSTI1	2.27386e-41	0.333484	0.489	0.203	1.0978e-36	APOE+ TAM	EPSTI1
EPB41L21	2.29697e-41	0.3748	0.359	0.121	1.10895e-36	APOE+ TAM	EPB41L2
SMS	2.30958e-41	0.356265	0.651	0.323	1.11504e-36	APOE+ TAM	SMS
CTSA	3.13912e-41	0.349958	0.596	0.282	1.51554e-36	APOE+ TAM	CTSA
SLC29A1	4.58892e-41	0.276157	0.314	0.092	2.21548e-36	APOE+ TAM	SLC29A1
TRIM14	6.98546e-41	0.257851	0.315	0.093	3.37251e-36	APOE+ TAM	TRIM14
SLC15A3	1.00164e-40	0.373066	0.592	0.279	4.83582e-36	APOE+ TAM	SLC15A3
LAIR1	2.43438e-40	0.331927	0.763	0.417	1.17529e-35	APOE+ TAM	LAIR1
USF2	3.43993e-40	0.331357	0.571	0.256	1.66076e-35	APOE+ TAM	USF2
CD741	4.32383e-40	0.388636	0.989	0.891	2.0875e-35	APOE+ TAM	CD74
SLC31A1	4.47482e-40	0.296273	0.446	0.174	2.1604e-35	APOE+ TAM	SLC31A1
TSC22D1	5.25572e-40	0.385091	0.37	0.129	2.53741e-35	APOE+ TAM	TSC22D1
PSMC2	3.7378e-39	0.269048	0.465	0.183	1.80457e-34	APOE+ TAM	PSMC2
BCAP311	3.82699e-39	0.338413	0.746	0.424	1.84763e-34	APOE+ TAM	BCAP31
OAS3	3.84328e-39	0.275287	0.336	0.108	1.8555e-34	APOE+ TAM	OAS3
CLTA	4.41583e-39	0.352959	0.614	0.305	2.13192e-34	APOE+ TAM	CLTA
SDHD	5.11701e-39	0.276904	0.405	0.149	2.47044e-34	APOE+ TAM	SDHD
MAF	6.68704e-39	0.309131	0.455	0.18	3.22844e-34	APOE+ TAM	MAF
AXL1	6.91228e-39	0.294786	0.397	0.142	3.33718e-34	APOE+ TAM	AXL
PLEKHA2	1.0345e-38	0.271963	0.469	0.189	4.99448e-34	APOE+ TAM	PLEKHA2
ERP29	1.12683e-38	0.33285	0.722	0.401	5.44023e-34	APOE+ TAM	ERP29
SEC11C	1.23241e-38	0.281481	0.456	0.185	5.94995e-34	APOE+ TAM	SEC11C
HN1	2.33566e-38	0.307388	0.456	0.186	1.12763e-33	APOE+ TAM	HN1
SPINT1	2.87525e-38	0.265387	0.34	0.112	1.38814e-33	APOE+ TAM	SPINT1
XAF1	4.03305e-38	0.326784	0.559	0.259	1.94712e-33	APOE+ TAM	XAF1
ANXA4	5.85624e-38	0.260252	0.412	0.154	2.82733e-33	APOE+ TAM	ANXA4
HAVCR2	5.89809e-38	0.323317	0.657	0.339	2.84754e-33	APOE+ TAM	HAVCR2
RAP2B	6.98947e-38	0.337512	0.607	0.303	3.37445e-33	APOE+ TAM	RAP2B
CALR1	1.58343e-37	0.384029	0.952	0.79	7.64466e-33	APOE+ TAM	CALR
SCAMP2	1.65767e-37	0.288431	0.503	0.215	8.00305e-33	APOE+ TAM	SCAMP2
FCGR1A	1.686e-37	0.263147	0.407	0.151	8.13985e-33	APOE+ TAM	FCGR1A
HEXA	1.85487e-37	0.275822	0.48	0.199	8.95514e-33	APOE+ TAM	HEXA
SERPING1	2.37175e-37	0.391416	0.264	0.075	1.14506e-32	APOE+ TAM	SERPING1
LY86	3.34813e-37	0.350603	0.668	0.351	1.61644e-32	APOE+ TAM	LY86
RPS27L	3.71946e-37	0.338304	0.691	0.367	1.79572e-32	APOE+ TAM	RPS27L
GNAS	4.24029e-37	0.308076	0.962	0.853	2.04717e-32	APOE+ TAM	GNAS
SUCLG2	4.30556e-37	0.257858	0.373	0.134	2.07868e-32	APOE+ TAM	SUCLG2
TMEM70	4.52057e-37	0.263849	0.463	0.187	2.18249e-32	APOE+ TAM	TMEM70
NEK6	5.78986e-37	0.271292	0.371	0.133	2.79529e-32	APOE+ TAM	NEK6
SCP2	1.01809e-36	0.307768	0.599	0.299	4.91522e-32	APOE+ TAM	SCP2
PTGS1	1.19054e-36	0.252362	0.374	0.136	5.74782e-32	APOE+ TAM	PTGS1
ATPIF1	1.25178e-36	0.256249	0.544	0.241	6.04346e-32	APOE+ TAM	ATPIF1
MTCH2	1.25608e-36	0.251076	0.453	0.181	6.06421e-32	APOE+ TAM	MTCH2
PDIA61	1.30889e-36	0.370985	0.691	0.385	6.31917e-32	APOE+ TAM	PDIA6
SOD1	1.58531e-36	0.339366	0.739	0.43	7.6537e-32	APOE+ TAM	SOD1
IQGAP2	2.9634e-36	0.32465	0.477	0.206	1.4307e-31	APOE+ TAM	IQGAP2
PADI2	7.33602e-36	0.318153	0.29	0.091	3.54176e-31	APOE+ TAM	PADI2
NARS	8.98414e-36	0.27953	0.484	0.209	4.33745e-31	APOE+ TAM	NARS
ITM2B	1.6991e-35	0.389985	0.927	0.764	8.20307e-31	APOE+ TAM	ITM2B
CRTAP	2.57012e-35	0.283086	0.719	0.39	1.24083e-30	APOE+ TAM	CRTAP
STOM	5.24042e-35	0.267396	0.401	0.155	2.53002e-30	APOE+ TAM	STOM
CALM2	8.98227e-35	0.341549	0.857	0.569	4.33655e-30	APOE+ TAM	CALM2
MBD4	1.19755e-34	0.29248	0.46	0.2	5.78167e-30	APOE+ TAM	MBD4
CNDP2	2.90147e-34	0.289864	0.578	0.279	1.4008e-29	APOE+ TAM	CNDP2
IFI16	5.64565e-34	0.278335	0.623	0.314	2.72566e-29	APOE+ TAM	IFI16
MGAT4A	7.4894e-34	0.259213	0.419	0.17	3.61581e-29	APOE+ TAM	MGAT4A
TXNIP	1.10946e-33	0.32308	0.863	0.591	5.35634e-29	APOE+ TAM	TXNIP
SHISA5	1.16476e-33	0.282687	0.482	0.215	5.62335e-29	APOE+ TAM	SHISA5
TPP1	2.25154e-33	0.30933	0.918	0.697	1.08702e-28	APOE+ TAM	TPP1
HES1	2.56669e-33	0.495391	0.52	0.271	1.23917e-28	APOE+ TAM	HES1
KIAA0930	1.26908e-32	0.274193	0.444	0.192	6.12699e-28	APOE+ TAM	KIAA0930
STAT1	3.11444e-32	0.329941	0.514	0.243	1.50362e-27	APOE+ TAM	STAT1
SLAMF8	4.07631e-32	0.270923	0.323	0.118	1.968e-27	APOE+ TAM	SLAMF8
RAC1	6.58368e-32	0.291264	0.936	0.731	3.17853e-27	APOE+ TAM	RAC1
TMEM176A	7.82535e-32	0.328571	0.641	0.351	3.778e-27	APOE+ TAM	TMEM176A
UCP2	9.56986e-32	0.32986	0.753	0.457	4.62023e-27	APOE+ TAM	UCP2
LY96	1.22987e-31	0.261908	0.613	0.314	5.93768e-27	APOE+ TAM	LY96
ATP5G3	2.47902e-31	0.327051	0.791	0.525	1.19685e-26	APOE+ TAM	ATP5G3
HSP90B11	2.58261e-31	0.318755	0.905	0.673	1.24686e-26	APOE+ TAM	HSP90B1
ATP5A1	3.72236e-31	0.319868	0.638	0.357	1.79712e-26	APOE+ TAM	ATP5A1
SSB	1.54024e-30	0.258084	0.688	0.379	7.43611e-26	APOE+ TAM	SSB
PBX3	2.04834e-30	0.25212	0.338	0.13	9.88917e-26	APOE+ TAM	PBX3
PPIA	2.84324e-30	0.259163	0.965	0.847	1.37269e-25	APOE+ TAM	PPIA
SNHG12	2.95296e-30	0.26677	0.668	0.361	1.42566e-25	APOE+ TAM	SNHG12
TUBB	3.32154e-30	0.325816	0.677	0.392	1.60361e-25	APOE+ TAM	TUBB
LAP3	4.80167e-30	0.253179	0.537	0.262	2.3182e-25	APOE+ TAM	LAP3
RPN2	9.38735e-30	0.288261	0.729	0.438	4.53212e-25	APOE+ TAM	RPN2
HLA-DOA1	1.1831e-29	0.258672	0.388	0.164	5.7119e-25	APOE+ TAM	HLA-DOA
ATP5B	4.18991e-29	0.270077	0.709	0.418	2.02285e-24	APOE+ TAM	ATP5B
PRDX3	7.73009e-29	0.281421	0.65	0.362	3.73201e-24	APOE+ TAM	PRDX3
P4HB	9.58706e-29	0.279679	0.592	0.31	4.62854e-24	APOE+ TAM	P4HB
MRC11	2.97879e-28	0.271536	0.366	0.152	1.43813e-23	APOE+ TAM	MRC1
COX6C	3.32161e-28	0.289292	0.845	0.613	1.60364e-23	APOE+ TAM	COX6C
RNF130	6.27365e-28	0.274928	0.847	0.596	3.02885e-23	APOE+ TAM	RNF130
ATP6V1A	7.53811e-27	0.260905	0.441	0.213	3.63932e-22	APOE+ TAM	ATP6V1A
CALM3	1.58187e-26	0.314995	0.674	0.401	7.63711e-22	APOE+ TAM	CALM3
BRI3	3.13943e-26	0.269951	0.84	0.59	1.51569e-21	APOE+ TAM	BRI3
S100A111	6.42885e-26	0.271839	0.953	0.824	3.10378e-21	APOE+ TAM	S100A11
SDHB	1.03515e-25	0.252618	0.492	0.255	4.99762e-21	APOE+ TAM	SDHB
LY6E	1.70404e-25	0.254845	0.29	0.111	8.22692e-21	APOE+ TAM	LY6E
CD1631	1.94398e-25	0.257461	0.832	0.524	9.38536e-21	APOE+ TAM	CD163
KCTD12	1.98709e-25	0.284232	0.733	0.447	9.59349e-21	APOE+ TAM	KCTD12
ATP5J2	5.08438e-25	0.251558	0.709	0.434	2.45469e-20	APOE+ TAM	ATP5J2
ATP6AP2	8.05614e-25	0.266653	0.767	0.497	3.88943e-20	APOE+ TAM	ATP6AP2
ITGB21	1.50704e-24	0.252989	0.919	0.723	7.27583e-20	APOE+ TAM	ITGB2
M6PR	2.4651e-24	0.258732	0.727	0.459	1.19013e-19	APOE+ TAM	M6PR
CCL4L2	4.67893e-24	0.565846	0.479	0.276	2.25894e-19	APOE+ TAM	CCL4L2
C6orf48	1.28078e-23	0.263788	0.703	0.433	6.18349e-19	APOE+ TAM	C6orf48
IGSF6	2.42032e-23	0.285501	0.668	0.406	1.16851e-18	APOE+ TAM	IGSF6
LGALS1	5.70136e-23	0.288952	0.884	0.712	2.75256e-18	APOE+ TAM	LGALS1
HMOX11	8.45155e-23	0.396714	0.76	0.49	4.08032e-18	APOE+ TAM	HMOX1
EGR2	1.32877e-21	0.258813	0.395	0.196	6.41516e-17	APOE+ TAM	EGR2
PDK4	7.05774e-20	0.349898	0.275	0.121	3.40741e-15	APOE+ TAM	PDK4
IGKC	1.16225e-19	0.293786	0.48	0.247	5.61121e-15	APOE+ TAM	IGKC
CCL4	2.72483e-19	0.437501	0.616	0.414	1.31552e-14	APOE+ TAM	CCL4
NCOA4	5.43495e-18	0.252349	0.651	0.432	2.62394e-13	APOE+ TAM	NCOA4
CCL3L3	3.48766e-16	0.289346	0.677	0.492	1.68381e-11	APOE+ TAM	CCL3L3
CCL21	1.21737e-15	0.387892	0.393	0.226	5.87734e-11	APOE+ TAM	CCL2
CXCL10	1.55527e-68	2.34706	0.49	0.027	7.5087e-64	type 1 IFN activated Macrophage	CXCL10
RSAD2	3.24893e-64	1.70244	0.653	0.057	1.56855e-59	type 1 IFN activated Macrophage	RSAD2
USP18	7.3364e-53	0.614138	0.449	0.03	3.54194e-48	type 1 IFN activated Macrophage	USP18
IFIT1	4.51876e-52	2.00794	0.612	0.065	2.18161e-47	type 1 IFN activated Macrophage	IFIT1
HERC5	1.42607e-49	0.962201	0.51	0.044	6.88491e-45	type 1 IFN activated Macrophage	HERC5
CMPK2	2.16743e-43	0.58888	0.449	0.037	1.04642e-38	type 1 IFN activated Macrophage	CMPK2
IFIT31	2.45829e-36	2.01862	0.714	0.139	1.18684e-31	type 1 IFN activated Macrophage	IFIT3
MX11	4.71089e-35	1.7484	0.796	0.193	2.27437e-30	type 1 IFN activated Macrophage	MX1
IFIT2	2.46185e-34	2.00962	0.653	0.114	1.18856e-29	type 1 IFN activated Macrophage	IFIT2
IFI44L1	3.28464e-34	1.27816	0.776	0.16	1.58579e-29	type 1 IFN activated Macrophage	IFI44L
GMPR	4.95242e-28	0.371989	0.265	0.02	2.39098e-23	type 1 IFN activated Macrophage	GMPR
TNFSF10	5.8116e-26	0.91934	0.551	0.094	2.80578e-21	type 1 IFN activated Macrophage	TNFSF10
OAS21	3.02498e-25	0.864814	0.653	0.145	1.46043e-20	type 1 IFN activated Macrophage	OAS2
IFIH1	3.86428e-25	0.906481	0.633	0.137	1.86563e-20	type 1 IFN activated Macrophage	IFIH1
OAS31	7.56399e-25	1.23272	0.653	0.161	3.65182e-20	type 1 IFN activated Macrophage	OAS3
DDX58	1.48745e-24	0.808531	0.408	0.057	7.18124e-20	type 1 IFN activated Macrophage	DDX58
IFI441	4.82221e-23	1.03499	0.776	0.226	2.32811e-18	type 1 IFN activated Macrophage	IFI44
XAF11	3.19774e-22	1.18885	0.857	0.331	1.54384e-17	type 1 IFN activated Macrophage	XAF1
OAS11	1.4123e-21	1.03202	0.612	0.15	6.81845e-17	type 1 IFN activated Macrophage	OAS1
OASL	9.95562e-21	0.765955	0.49	0.095	4.80647e-16	type 1 IFN activated Macrophage	OASL
EPSTI11	2.18541e-20	1.04233	0.816	0.271	1.0551e-15	type 1 IFN activated Macrophage	EPSTI1
GBP1	9.0435e-20	0.921543	0.592	0.146	4.36611e-15	type 1 IFN activated Macrophage	GBP1
STAT11	2.11649e-19	0.975934	0.816	0.307	1.02182e-14	type 1 IFN activated Macrophage	STAT1
PARP9	1.96243e-18	1.00907	0.653	0.189	9.47443e-14	type 1 IFN activated Macrophage	PARP9
MX21	2.74093e-18	1.02231	0.694	0.232	1.32329e-13	type 1 IFN activated Macrophage	MX2
SAMD9L	8.93262e-18	0.837752	0.592	0.157	4.31258e-13	type 1 IFN activated Macrophage	SAMD9L
ISG15	1.23511e-17	0.892761	0.469	0.099	5.96301e-13	type 1 IFN activated Macrophage	ISG15
UBE2L6	4.7485e-17	0.858454	0.735	0.265	2.29253e-12	type 1 IFN activated Macrophage	UBE2L6
NT5C3A	5.5344e-17	0.666323	0.469	0.103	2.67195e-12	type 1 IFN activated Macrophage	NT5C3A
APOL6	5.65854e-17	0.703314	0.571	0.146	2.73189e-12	type 1 IFN activated Macrophage	APOL6
GIMAP41	3.29085e-16	0.557174	0.551	0.138	1.58879e-11	type 1 IFN activated Macrophage	GIMAP4
PNPT1	5.17404e-16	0.529621	0.449	0.096	2.49798e-11	type 1 IFN activated Macrophage	PNPT1
LAP31	1.21037e-15	0.819945	0.816	0.328	5.84353e-11	type 1 IFN activated Macrophage	LAP3
TAP1	1.73513e-14	0.742976	0.694	0.248	8.37705e-10	type 1 IFN activated Macrophage	TAP1
IFI61	2.51481e-14	1.06586	0.898	0.505	1.21413e-09	type 1 IFN activated Macrophage	IFI6
SIGLEC11	2.93568e-14	0.734785	0.633	0.211	1.41732e-09	type 1 IFN activated Macrophage	SIGLEC1
IFITM32	2.0909e-13	1.07636	0.878	0.526	1.00947e-08	type 1 IFN activated Macrophage	IFITM3
SAMD9	2.65082e-13	0.694623	0.429	0.107	1.27979e-08	type 1 IFN activated Macrophage	SAMD9
EIF2AK2	9.11071e-13	0.787989	0.551	0.168	4.39856e-08	type 1 IFN activated Macrophage	EIF2AK2
TNFSF13B1	9.43325e-13	0.789871	0.714	0.295	4.55428e-08	type 1 IFN activated Macrophage	TNFSF13B
SSB1	1.63532e-12	0.720548	0.837	0.456	7.89515e-08	type 1 IFN activated Macrophage	SSB
SPATS2L	2.34962e-12	0.694967	0.633	0.225	1.13438e-07	type 1 IFN activated Macrophage	SPATS2L
NADK	1.08059e-11	0.492504	0.571	0.188	5.21699e-07	type 1 IFN activated Macrophage	NADK
PARP14	1.43721e-11	0.693741	0.714	0.283	6.93871e-07	type 1 IFN activated Macrophage	PARP14
TRIM22	1.44585e-11	0.771306	0.633	0.25	6.98044e-07	type 1 IFN activated Macrophage	TRIM22
LGALS91	6.21565e-11	0.743676	0.857	0.439	3.00085e-06	type 1 IFN activated Macrophage	LGALS9
SP140	2.47442e-10	0.279281	0.347	0.082	1.19463e-05	type 1 IFN activated Macrophage	SP140
TRIM21	1.91709e-09	0.309798	0.286	0.066	9.25554e-05	type 1 IFN activated Macrophage	TRIM21
B2M1	1.9375e-09	0.368922	1	0.998	9.35407e-05	type 1 IFN activated Macrophage	B2M
CHMP5	2.58966e-09	0.535006	0.673	0.303	0.000125026	type 1 IFN activated Macrophage	CHMP5
2021-09-11	2.82269e-09	0.413115	0.388	0.11	0.000136277	type 1 IFN activated Macrophage	2021-09-11
NMI	3.09364e-09	0.440493	0.531	0.197	0.000149358	type 1 IFN activated Macrophage	NMI
STAT2	7.50708e-09	0.508969	0.531	0.206	0.000362434	type 1 IFN activated Macrophage	STAT2
MSR11	1.72877e-08	0.638421	0.755	0.405	0.000834631	type 1 IFN activated Macrophage	MSR1
PSMA4	1.75826e-08	0.48329	0.714	0.348	0.000848868	type 1 IFN activated Macrophage	PSMA4
APOL1	1.90962e-08	0.303387	0.286	0.071	0.000921945	type 1 IFN activated Macrophage	APOL1
RNF114	2.23619e-08	0.395267	0.51	0.189	0.00107961	type 1 IFN activated Macrophage	RNF114
TRIM69	2.53961e-08	0.33101	0.429	0.141	0.0012261	type 1 IFN activated Macrophage	TRIM69
CCR5	2.97055e-08	0.25827	0.367	0.105	0.00143415	type 1 IFN activated Macrophage	CCR5
PML	4.6544e-08	0.425124	0.306	0.087	0.0022471	type 1 IFN activated Macrophage	PML
DTX3L	9.49678e-08	0.351691	0.306	0.086	0.00458495	type 1 IFN activated Macrophage	DTX3L
PLEKHF2	1.27092e-07	0.300736	0.306	0.087	0.00613585	type 1 IFN activated Macrophage	PLEKHF2
PPM1K	1.30055e-07	0.409192	0.286	0.078	0.00627894	type 1 IFN activated Macrophage	PPM1K
EIF2B2	2.06398e-07	0.376509	0.286	0.078	0.00996469	type 1 IFN activated Macrophage	EIF2B2
CBR1	2.0941e-07	0.311401	0.347	0.11	0.0101101	type 1 IFN activated Macrophage	CBR1
RNF213	2.13299e-07	0.726824	0.633	0.304	0.0102979	type 1 IFN activated Macrophage	RNF213
FCGR3A2	2.23242e-07	0.521776	0.918	0.629	0.0107779	type 1 IFN activated Macrophage	FCGR3A
PSMA3	2.23284e-07	0.436636	0.633	0.294	0.0107799	type 1 IFN activated Macrophage	PSMA3
NUB11	2.65409e-07	0.502983	0.551	0.232	0.0128137	type 1 IFN activated Macrophage	NUB1
SLFN5	2.7213e-07	0.311723	0.388	0.127	0.0131382	type 1 IFN activated Macrophage	SLFN5
BAG1	3.1188e-07	0.411957	0.388	0.13	0.0150572	type 1 IFN activated Macrophage	BAG1
HAVCR21	3.54771e-07	0.459062	0.776	0.419	0.017128	type 1 IFN activated Macrophage	HAVCR2
RTCB	4.085e-07	0.44001	0.531	0.228	0.019722	type 1 IFN activated Macrophage	RTCB
COMMD3	4.18765e-07	0.314623	0.388	0.131	0.0202176	type 1 IFN activated Macrophage	COMMD3
BST21	4.70176e-07	0.588501	0.735	0.418	0.0226996	type 1 IFN activated Macrophage	BST2
IFI161	6.13653e-07	0.663157	0.673	0.393	0.0296266	type 1 IFN activated Macrophage	IFI16
C19orf66	6.19686e-07	0.555205	0.469	0.186	0.0299178	type 1 IFN activated Macrophage	C19orf66
GBP4	6.73224e-07	0.504995	0.306	0.097	0.0325026	type 1 IFN activated Macrophage	GBP4
GTF3C6	6.7438e-07	0.353868	0.571	0.245	0.0325584	type 1 IFN activated Macrophage	GTF3C6
LILRB1	8.86878e-07	0.5197	0.571	0.253	0.0428176	type 1 IFN activated Macrophage	LILRB1
FMNL21	8.92556e-07	0.451844	0.49	0.206	0.0430917	type 1 IFN activated Macrophage	FMNL2
CNDP21	9.54224e-07	0.521193	0.694	0.354	0.046069	type 1 IFN activated Macrophage	CNDP2
PSMB9	1.01286e-06	0.423367	0.51	0.227	0.0489	type 1 IFN activated Macrophage	PSMB9
SOS1	1.10137e-06	0.301064	0.388	0.136	0.053173	type 1 IFN activated Macrophage	SOS1
LIPA1	1.12826e-06	0.512016	0.837	0.529	0.0544711	type 1 IFN activated Macrophage	LIPA
SP110	1.14581e-06	0.291394	0.327	0.104	0.0553188	type 1 IFN activated Macrophage	SP110
NAGK1	1.33099e-06	0.432661	0.612	0.27	0.0642588	type 1 IFN activated Macrophage	NAGK
RABGAP1L	1.36705e-06	0.627411	0.367	0.139	0.0659997	type 1 IFN activated Macrophage	RABGAP1L
SLC31A2	2.119e-06	0.320537	0.653	0.309	0.102303	type 1 IFN activated Macrophage	SLC31A2
SERPING11	2.55429e-06	0.39193	0.347	0.122	0.123319	type 1 IFN activated Macrophage	SERPING1
CTSC1	2.57372e-06	0.398664	0.918	0.596	0.124257	type 1 IFN activated Macrophage	CTSC
TMSB4X1	2.61931e-06	0.340195	1	0.992	0.126457	type 1 IFN activated Macrophage	TMSB4X
APOBEC3A1	2.8442e-06	0.521356	0.347	0.119	0.137315	type 1 IFN activated Macrophage	APOBEC3A
PSME2	2.84778e-06	0.476333	0.592	0.292	0.137488	type 1 IFN activated Macrophage	PSME2
CASP11	3.83332e-06	0.284554	0.653	0.299	0.185069	type 1 IFN activated Macrophage	CASP1
TRAFD1	4.94825e-06	0.256369	0.306	0.102	0.238897	type 1 IFN activated Macrophage	TRAFD1
PHF11	5.25408e-06	0.49287	0.531	0.264	0.253662	type 1 IFN activated Macrophage	PHF11
IFI35	5.2792e-06	0.296417	0.265	0.083	0.254875	type 1 IFN activated Macrophage	IFI35
S100A112	5.58551e-06	0.357716	0.98	0.857	0.269663	type 1 IFN activated Macrophage	S100A11
ADPRHL2	6.40443e-06	0.262678	0.286	0.093	0.3092	type 1 IFN activated Macrophage	ADPRHL2
CD691	6.62618e-06	0.284959	0.388	0.145	0.319906	type 1 IFN activated Macrophage	CD69
BLVRA	6.92973e-06	0.524372	0.49	0.232	0.33456	type 1 IFN activated Macrophage	BLVRA
RBCK1	7.18003e-06	0.382216	0.388	0.154	0.346644	type 1 IFN activated Macrophage	RBCK1
NIT2	8.41053e-06	0.32434	0.265	0.085	0.406052	type 1 IFN activated Macrophage	NIT2
VAMP81	8.62674e-06	0.379488	0.939	0.754	0.416491	type 1 IFN activated Macrophage	VAMP8
ST3GAL5	8.88265e-06	0.449137	0.286	0.096	0.428845	type 1 IFN activated Macrophage	ST3GAL5
LHFPL21	9.20983e-06	0.348547	0.612	0.302	0.444641	type 1 IFN activated Macrophage	LHFPL2
ANXA41	1.0645e-05	0.375682	0.49	0.22	0.513928	type 1 IFN activated Macrophage	ANXA4
LGALS3BP1	1.09692e-05	0.54198	0.49	0.224	0.529581	type 1 IFN activated Macrophage	LGALS3BP
FCGR1A1	1.12582e-05	0.286414	0.51	0.215	0.543534	type 1 IFN activated Macrophage	FCGR1A
FPR31	1.18328e-05	0.465928	0.694	0.409	0.571274	type 1 IFN activated Macrophage	FPR3
KLHDC8B1	1.21547e-05	0.351552	0.327	0.118	0.586816	type 1 IFN activated Macrophage	KLHDC8B
PLEKHO1	1.2198e-05	0.399903	0.449	0.196	0.588906	type 1 IFN activated Macrophage	PLEKHO1
ZC3HAV11	1.23946e-05	0.323826	0.612	0.305	0.598398	type 1 IFN activated Macrophage	ZC3HAV1
MNDA1	1.32476e-05	0.491235	0.755	0.457	0.639579	type 1 IFN activated Macrophage	MNDA
SFT2D2	1.44752e-05	0.299389	0.367	0.143	0.69885	type 1 IFN activated Macrophage	SFT2D2
OSBPL1A	1.53771e-05	0.314038	0.327	0.119	0.742391	type 1 IFN activated Macrophage	OSBPL1A
LMO2	1.74557e-05	0.337618	0.49	0.224	0.842743	type 1 IFN activated Macrophage	LMO2
DRAP1	1.76523e-05	0.330407	0.592	0.289	0.852237	type 1 IFN activated Macrophage	DRAP1
TMBIM1	1.81488e-05	0.40438	0.796	0.547	0.876204	type 1 IFN activated Macrophage	TMBIM1
ANXA21	1.85519e-05	0.416243	0.939	0.801	0.895668	type 1 IFN activated Macrophage	ANXA2
IRF7	1.91072e-05	0.276818	0.429	0.179	0.922475	type 1 IFN activated Macrophage	IRF7
ATP6V1H	1.93439e-05	0.250879	0.388	0.154	0.933903	type 1 IFN activated Macrophage	ATP6V1H
SYNGR21	2.00386e-05	0.306931	0.612	0.306	0.967441	type 1 IFN activated Macrophage	SYNGR2
AIMP2	2.20565e-05	0.331334	0.367	0.15	1	type 1 IFN activated Macrophage	AIMP2
CNP	2.46399e-05	0.314749	0.367	0.143	1	type 1 IFN activated Macrophage	CNP
SAMHD1	2.88763e-05	0.386094	0.98	0.769	1	type 1 IFN activated Macrophage	SAMHD1
COX20	2.93439e-05	0.252718	0.551	0.267	1	type 1 IFN activated Macrophage	COX20
RNF19B1	3.04172e-05	0.315355	0.633	0.328	1	type 1 IFN activated Macrophage	RNF19B
LILRB4	3.05152e-05	0.433715	0.592	0.305	1	type 1 IFN activated Macrophage	LILRB4
TUBA1B2	3.06737e-05	0.386519	0.918	0.713	1	type 1 IFN activated Macrophage	TUBA1B
HAMP	3.35253e-05	0.600129	0.265	0.094	1	type 1 IFN activated Macrophage	HAMP
ACP51	3.4287e-05	0.45234	0.694	0.407	1	type 1 IFN activated Macrophage	ACP5
TLR1	3.46468e-05	0.257918	0.327	0.125	1	type 1 IFN activated Macrophage	TLR1
APOC11	3.697e-05	0.55624	0.653	0.364	1	type 1 IFN activated Macrophage	APOC1
MT2A	3.99005e-05	0.369736	0.469	0.221	1	type 1 IFN activated Macrophage	MT2A
TRIM141	4.0493e-05	0.564709	0.367	0.15	1	type 1 IFN activated Macrophage	TRIM14
DECR1	4.75854e-05	0.32341	0.51	0.248	1	type 1 IFN activated Macrophage	DECR1
STOM1	4.89292e-05	0.370328	0.469	0.218	1	type 1 IFN activated Macrophage	STOM
AKR1A11	5.47425e-05	0.302521	0.673	0.364	1	type 1 IFN activated Macrophage	AKR1A1
SNX3	5.54474e-05	0.351975	0.796	0.558	1	type 1 IFN activated Macrophage	SNX3
DDX60L1	6.41464e-05	0.28843	0.51	0.244	1	type 1 IFN activated Macrophage	DDX60L
LPCAT2	6.64732e-05	0.372654	0.49	0.242	1	type 1 IFN activated Macrophage	LPCAT2
PARP12	6.67357e-05	0.384887	0.286	0.11	1	type 1 IFN activated Macrophage	PARP12
LYSMD2	6.77159e-05	0.259721	0.327	0.129	1	type 1 IFN activated Macrophage	LYSMD2
MANF1	7.08912e-05	0.325349	0.49	0.235	1	type 1 IFN activated Macrophage	MANF
SNX2	7.37561e-05	0.344835	0.633	0.34	1	type 1 IFN activated Macrophage	SNX2
TSPO	7.42884e-05	0.299727	0.592	0.299	1	type 1 IFN activated Macrophage	TSPO
GALM1	8.43914e-05	0.334832	0.388	0.172	1	type 1 IFN activated Macrophage	GALM
MARCKS1	9.96666e-05	0.515848	0.735	0.527	1	type 1 IFN activated Macrophage	MARCKS
NUTF2	0.000100958	0.285072	0.51	0.245	1	type 1 IFN activated Macrophage	NUTF2
NBN	0.000113744	0.32523	0.388	0.171	1	type 1 IFN activated Macrophage	NBN
TLR7	0.00011596	0.386056	0.265	0.101	1	type 1 IFN activated Macrophage	TLR7
ACOT13	0.000119824	0.252872	0.327	0.132	1	type 1 IFN activated Macrophage	ACOT13
SCIMP	0.000130314	0.372135	0.388	0.172	1	type 1 IFN activated Macrophage	SCIMP
PLSCR1	0.000132492	0.344857	0.796	0.567	1	type 1 IFN activated Macrophage	PLSCR1
TMCO1	0.000135681	0.340164	0.571	0.31	1	type 1 IFN activated Macrophage	TMCO1
PMVK	0.000138618	0.276492	0.367	0.159	1	type 1 IFN activated Macrophage	PMVK
SQRDL	0.000151989	0.323759	0.551	0.29	1	type 1 IFN activated Macrophage	SQRDL
SPP12	0.000184911	0.262592	0.796	0.478	1	type 1 IFN activated Macrophage	SPP1
A2M1	0.000190659	0.328689	0.571	0.298	1	type 1 IFN activated Macrophage	A2M
GRN1	0.000193071	0.311349	0.878	0.655	1	type 1 IFN activated Macrophage	GRN
WARS1	0.000206017	0.278878	0.449	0.213	1	type 1 IFN activated Macrophage	WARS
BLOC1S2	0.0002277	0.407141	0.469	0.246	1	type 1 IFN activated Macrophage	BLOC1S2
PHACTR4	0.00023008	0.313824	0.367	0.171	1	type 1 IFN activated Macrophage	PHACTR4
NDUFB6	0.000257114	0.357876	0.408	0.198	1	type 1 IFN activated Macrophage	NDUFB6
CCL3L31	0.000264663	0.777263	0.735	0.538	1	type 1 IFN activated Macrophage	CCL3L3
RIPK2	0.000310298	0.29154	0.449	0.22	1	type 1 IFN activated Macrophage	RIPK2
SPRED1	0.000319422	0.288268	0.327	0.136	1	type 1 IFN activated Macrophage	SPRED1
NAGA	0.000319698	0.257385	0.571	0.301	1	type 1 IFN activated Macrophage	NAGA
SHISA51	0.000322928	0.291326	0.531	0.283	1	type 1 IFN activated Macrophage	SHISA5
MESDC2	0.000348004	0.266239	0.49	0.255	1	type 1 IFN activated Macrophage	MESDC2
ADAR	0.000348507	0.313227	0.51	0.279	1	type 1 IFN activated Macrophage	ADAR
IGSF61	0.000365759	0.445816	0.694	0.473	1	type 1 IFN activated Macrophage	IGSF6
DAB21	0.0003721	0.346389	0.714	0.419	1	type 1 IFN activated Macrophage	DAB2
CTSB2	0.000405007	0.324652	0.98	0.943	1	type 1 IFN activated Macrophage	CTSB
SLC7A71	0.00042341	0.320418	0.755	0.443	1	type 1 IFN activated Macrophage	SLC7A7
CAPG1	0.000445626	0.392502	0.857	0.677	1	type 1 IFN activated Macrophage	CAPG
TINF2	0.000460914	0.31009	0.327	0.153	1	type 1 IFN activated Macrophage	TINF2
TMEM1231	0.000467193	0.364886	0.653	0.413	1	type 1 IFN activated Macrophage	TMEM123
LGALS32	0.000471223	0.508514	0.878	0.723	1	type 1 IFN activated Macrophage	LGALS3
SNX10	0.000490672	0.281656	0.694	0.413	1	type 1 IFN activated Macrophage	SNX10
STAMBP	0.000498664	0.355443	0.327	0.15	1	type 1 IFN activated Macrophage	STAMBP
TMED101	0.000499014	0.299345	0.735	0.476	1	type 1 IFN activated Macrophage	TMED10
USMG5	0.000533189	0.279182	0.673	0.415	1	type 1 IFN activated Macrophage	USMG5
CTSD1	0.000556358	0.360794	0.857	0.636	1	type 1 IFN activated Macrophage	CTSD
SLC15A4	0.000591946	0.258555	0.265	0.11	1	type 1 IFN activated Macrophage	SLC15A4
PSMB8	0.000620724	0.271825	0.592	0.345	1	type 1 IFN activated Macrophage	PSMB8
GBP5	0.000638171	0.523012	0.265	0.11	1	type 1 IFN activated Macrophage	GBP5
GPNMB1	0.000644119	0.521033	0.633	0.441	1	type 1 IFN activated Macrophage	GPNMB
MGLL1	0.000672845	0.296321	0.388	0.188	1	type 1 IFN activated Macrophage	MGLL
CYFIP11	0.000700184	0.320184	0.571	0.344	1	type 1 IFN activated Macrophage	CYFIP1
ATP5G31	0.00077562	0.314068	0.837	0.593	1	type 1 IFN activated Macrophage	ATP5G3
YWHAH2	0.000811866	0.309582	0.735	0.496	1	type 1 IFN activated Macrophage	YWHAH
CD91	0.000842319	0.304903	0.694	0.432	1	type 1 IFN activated Macrophage	CD9
KIDINS220	0.000920994	0.330907	0.367	0.173	1	type 1 IFN activated Macrophage	KIDINS220
DKC1	0.000981335	0.27519	0.306	0.136	1	type 1 IFN activated Macrophage	DKC1
PCGF5	0.00098802	0.293009	0.327	0.158	1	type 1 IFN activated Macrophage	PCGF5
CACYBP	0.00106916	0.286357	0.653	0.402	1	type 1 IFN activated Macrophage	CACYBP
FTLP31	0.00112874	0.315164	0.898	0.797	1	type 1 IFN activated Macrophage	FTLP3
TXNIP1	0.00132168	0.346801	0.878	0.661	1	type 1 IFN activated Macrophage	TXNIP
IFI27L2	0.00137254	0.298787	0.327	0.156	1	type 1 IFN activated Macrophage	IFI27L2
SDS2	0.00144842	0.45672	0.571	0.351	1	type 1 IFN activated Macrophage	SDS
AP1B11	0.00150095	0.284447	0.551	0.309	1	type 1 IFN activated Macrophage	AP1B1
SEC13	0.00151613	0.279951	0.429	0.222	1	type 1 IFN activated Macrophage	SEC13
MS4A4A1	0.00151691	0.354763	0.694	0.512	1	type 1 IFN activated Macrophage	MS4A4A
CD811	0.00155226	0.28228	0.653	0.396	1	type 1 IFN activated Macrophage	CD81
DRAM2	0.00156191	0.273119	0.612	0.369	1	type 1 IFN activated Macrophage	DRAM2
LARP7	0.00165414	0.278095	0.49	0.27	1	type 1 IFN activated Macrophage	LARP7
CALR2	0.00184472	0.284428	0.959	0.832	1	type 1 IFN activated Macrophage	CALR
CCDC109B1	0.0019076	0.253728	0.449	0.241	1	type 1 IFN activated Macrophage	CCDC109B
ME21	0.00194194	0.385404	0.653	0.44	1	type 1 IFN activated Macrophage	ME2
LAMP21	0.00194479	0.267205	0.714	0.455	1	type 1 IFN activated Macrophage	LAMP2
GLRX	0.00204458	0.251379	0.673	0.435	1	type 1 IFN activated Macrophage	GLRX
C21	0.00208485	0.307702	0.306	0.153	1	type 1 IFN activated Macrophage	C2
TMSB4XP4	0.00208904	0.324483	0.469	0.283	1	type 1 IFN activated Macrophage	TMSB4XP4
COX6A1	0.00219378	0.276521	0.612	0.401	1	type 1 IFN activated Macrophage	COX6A1
TFEC	0.00222059	0.292963	0.429	0.246	1	type 1 IFN activated Macrophage	TFEC
LGMN1	0.00227437	0.610118	0.694	0.532	1	type 1 IFN activated Macrophage	LGMN
MRPL18	0.00231581	0.251839	0.51	0.306	1	type 1 IFN activated Macrophage	MRPL18
HSPA1B1	0.00237083	0.308267	0.857	0.705	1	type 1 IFN activated Macrophage	HSPA1B
HLA-C	0.0024699	0.280135	0.939	0.739	1	type 1 IFN activated Macrophage	HLA-C
NUPR11	0.00280047	0.51729	0.286	0.139	1	type 1 IFN activated Macrophage	NUPR1
DBI1	0.0028027	0.26832	0.796	0.569	1	type 1 IFN activated Macrophage	DBI
CCDC107	0.00281164	0.257507	0.449	0.259	1	type 1 IFN activated Macrophage	CCDC107
TMEM51	0.00284753	0.31116	0.388	0.212	1	type 1 IFN activated Macrophage	TMEM51
ISCU1	0.00289669	0.299402	0.49	0.283	1	type 1 IFN activated Macrophage	ISCU
ATF5	0.00294544	0.420691	0.408	0.231	1	type 1 IFN activated Macrophage	ATF5
PPT11	0.00295149	0.324796	0.673	0.477	1	type 1 IFN activated Macrophage	PPT1
PRDX11	0.00296678	0.284863	0.755	0.572	1	type 1 IFN activated Macrophage	PRDX1
HSPA1A1	0.00323154	0.27191	0.959	0.859	1	type 1 IFN activated Macrophage	HSPA1A
PDIA62	0.00329685	0.260578	0.694	0.464	1	type 1 IFN activated Macrophage	PDIA6
SLAMF81	0.00331938	0.285699	0.327	0.171	1	type 1 IFN activated Macrophage	SLAMF8
NME11	0.0033971	0.379789	0.408	0.237	1	type 1 IFN activated Macrophage	NME1
UQCR10	0.00345977	0.326326	0.531	0.352	1	type 1 IFN activated Macrophage	UQCR10
BCL10	0.00363885	0.25389	0.306	0.154	1	type 1 IFN activated Macrophage	BCL10
CALM1	0.00369275	0.319786	0.939	0.84	1	type 1 IFN activated Macrophage	CALM1
APOBEC3C	0.00379477	0.252404	0.408	0.228	1	type 1 IFN activated Macrophage	APOBEC3C
HSPB1	0.00395301	0.271305	0.51	0.319	1	type 1 IFN activated Macrophage	HSPB1
MFSD11	0.00407643	0.258099	0.857	0.684	1	type 1 IFN activated Macrophage	MFSD1
UBASH3B	0.0040787	0.274114	0.265	0.125	1	type 1 IFN activated Macrophage	UBASH3B
LYN1	0.00410063	0.35243	0.735	0.556	1	type 1 IFN activated Macrophage	LYN
SCAMP21	0.0042908	0.269588	0.49	0.29	1	type 1 IFN activated Macrophage	SCAMP2
MGST31	0.0043756	0.333438	0.714	0.497	1	type 1 IFN activated Macrophage	MGST3
CCR1	0.0044099	0.353005	0.571	0.369	1	type 1 IFN activated Macrophage	CCR1
SCARB22	0.00448058	0.290475	0.633	0.419	1	type 1 IFN activated Macrophage	SCARB2
PSAP1	0.0045469	0.290599	1	0.971	1	type 1 IFN activated Macrophage	PSAP
CARD161	0.00486592	0.275478	0.592	0.377	1	type 1 IFN activated Macrophage	CARD16
ATP5J	0.00497487	0.28537	0.653	0.475	1	type 1 IFN activated Macrophage	ATP5J
FN11	0.00500535	0.314397	0.388	0.217	1	type 1 IFN activated Macrophage	FN1
RERE	0.0050112	0.284228	0.265	0.126	1	type 1 IFN activated Macrophage	RERE
THOC7	0.00596898	0.257739	0.388	0.211	1	type 1 IFN activated Macrophage	THOC7
RNASE12	0.00605221	0.321069	0.633	0.446	1	type 1 IFN activated Macrophage	RNASE1
TRMT112	0.00658453	0.272883	0.633	0.42	1	type 1 IFN activated Macrophage	TRMT112
LPL1	0.00665994	0.347142	0.265	0.129	1	type 1 IFN activated Macrophage	LPL
HTRA11	0.00746611	0.478736	0.49	0.307	1	type 1 IFN activated Macrophage	HTRA1
FTL1	0.00756062	0.262428	1	0.992	1	type 1 IFN activated Macrophage	FTL
TM9SF2	0.00793517	0.278567	0.551	0.377	1	type 1 IFN activated Macrophage	TM9SF2
CD52	0.00844653	0.464229	0.755	0.562	1	type 1 IFN activated Macrophage	CD52
NFATC2IP	0.00989138	0.27652	0.286	0.148	1	type 1 IFN activated Macrophage	NFATC2IP
Notes: p_val, p-value (unadjusted); avg_logFC, log fold-chage of the average expression between the indicated cell cluster and the other cell clusters. Positive values mean that the gene is more highly expressed in the indicated cluster; pct.1, The proportion of gene expression in the given cell cluster; pct.2, The proportion of gene expression in the other cell clusters; p_val_adj, Adjusted p-va…
