# Supplementary material for: Diversity and intratumoral heterogeneity in human gallbladder cancer progression revealed by single‐cell RNA sequencing
Source: Clin Transl Med. 2021 Jun 27;11(6):e462. doi: 10.1002/ctm2.462 (PMC8236117; doi:10.1002/ctm2.462)
Supplement: Supplementary file 8 — Supporting Information [file CTM2-11-e462-s004.xlsx]

## Sheet: Table S7
Table S7. The differentially expressed genes between the DC subclusters.
Gene	p_val	avg_logFC	pct.1	pct.2	p_val_adj	cluster	gene
TPT1	2.90618e-22	0.55517	1	1	1.40307e-17	CD1c+ DC	TPT1
CLEC10A	6.30588e-14	1.12171	0.617	0.191	3.04441e-09	CD1c+ DC	CLEC10A
RPL34	4.40518e-13	0.374896	1	0.989	2.12678e-08	CD1c+ DC	RPL34
JAML	9.76103e-13	0.915014	0.699	0.33	4.71253e-08	CD1c+ DC	JAML
RPL6	2.10993e-12	0.493572	0.979	0.947	1.01865e-07	CD1c+ DC	RPL6
RPS16	4.35395e-12	0.390253	0.997	0.979	2.10204e-07	CD1c+ DC	RPS16
HLA-DRA	4.56656e-12	0.380017	1	0.989	2.20469e-07	CD1c+ DC	HLA-DRA
RPL37	2.05022e-11	0.39752	0.997	1	9.89824e-07	CD1c+ DC	RPL37
RPL32	3.52367e-11	0.386897	0.988	1	1.70119e-06	CD1c+ DC	RPL32
RPS27	4.4976e-11	0.43478	0.991	0.957	2.1714e-06	CD1c+ DC	RPS27
RPS13	4.58607e-11	0.459646	0.994	0.947	2.21411e-06	CD1c+ DC	RPS13
RPL5	5.33738e-11	0.444949	0.969	0.968	2.57683e-06	CD1c+ DC	RPL5
FCER1A	1.36823e-10	1.11788	0.518	0.149	6.60569e-06	CD1c+ DC	FCER1A
AREG	1.48674e-10	1.17928	0.653	0.319	7.17785e-06	CD1c+ DC	AREG
RPS24	2.76665e-10	0.355326	0.994	1	1.33571e-05	CD1c+ DC	RPS24
CD1C	2.78815e-10	0.978856	0.595	0.234	1.34609e-05	CD1c+ DC	CD1C
RPL30	4.10213e-10	0.385421	0.991	0.957	1.98047e-05	CD1c+ DC	RPL30
RPL31	4.20505e-10	0.360129	0.994	1	2.03016e-05	CD1c+ DC	RPL31
RPL23	6.26832e-10	0.359912	0.997	0.989	3.02628e-05	CD1c+ DC	RPL23
RPL10A	8.03526e-10	0.402593	0.96	0.947	3.87934e-05	CD1c+ DC	RPL10A
RPL13A	9.73339e-10	0.385106	0.963	0.979	4.69918e-05	CD1c+ DC	RPL13A
RPL15	1.66206e-09	0.455031	0.942	0.894	8.02424e-05	CD1c+ DC	RPL15
RPL27	2.592e-09	0.436348	0.972	0.947	0.000125139	CD1c+ DC	RPL27
RPL38	2.71806e-09	0.398808	0.975	0.968	0.000131225	CD1c+ DC	RPL38
MRC1	3.3632e-09	1.14988	0.405	0.096	0.000162372	CD1c+ DC	MRC1
HLA-DPB1	3.55071e-09	0.397273	0.988	0.947	0.000171425	CD1c+ DC	HLA-DPB1
PFDN5	4.8017e-09	0.431996	0.936	0.894	0.000231821	CD1c+ DC	PFDN5
RPS11	5.45991e-09	0.380615	0.979	0.968	0.000263599	CD1c+ DC	RPS11
RPL9	7.32551e-09	0.362324	0.997	1	0.000353668	CD1c+ DC	RPL9
FCGR2B	1.40999e-08	0.799026	0.583	0.298	0.000680729	CD1c+ DC	FCGR2B
AOAH	1.68354e-08	0.756281	0.387	0.096	0.000812797	CD1c+ DC	AOAH
RPS8	1.68562e-08	0.322539	0.994	1	0.0008138	CD1c+ DC	RPS8
RPS27A	3.60074e-08	0.334902	0.988	0.979	0.0017384	CD1c+ DC	RPS27A
RPL11	3.99511e-08	0.336026	0.988	0.979	0.0019288	CD1c+ DC	RPL11
NAMPT	4.39159e-08	0.737006	0.822	0.745	0.00212022	CD1c+ DC	NAMPT
HLA-DPA1	4.64114e-08	0.331972	0.997	0.989	0.0022407	CD1c+ DC	HLA-DPA1
RPS4X	7.43981e-08	0.327356	0.969	0.979	0.00359187	CD1c+ DC	RPS4X
RPS3	9.63983e-08	0.382133	0.982	0.989	0.00465401	CD1c+ DC	RPS3
RPS12	1.00853e-07	0.30068	0.988	0.989	0.00486906	CD1c+ DC	RPS12
RPL35A	1.30283e-07	0.349384	0.972	0.979	0.00628992	CD1c+ DC	RPL35A
RPL39	1.45867e-07	0.329405	0.972	0.989	0.00704233	CD1c+ DC	RPL39
RPS23	1.57813e-07	0.310054	0.988	0.989	0.00761907	CD1c+ DC	RPS23
HLA-DRB1	1.59029e-07	0.400935	0.972	0.989	0.00767777	CD1c+ DC	HLA-DRB1
HBEGF	1.88508e-07	0.900799	0.601	0.394	0.00910099	CD1c+ DC	HBEGF
RPS3A	2.22337e-07	0.39815	0.975	0.947	0.0107342	CD1c+ DC	RPS3A
RPL21	2.22423e-07	0.324038	0.988	0.989	0.0107384	CD1c+ DC	RPL21
VEGFA	2.61334e-07	0.832826	0.632	0.415	0.012617	CD1c+ DC	VEGFA
RPL3	3.29356e-07	0.312023	0.975	0.957	0.015901	CD1c+ DC	RPL3
RPS29	4.96537e-07	0.29235	0.994	0.989	0.0239723	CD1c+ DC	RPS29
RPS6	5.07899e-07	0.258758	0.997	1	0.0245208	CD1c+ DC	RPS6
RPL10	5.86089e-07	0.376472	0.948	0.936	0.0282958	CD1c+ DC	RPL10
RPL19	7.60798e-07	0.362294	0.939	0.957	0.0367306	CD1c+ DC	RPL19
NACA	1.08037e-06	0.348976	0.908	0.894	0.0521593	CD1c+ DC	NACA
EIF1	1.42595e-06	0.305714	0.966	0.968	0.0688435	CD1c+ DC	EIF1
RPL23A	1.97858e-06	0.399913	0.844	0.798	0.0955238	CD1c+ DC	RPL23A
MS4A6A	2.03127e-06	0.626628	0.761	0.574	0.0980678	CD1c+ DC	MS4A6A
RGS2	2.11131e-06	0.506038	0.942	0.894	0.101932	CD1c+ DC	RGS2
IL1R2	2.20279e-06	0.93195	0.279	0.053	0.106348	CD1c+ DC	IL1R2
RPS17	2.25317e-06	0.324471	0.957	0.979	0.108781	CD1c+ DC	RPS17
CD1E	2.92948e-06	0.726633	0.466	0.202	0.141432	CD1c+ DC	CD1E
IL1B	3.13063e-06	0.788217	0.696	0.479	0.151144	CD1c+ DC	IL1B
GPR183	4.75876e-06	0.320913	0.908	0.819	0.229748	CD1c+ DC	GPR183
RPL27A	5.39529e-06	0.262509	0.994	0.989	0.260479	CD1c+ DC	RPL27A
RPS9	8.33909e-06	0.392674	0.911	0.915	0.402603	CD1c+ DC	RPS9
RACK1	1.24319e-05	0.306509	0.939	0.947	0.600201	CD1c+ DC	RACK1
RPL26	1.62544e-05	0.369289	0.896	0.904	0.784744	CD1c+ DC	RPL26
KLF4	1.67823e-05	0.436859	0.896	0.894	0.810232	CD1c+ DC	KLF4
HLA-DQA1	1.77155e-05	0.540172	0.77	0.564	0.855288	CD1c+ DC	HLA-DQA1
RPL7A	1.85099e-05	0.344012	0.914	0.904	0.89364	CD1c+ DC	RPL7A
HLA-DMB	1.85761e-05	0.383973	0.844	0.777	0.896833	CD1c+ DC	HLA-DMB
RNASE6	1.94563e-05	0.530638	0.69	0.596	0.939331	CD1c+ DC	RNASE6
C1orf162	2.07104e-05	0.452734	0.758	0.617	0.999879	CD1c+ DC	C1orf162
SRGN	2.17168e-05	0.362322	0.975	0.989	1	CD1c+ DC	SRGN
RPS15A	2.35185e-05	0.315793	0.936	0.957	1	CD1c+ DC	RPS15A
RPL22	2.63507e-05	0.321464	0.945	0.947	1	CD1c+ DC	RPL22
RPS25	2.83422e-05	0.314281	0.954	0.947	1	CD1c+ DC	RPS25
EREG	2.9438e-05	1.20287	0.301	0.106	1	CD1c+ DC	EREG
NR4A2	3.0173e-05	0.525533	0.816	0.787	1	CD1c+ DC	NR4A2
RPL6P27	3.20994e-05	0.423212	0.831	0.809	1	CD1c+ DC	RPL6P27
RPL12	3.89107e-05	0.254283	0.972	1	1	CD1c+ DC	RPL12
ZFP36L2	4.98468e-05	0.5499	0.748	0.649	1	CD1c+ DC	ZFP36L2
HLA-DMA	7.47921e-05	0.338228	0.847	0.787	1	CD1c+ DC	HLA-DMA
CEBPD	8.21217e-05	0.664101	0.598	0.468	1	CD1c+ DC	CEBPD
C10orf128	0.000100911	0.511918	0.31	0.128	1	CD1c+ DC	C10orf128
RPS2	0.00011032	0.284506	0.939	0.989	1	CD1c+ DC	RPS2
ZFP36	0.000127948	0.329875	0.963	0.968	1	CD1c+ DC	ZFP36
RILPL2	0.000139075	0.587163	0.54	0.415	1	CD1c+ DC	RILPL2
SERP1	0.00014663	0.491566	0.696	0.66	1	CD1c+ DC	SERP1
NAMPTP1	0.000147567	0.486503	0.433	0.277	1	CD1c+ DC	NAMPTP1
STK17B	0.000161181	0.441419	0.681	0.543	1	CD1c+ DC	STK17B
RPL29	0.000170411	0.291059	0.933	0.894	1	CD1c+ DC	RPL29
FTH1	0.000182181	0.273161	0.991	1	1	CD1c+ DC	FTH1
RPL4	0.000185383	0.257616	0.939	0.936	1	CD1c+ DC	RPL4
RP11-475C16-1	0.000193224	0.354355	0.776	0.755	1	CD1c+ DC	RP11-475C16-1
WSB1	0.000196651	0.430655	0.767	0.67	1	CD1c+ DC	WSB1
LST1	0.000213416	0.430331	0.601	0.479	1	CD1c+ DC	LST1
FPR1	0.000231038	0.587724	0.466	0.309	1	CD1c+ DC	FPR1
INSIG1	0.000232186	0.692452	0.629	0.543	1	CD1c+ DC	INSIG1
FGR	0.000272354	0.46265	0.632	0.543	1	CD1c+ DC	FGR
RPS5	0.0002937	0.324786	0.911	0.915	1	CD1c+ DC	RPS5
IL13RA1	0.00031288	0.35932	0.65	0.5	1	CD1c+ DC	IL13RA1
FCGR2C	0.000316433	0.453555	0.39	0.223	1	CD1c+ DC	FCGR2C
LITAF	0.000327213	0.393698	0.834	0.787	1	CD1c+ DC	LITAF
CD86	0.000363687	0.414448	0.739	0.755	1	CD1c+ DC	CD86
PLSCR1	0.000454352	0.381809	0.663	0.585	1	CD1c+ DC	PLSCR1
RPS7	0.00045504	0.274856	0.96	0.936	1	CD1c+ DC	RPS7
AKAP13	0.000518332	0.557045	0.604	0.553	1	CD1c+ DC	AKAP13
FCGR2A	0.000559376	0.484812	0.509	0.372	1	CD1c+ DC	FCGR2A
DDX5	0.000567284	0.264751	0.923	0.915	1	CD1c+ DC	DDX5
FOSB	0.000570683	0.281538	0.954	0.947	1	CD1c+ DC	FOSB
FAU	0.000581672	0.263681	0.883	0.915	1	CD1c+ DC	FAU
BTF3	0.000714265	0.272475	0.883	0.915	1	CD1c+ DC	BTF3
RPL26P19	0.000763153	0.383681	0.656	0.596	1	CD1c+ DC	RPL26P19
B3GNT5	0.000773739	0.54957	0.377	0.234	1	CD1c+ DC	B3GNT5
PLAUR	0.0007917	0.445056	0.742	0.67	1	CD1c+ DC	PLAUR
FGL2	0.000803711	0.366138	0.61	0.468	1	CD1c+ DC	FGL2
IFITM2	0.000803731	0.518455	0.488	0.351	1	CD1c+ DC	IFITM2
ETS2	0.000891999	0.506232	0.448	0.33	1	CD1c+ DC	ETS2
COMMD6	0.00114816	0.36832	0.761	0.798	1	CD1c+ DC	COMMD6
SATB1	0.00116731	0.435885	0.298	0.149	1	CD1c+ DC	SATB1
TLR2	0.00125481	0.524097	0.377	0.245	1	CD1c+ DC	TLR2
EVI2B	0.00131218	0.398069	0.663	0.574	1	CD1c+ DC	EVI2B
JUNB	0.00135746	0.309507	0.862	0.872	1	CD1c+ DC	JUNB
RPL24	0.0014084	0.33802	0.871	0.84	1	CD1c+ DC	RPL24
CREM	0.001493	0.518956	0.598	0.511	1	CD1c+ DC	CREM
CXCR4	0.00153299	0.312382	0.84	0.84	1	CD1c+ DC	CXCR4
LRRC75A-AS1	0.00158207	0.372745	0.798	0.819	1	CD1c+ DC	LRRC75A-AS1
LYZ	0.0017847	0.461866	0.887	0.872	1	CD1c+ DC	LYZ
ITGAX	0.00186549	0.462356	0.393	0.266	1	CD1c+ DC	ITGAX
IL18	0.00187631	0.506512	0.546	0.457	1	CD1c+ DC	IL18
SYAP1	0.00189447	0.480026	0.475	0.372	1	CD1c+ DC	SYAP1
STAT3	0.00319605	0.32464	0.39	0.266	1	CD1c+ DC	STAT3
CDKN1A	0.0033475	0.315004	0.779	0.84	1	CD1c+ DC	CDKN1A
SLC2A3	0.00349288	0.340941	0.638	0.521	1	CD1c+ DC	SLC2A3
MCL1	0.00349667	0.285118	0.853	0.894	1	CD1c+ DC	MCL1
HLA-DQB1	0.00364122	0.374286	0.675	0.596	1	CD1c+ DC	HLA-DQB1
SMAP2	0.00369647	0.291153	0.684	0.596	1	CD1c+ DC	SMAP2
PTPRC	0.00372608	0.297953	0.742	0.734	1	CD1c+ DC	PTPRC
CLEC4A	0.0039019	0.453323	0.393	0.277	1	CD1c+ DC	CLEC4A
RP11-36C20-1	0.00390271	0.32289	0.709	0.702	1	CD1c+ DC	RP11-36C20-1
RAB31	0.00426104	0.430644	0.675	0.66	1	CD1c+ DC	RAB31
AIF1	0.00427897	0.271241	0.896	0.819	1	CD1c+ DC	AIF1
CHD1	0.00438589	0.49083	0.54	0.479	1	CD1c+ DC	CHD1
PLXDC2	0.00464972	0.351648	0.567	0.457	1	CD1c+ DC	PLXDC2
ZNF331	0.00487772	0.333558	0.54	0.394	1	CD1c+ DC	ZNF331
FOSL2	0.00500593	0.370519	0.577	0.5	1	CD1c+ DC	FOSL2
NR4A3	0.00529588	0.361142	0.617	0.532	1	CD1c+ DC	NR4A3
KDM6B	0.00536821	0.398401	0.515	0.436	1	CD1c+ DC	KDM6B
CHMP1B	0.00559318	0.331616	0.77	0.745	1	CD1c+ DC	CHMP1B
EIF3H	0.00625464	0.283224	0.718	0.713	1	CD1c+ DC	EIF3H
RPS14	0.00642915	0.282891	0.899	0.894	1	CD1c+ DC	RPS14
IGSF6	0.00645306	0.397185	0.601	0.5	1	CD1c+ DC	IGSF6
YPEL5	0.00665117	0.267699	0.736	0.66	1	CD1c+ DC	YPEL5
RP11-169K16-8	0.00676334	0.309537	0.429	0.319	1	CD1c+ DC	RP11-169K16-8
ETV3	0.00697919	0.35387	0.482	0.383	1	CD1c+ DC	ETV3
PICALM	0.00741293	0.303917	0.589	0.543	1	CD1c+ DC	PICALM
GAS5	0.00789331	0.312169	0.736	0.734	1	CD1c+ DC	GAS5
LMO2	0.0084411	0.340166	0.328	0.213	1	CD1c+ DC	LMO2
JMJD1C	0.00947797	0.345683	0.482	0.383	1	CD1c+ DC	JMJD1C
HCLS1	0.00978445	0.260052	0.761	0.777	1	CD1c+ DC	HCLS1
TYMS	5.33035e-51	1.30892	0.673	0.016	2.57344e-46	monocyte-derived DC	TYMS
TK1	1.52707e-45	0.97014	0.6	0.014	7.37255e-41	monocyte-derived DC	TK1
KIAA0101	5.81187e-43	0.802522	0.582	0.014	2.80592e-38	monocyte-derived DC	KIAA0101
NCAPG	6.55116e-40	0.799069	0.509	0.008	3.16283e-35	monocyte-derived DC	NCAPG
LPL	4.28726e-38	1.15241	0.491	0.008	2.06985e-33	monocyte-derived DC	LPL
CEP55	2.95258e-35	0.555531	0.4	0	1.42548e-30	monocyte-derived DC	CEP55
CENPK	3.71945e-35	0.652431	0.491	0.014	1.79572e-30	monocyte-derived DC	CENPK
DHFR	5.51017e-35	1.03401	0.6	0.038	2.66026e-30	monocyte-derived DC	DHFR
ZWINT	4.5138e-34	0.711921	0.491	0.016	2.17922e-29	monocyte-derived DC	ZWINT
ASF1B	3.96432e-33	0.49956	0.436	0.008	1.91394e-28	monocyte-derived DC	ASF1B
CKS1B	3.03313e-32	0.67927	0.564	0.036	1.46436e-27	monocyte-derived DC	CKS1B
TPX2	9.47876e-32	0.683663	0.382	0.003	4.57625e-27	monocyte-derived DC	TPX2
FEN1	6.72057e-31	0.643317	0.455	0.016	3.24462e-26	monocyte-derived DC	FEN1
GPNMB	7.58524e-31	1.76175	0.655	0.074	3.66208e-26	monocyte-derived DC	GPNMB
STMN1	8.44399e-31	1.68481	0.891	0.225	4.07667e-26	monocyte-derived DC	STMN1
APOE	4.19659e-30	0.830031	0.382	0.005	2.02607e-25	monocyte-derived DC	APOE
CHEK1	4.78231e-30	0.492791	0.418	0.011	2.30885e-25	monocyte-derived DC	CHEK1
CDCA7L	2.46747e-29	0.527605	0.473	0.022	1.19127e-24	monocyte-derived DC	CDCA7L
GGH	4.6145e-29	0.546314	0.436	0.016	2.22783e-24	monocyte-derived DC	GGH
CLSPN	1.30933e-28	0.678048	0.4	0.011	6.3213e-24	monocyte-derived DC	CLSPN
CDK1	1.89486e-28	0.55578	0.364	0.005	9.14818e-24	monocyte-derived DC	CDK1
MCM3	2.94124e-28	0.625853	0.509	0.033	1.42e-23	monocyte-derived DC	MCM3
CENPU	3.88764e-28	0.709393	0.527	0.041	1.87691e-23	monocyte-derived DC	CENPU
GAL3ST4	1.81618e-27	0.615687	0.4	0.014	8.76832e-23	monocyte-derived DC	GAL3ST4
BIRC5	2.05326e-27	0.58346	0.4	0.014	9.91294e-23	monocyte-derived DC	BIRC5
TREM2	6.1066e-27	0.826329	0.673	0.082	2.94821e-22	monocyte-derived DC	TREM2
TOP2A	2.49456e-26	0.905745	0.4	0.016	1.20435e-21	monocyte-derived DC	TOP2A
UNG	3.88044e-26	0.535452	0.4	0.016	1.87344e-21	monocyte-derived DC	UNG
APOC1	6.67369e-26	1.94367	0.709	0.14	3.22199e-21	monocyte-derived DC	APOC1
TUBA1B	8.16153e-26	1.28812	1	0.822	3.94031e-21	monocyte-derived DC	TUBA1B
TMEM106C	1.04978e-25	0.368013	0.4	0.016	5.06825e-21	monocyte-derived DC	TMEM106C
MELK	1.26051e-25	0.447391	0.382	0.014	6.08563e-21	monocyte-derived DC	MELK
FAM111B	1.39173e-25	0.47996	0.364	0.011	6.71913e-21	monocyte-derived DC	FAM111B
MCM4	1.45809e-25	0.858159	0.582	0.068	7.03952e-21	monocyte-derived DC	MCM4
TCF19	2.10193e-25	0.446866	0.327	0.005	1.01479e-20	monocyte-derived DC	TCF19
C1QC	2.74501e-25	1.62681	0.909	0.293	1.32526e-20	monocyte-derived DC	C1QC
FOXM1	3.15623e-25	0.39993	0.327	0.005	1.5238e-20	monocyte-derived DC	FOXM1
MCM2	3.96633e-25	0.682397	0.436	0.027	1.9149e-20	monocyte-derived DC	MCM2
GMNN	5.44455e-25	0.660797	0.509	0.044	2.62857e-20	monocyte-derived DC	GMNN
PCNA	6.98154e-25	1.13479	0.745	0.151	3.37062e-20	monocyte-derived DC	PCNA
RRM2	7.40983e-25	0.782424	0.382	0.016	3.57739e-20	monocyte-derived DC	RRM2
CTSD	1.32125e-24	1.6628	0.782	0.205	6.37888e-20	monocyte-derived DC	CTSD
C1QB	2.04773e-24	1.49606	0.909	0.293	9.88623e-20	monocyte-derived DC	C1QB
TUBB	2.90564e-24	1.44321	0.945	0.373	1.40281e-19	monocyte-derived DC	TUBB
APOC1P1	7.79451e-24	0.362607	0.309	0.005	3.76311e-19	monocyte-derived DC	APOC1P1
VAT1	9.76553e-24	0.690156	0.4	0.025	4.7147e-19	monocyte-derived DC	VAT1
RAD51AP1	1.58406e-23	0.580246	0.418	0.027	7.64766e-19	monocyte-derived DC	RAD51AP1
MSR1	3.11769e-23	1.17877	0.691	0.129	1.50519e-18	monocyte-derived DC	MSR1
RFC4	8.40308e-23	0.416682	0.364	0.016	4.05692e-18	monocyte-derived DC	RFC4
SPP1	1.15254e-22	3.60118	0.673	0.153	5.56434e-18	monocyte-derived DC	SPP1
BUB1B	1.26457e-22	0.313811	0.255	0	6.10524e-18	monocyte-derived DC	BUB1B
PLK4	1.26457e-22	0.287861	0.255	0	6.10524e-18	monocyte-derived DC	PLK4
GALM	1.28913e-22	0.71684	0.582	0.077	6.22378e-18	monocyte-derived DC	GALM
NCAPH	1.44058e-22	0.388433	0.345	0.014	6.95499e-18	monocyte-derived DC	NCAPH
HELLS	1.44058e-22	0.37804	0.345	0.014	6.95499e-18	monocyte-derived DC	HELLS
MKI67	2.32926e-22	0.881789	0.309	0.008	1.12454e-17	monocyte-derived DC	MKI67
MND1	2.50475e-22	0.383269	0.273	0.003	1.20927e-17	monocyte-derived DC	MND1
DIAPH3	2.68781e-22	0.354979	0.273	0.003	1.29765e-17	monocyte-derived DC	DIAPH3
CENPF	2.80203e-22	0.774742	0.4	0.027	1.35279e-17	monocyte-derived DC	CENPF
WDR76	2.83067e-22	0.333837	0.291	0.005	1.36662e-17	monocyte-derived DC	WDR76
RNASE1	2.943e-22	2.36369	0.4	0.03	1.42085e-17	monocyte-derived DC	RNASE1
CDCA8	3.02555e-22	0.342101	0.291	0.005	1.46071e-17	monocyte-derived DC	CDCA8
ATAD5	1.44627e-21	0.603499	0.418	0.033	6.98243e-17	monocyte-derived DC	ATAD5
NPL	2.08478e-21	0.597447	0.4	0.03	1.00651e-16	monocyte-derived DC	NPL
GINS4	3.18681e-21	0.349788	0.327	0.014	1.53856e-16	monocyte-derived DC	GINS4
HTRA1	5.16082e-21	1.50491	0.345	0.019	2.49159e-16	monocyte-derived DC	HTRA1
BUB1	6.12529e-21	0.358265	0.291	0.008	2.95723e-16	monocyte-derived DC	BUB1
FANCI	6.77646e-21	0.327804	0.309	0.011	3.27161e-16	monocyte-derived DC	FANCI
UBE2C	8.25477e-21	0.411336	0.273	0.005	3.98532e-16	monocyte-derived DC	UBE2C
GINS2	8.53181e-21	0.443786	0.273	0.005	4.11907e-16	monocyte-derived DC	GINS2
KIF11	1.00611e-20	0.281511	0.273	0.005	4.8574e-16	monocyte-derived DC	KIF11
CDCA5	1.07461e-20	0.312727	0.273	0.005	5.18811e-16	monocyte-derived DC	CDCA5
SCCPDH	1.14055e-20	0.539228	0.436	0.041	5.50648e-16	monocyte-derived DC	SCCPDH
HIST1H4C	3.1719e-20	0.894818	0.582	0.093	1.53136e-15	monocyte-derived DC	HIST1H4C
NCAPG2	3.96365e-20	0.330427	0.345	0.019	1.91361e-15	monocyte-derived DC	NCAPG2
CTSL	4.11501e-20	1.21595	0.727	0.175	1.98669e-15	monocyte-derived DC	CTSL
MCM7	4.22663e-20	0.704516	0.473	0.058	2.04057e-15	monocyte-derived DC	MCM7
IFI6	4.25979e-20	1.89137	0.818	0.282	2.05659e-15	monocyte-derived DC	IFI6
CENPE	5.16933e-20	0.548929	0.327	0.016	2.4957e-15	monocyte-derived DC	CENPE
A2M	5.78585e-20	0.991992	0.818	0.225	2.79335e-15	monocyte-derived DC	A2M
CARHSP1	9.20171e-20	0.400044	0.436	0.044	4.44249e-15	monocyte-derived DC	CARHSP1
ADAMDEC1	9.86282e-20	0.505215	0.364	0.025	4.76167e-15	monocyte-derived DC	ADAMDEC1
CALM3	1.07243e-19	0.9038	0.8	0.252	5.17759e-15	monocyte-derived DC	CALM3
CCDC34	1.26515e-19	0.421258	0.364	0.025	6.10803e-15	monocyte-derived DC	CCDC34
CYP27A1	1.39082e-19	0.451276	0.291	0.011	6.71473e-15	monocyte-derived DC	CYP27A1
SMC2	1.46116e-19	0.873959	0.564	0.093	7.05433e-15	monocyte-derived DC	SMC2
CENPH	1.56539e-19	0.326742	0.291	0.011	7.55757e-15	monocyte-derived DC	CENPH
NUPR1	2.36129e-19	0.422718	0.273	0.008	1.14001e-14	monocyte-derived DC	NUPR1
ANLN	2.43541e-19	0.365544	0.273	0.008	1.17579e-14	monocyte-derived DC	ANLN
ATAD2	2.47405e-19	0.44242	0.364	0.027	1.19445e-14	monocyte-derived DC	ATAD2
CDT1	3.0698e-19	0.298406	0.255	0.005	1.48207e-14	monocyte-derived DC	CDT1
DTL	3.0698e-19	0.263518	0.255	0.005	1.48207e-14	monocyte-derived DC	DTL
C1QA	5.03012e-19	1.16331	0.873	0.321	2.42849e-14	monocyte-derived DC	C1QA
ACAT1	7.50384e-19	0.586776	0.545	0.088	3.62278e-14	monocyte-derived DC	ACAT1
CDK4	8.84805e-19	0.544497	0.418	0.044	4.27175e-14	monocyte-derived DC	CDK4
ADAP2	9.25527e-19	0.659265	0.727	0.162	4.46835e-14	monocyte-derived DC	ADAP2
PKMYT1	9.84398e-19	0.373254	0.309	0.016	4.75258e-14	monocyte-derived DC	PKMYT1
SHCBP1	3.08634e-18	0.263497	0.345	0.025	1.49006e-13	monocyte-derived DC	SHCBP1
ALDH1A1	3.96873e-18	0.602633	0.273	0.011	1.91606e-13	monocyte-derived DC	ALDH1A1
CCNB2	4.64149e-18	0.371187	0.255	0.008	2.24087e-13	monocyte-derived DC	CCNB2
PHF19	5.25954e-18	0.421632	0.418	0.047	2.53925e-13	monocyte-derived DC	PHF19
MAD2L1	5.46202e-18	0.268628	0.273	0.011	2.63701e-13	monocyte-derived DC	MAD2L1
CAPG	7.07387e-18	1.00298	0.982	0.567	3.41519e-13	monocyte-derived DC	CAPG
NRP1	8.17753e-18	0.36066	0.327	0.022	3.94803e-13	monocyte-derived DC	NRP1
RP11-423H2-1	1.08554e-17	0.39066	0.345	0.027	5.2409e-13	monocyte-derived DC	RP11-423H2-1
PLD3	1.61606e-17	0.505332	0.436	0.058	7.80216e-13	monocyte-derived DC	PLD3
PLTP	1.82416e-17	0.762064	0.4	0.044	8.80687e-13	monocyte-derived DC	PLTP
MCM6	2.21441e-17	0.544574	0.4	0.047	1.06909e-12	monocyte-derived DC	MCM6
PRC1	3.11379e-17	0.511396	0.4	0.044	1.5033e-12	monocyte-derived DC	PRC1
SMC4	3.42533e-17	0.734131	0.745	0.203	1.65371e-12	monocyte-derived DC	SMC4
CTSA	3.75021e-17	0.528464	0.6	0.115	1.81056e-12	monocyte-derived DC	CTSA
POLD3	3.89671e-17	0.30958	0.418	0.047	1.88129e-12	monocyte-derived DC	POLD3
PRIM1	4.72402e-17	0.260655	0.291	0.016	2.28071e-12	monocyte-derived DC	PRIM1
DUT	7.65861e-17	1.14694	0.764	0.277	3.6975e-12	monocyte-derived DC	DUT
OAS3	8.40088e-17	0.574237	0.527	0.09	4.05586e-12	monocyte-derived DC	OAS3
PARP1	9.24828e-17	0.849387	0.655	0.178	4.46498e-12	monocyte-derived DC	PARP1
DAB2	1.51138e-16	0.877019	0.582	0.121	7.29678e-12	monocyte-derived DC	DAB2
KIFC1	1.73965e-16	0.3836	0.382	0.041	8.39885e-12	monocyte-derived DC	KIFC1
SLC38A6	2.02924e-16	0.424406	0.291	0.019	9.79697e-12	monocyte-derived DC	SLC38A6
SLC29A1	2.11714e-16	0.585758	0.564	0.118	1.02213e-11	monocyte-derived DC	SLC29A1
RFC3	2.88519e-16	0.270188	0.291	0.019	1.39294e-11	monocyte-derived DC	RFC3
ACTL6A	3.18935e-16	0.271562	0.291	0.019	1.53979e-11	monocyte-derived DC	ACTL6A
DNAJC9	3.56988e-16	0.488201	0.491	0.079	1.7235e-11	monocyte-derived DC	DNAJC9
PAICS	4.09334e-16	0.533097	0.509	0.085	1.97622e-11	monocyte-derived DC	PAICS
H2AFZ	4.64e-16	1.00583	0.927	0.622	2.24014e-11	monocyte-derived DC	H2AFZ
MRPL27	5.72742e-16	0.433297	0.418	0.055	2.76514e-11	monocyte-derived DC	MRPL27
POLR3K	6.17826e-16	0.386158	0.382	0.044	2.9828e-11	monocyte-derived DC	POLR3K
HPGDS	8.35782e-16	0.355018	0.273	0.016	4.03507e-11	monocyte-derived DC	HPGDS
CTSB	1.20309e-15	1.64384	0.982	0.816	5.8084e-11	monocyte-derived DC	CTSB
PRDX1	1.63611e-15	1.00627	0.855	0.408	7.89898e-11	monocyte-derived DC	PRDX1
MARCKS	3.5784e-15	0.901684	0.782	0.299	1.72762e-10	monocyte-derived DC	MARCKS
BARD1	4.31584e-15	0.276798	0.309	0.027	2.08364e-10	monocyte-derived DC	BARD1
CDK2	4.38974e-15	0.301534	0.364	0.041	2.11932e-10	monocyte-derived DC	CDK2
CTSC	5.16122e-15	0.819226	0.964	0.512	2.49179e-10	monocyte-derived DC	CTSC
RRM1	5.21529e-15	0.563292	0.527	0.104	2.51789e-10	monocyte-derived DC	RRM1
NUP37	5.24141e-15	0.363252	0.327	0.033	2.5305e-10	monocyte-derived DC	NUP37
KDELC2	7.15089e-15	0.312315	0.291	0.025	3.45238e-10	monocyte-derived DC	KDELC2
SLC43A3	8.41921e-15	0.742892	0.491	0.099	4.06471e-10	monocyte-derived DC	SLC43A3
TACC3	8.52002e-15	0.376005	0.327	0.033	4.11338e-10	monocyte-derived DC	TACC3
LIG1	1.07987e-14	0.400899	0.291	0.025	5.21353e-10	monocyte-derived DC	LIG1
C14orf1	1.14361e-14	0.321953	0.364	0.044	5.52121e-10	monocyte-derived DC	C14orf1
MCM8	1.16918e-14	0.304359	0.255	0.016	5.64467e-10	monocyte-derived DC	MCM8
OLFML3	1.43881e-14	0.668917	0.4	0.06	6.94643e-10	monocyte-derived DC	OLFML3
FCGR1A	1.53709e-14	0.329413	0.382	0.049	7.42093e-10	monocyte-derived DC	FCGR1A
IDH1	1.54991e-14	0.432728	0.436	0.071	7.48281e-10	monocyte-derived DC	IDH1
TMED9	1.69329e-14	0.692293	0.873	0.375	8.17501e-10	monocyte-derived DC	TMED9
NT5DC2	1.97988e-14	0.418727	0.327	0.036	9.55864e-10	monocyte-derived DC	NT5DC2
PSAP	2.56517e-14	1.19305	0.982	0.901	1.23844e-09	monocyte-derived DC	PSAP
RNASE2	2.57571e-14	0.459479	0.345	0.041	1.24353e-09	monocyte-derived DC	RNASE2
CD82	2.74281e-14	0.486759	0.4	0.06	1.3242e-09	monocyte-derived DC	CD82
HAMP	3.23118e-14	0.482177	0.273	0.022	1.55998e-09	monocyte-derived DC	HAMP
LHFPL2	3.38832e-14	0.536694	0.364	0.049	1.63585e-09	monocyte-derived DC	LHFPL2
TIMP2	4.1123e-14	0.794724	0.745	0.26	1.98538e-09	monocyte-derived DC	TIMP2
LIPA	4.40723e-14	1.52335	0.727	0.277	2.12776e-09	monocyte-derived DC	LIPA
SLC37A4	4.70195e-14	0.322021	0.345	0.041	2.27006e-09	monocyte-derived DC	SLC37A4
TGFBI	4.75557e-14	0.863026	0.855	0.37	2.29594e-09	monocyte-derived DC	TGFBI
MPP1	5.36963e-14	0.52964	0.564	0.126	2.5924e-09	monocyte-derived DC	MPP1
SPAG5	6.32313e-14	0.268099	0.309	0.03	3.05274e-09	monocyte-derived DC	SPAG5
FMNL2	6.77841e-14	0.424957	0.436	0.074	3.27255e-09	monocyte-derived DC	FMNL2
S100A11	7.68466e-14	0.869189	1	0.644	3.71008e-09	monocyte-derived DC	S100A11
CADM1	7.82786e-14	0.288182	0.327	0.036	3.77921e-09	monocyte-derived DC	CADM1
CREG1	7.95421e-14	0.866884	0.8	0.329	3.84021e-09	monocyte-derived DC	CREG1
PLA2G7	8.304e-14	0.72777	0.4	0.066	4.00909e-09	monocyte-derived DC	PLA2G7
HMGN2	9.78341e-14	1.02448	0.927	0.586	4.72333e-09	monocyte-derived DC	HMGN2
LGALS3BP	1.10188e-13	0.665506	0.582	0.151	5.31976e-09	monocyte-derived DC	LGALS3BP
MTHFD1	1.19289e-13	0.351843	0.327	0.038	5.75914e-09	monocyte-derived DC	MTHFD1
NCAPD2	1.26028e-13	0.276957	0.291	0.027	6.08449e-09	monocyte-derived DC	NCAPD2
CD99	1.38464e-13	0.615438	0.836	0.318	6.68488e-09	monocyte-derived DC	CD99
SCARB2	1.3886e-13	0.661534	0.564	0.148	6.70405e-09	monocyte-derived DC	SCARB2
CCR1	1.42508e-13	0.559542	0.455	0.085	6.88012e-09	monocyte-derived DC	CCR1
LAMP1	1.44119e-13	0.718799	0.745	0.274	6.95793e-09	monocyte-derived DC	LAMP1
SIGLEC1	1.54189e-13	0.415327	0.382	0.055	7.44409e-09	monocyte-derived DC	SIGLEC1
PPIA	1.55422e-13	0.558212	0.982	0.923	7.50362e-09	monocyte-derived DC	PPIA
TIMELESS	2.27927e-13	0.342846	0.273	0.025	1.10041e-08	monocyte-derived DC	TIMELESS
COQ2	2.54727e-13	0.289009	0.382	0.055	1.22979e-08	monocyte-derived DC	COQ2
GPR34	2.64963e-13	0.421904	0.4	0.063	1.27922e-08	monocyte-derived DC	GPR34
SLC11A1	3.46979e-13	0.49129	0.455	0.082	1.67518e-08	monocyte-derived DC	SLC11A1
CD276	3.6486e-13	0.341979	0.291	0.03	1.76151e-08	monocyte-derived DC	CD276
CD9	3.92874e-13	0.864942	0.727	0.258	1.89676e-08	monocyte-derived DC	CD9
HMGB1	4.54004e-13	0.764162	0.927	0.592	2.19188e-08	monocyte-derived DC	HMGB1
MS4A4A	4.73512e-13	0.85474	0.691	0.236	2.28607e-08	monocyte-derived DC	MS4A4A
SRD5A3	5.40527e-13	0.385715	0.473	0.09	2.60961e-08	monocyte-derived DC	SRD5A3
MBD4	7.1559e-13	0.437368	0.636	0.164	3.4548e-08	monocyte-derived DC	MBD4
GSTO1	7.54077e-13	0.787031	0.855	0.46	3.64061e-08	monocyte-derived DC	GSTO1
HMCES	7.64093e-13	0.393775	0.418	0.074	3.68896e-08	monocyte-derived DC	HMCES
FABP5	8.72958e-13	1.0636	0.673	0.255	4.21455e-08	monocyte-derived DC	FABP5
ITGB3BP	8.89126e-13	0.292807	0.345	0.047	4.29261e-08	monocyte-derived DC	ITGB3BP
BEX3	8.90323e-13	0.375738	0.255	0.022	4.29839e-08	monocyte-derived DC	BEX3
RPA3	9.26589e-13	0.424712	0.509	0.11	4.47348e-08	monocyte-derived DC	RPA3
RNASEH2A	1.13936e-12	0.254682	0.255	0.022	5.50071e-08	monocyte-derived DC	RNASEH2A
CFL1	1.21027e-12	0.464232	1	0.981	5.84304e-08	monocyte-derived DC	CFL1
MMP14	1.2325e-12	0.63263	0.582	0.151	5.9504e-08	monocyte-derived DC	MMP14
HAT1	1.29923e-12	0.441579	0.455	0.093	6.27257e-08	monocyte-derived DC	HAT1
NPC2	1.42598e-12	0.618769	1	0.855	6.88449e-08	monocyte-derived DC	NPC2
GLMP	1.46602e-12	0.393579	0.327	0.044	7.0778e-08	monocyte-derived DC	GLMP
DCTPP1	1.47473e-12	0.429012	0.455	0.09	7.11985e-08	monocyte-derived DC	DCTPP1
LGMN	1.58165e-12	1.24526	0.691	0.277	7.63606e-08	monocyte-derived DC	LGMN
MGST3	2.00514e-12	0.872365	0.782	0.326	9.68063e-08	monocyte-derived DC	MGST3
COLGALT1	2.14721e-12	0.636635	0.691	0.23	1.03665e-07	monocyte-derived DC	COLGALT1
CAMK1	2.56156e-12	0.28489	0.345	0.049	1.23669e-07	monocyte-derived DC	CAMK1
KIF20B	2.58847e-12	0.492325	0.4	0.071	1.24969e-07	monocyte-derived DC	KIF20B
CD63	2.60596e-12	0.936901	0.927	0.756	1.25813e-07	monocyte-derived DC	CD63
NRM	2.84558e-12	0.289437	0.382	0.06	1.37382e-07	monocyte-derived DC	NRM
RANBP1	2.86376e-12	0.664194	0.564	0.164	1.38259e-07	monocyte-derived DC	RANBP1
LMNB1	3.39369e-12	0.483158	0.491	0.115	1.63844e-07	monocyte-derived DC	LMNB1
SLIRP	3.66868e-12	0.433996	0.691	0.205	1.7712e-07	monocyte-derived DC	SLIRP
NUCKS1	4.74464e-12	0.747861	0.873	0.493	2.29067e-07	monocyte-derived DC	NUCKS1
CAPN1	5.26951e-12	0.393929	0.491	0.11	2.54407e-07	monocyte-derived DC	CAPN1
FTL	5.52082e-12	1.10442	1	0.981	2.66539e-07	monocyte-derived DC	FTL
CDC25B	5.83651e-12	0.323861	0.291	0.036	2.81781e-07	monocyte-derived DC	CDC25B
PLOD3	7.05815e-12	0.34252	0.291	0.036	3.40761e-07	monocyte-derived DC	PLOD3
PMF1	8.34628e-12	0.282543	0.455	0.09	4.0295e-07	monocyte-derived DC	PMF1
TPD52L2	8.6926e-12	0.414808	0.473	0.104	4.1967e-07	monocyte-derived DC	TPD52L2
RBL1	9.58417e-12	0.26746	0.273	0.03	4.62714e-07	monocyte-derived DC	RBL1
SCPEP1	9.79159e-12	0.524256	0.636	0.189	4.72728e-07	monocyte-derived DC	SCPEP1
HACD3	1.21055e-11	0.389533	0.418	0.082	5.84442e-07	monocyte-derived DC	HACD3
ANXA2	1.26469e-11	0.874781	0.945	0.663	6.10577e-07	monocyte-derived DC	ANXA2
PRPS1	1.36409e-11	0.310469	0.436	0.088	6.58568e-07	monocyte-derived DC	PRPS1
LRP1	1.36976e-11	0.616573	0.436	0.096	6.61308e-07	monocyte-derived DC	LRP1
ERH	1.37656e-11	0.647307	0.673	0.225	6.64591e-07	monocyte-derived DC	ERH
CSTB	1.6698e-11	0.915176	0.909	0.573	8.06161e-07	monocyte-derived DC	CSTB
MERTK	1.84663e-11	0.538663	0.364	0.066	8.91536e-07	monocyte-derived DC	MERTK
LUC7L2	1.97334e-11	0.424247	0.564	0.153	9.52707e-07	monocyte-derived DC	LUC7L2
NTAN1	2.05801e-11	0.317677	0.255	0.027	9.93589e-07	monocyte-derived DC	NTAN1
DNMT1	2.16456e-11	0.58377	0.727	0.255	1.04503e-06	monocyte-derived DC	DNMT1
ALDOA	2.16523e-11	0.610629	0.891	0.479	1.04535e-06	monocyte-derived DC	ALDOA
COPRS	2.18951e-11	0.292259	0.345	0.055	1.05707e-06	monocyte-derived DC	COPRS
DARS2	2.51953e-11	0.258457	0.255	0.027	1.2164e-06	monocyte-derived DC	DARS2
ALOX5AP	2.88205e-11	0.73125	0.945	0.545	1.39143e-06	monocyte-derived DC	ALOX5AP
RAN	2.90547e-11	0.622556	0.909	0.625	1.40273e-06	monocyte-derived DC	RAN
EXOSC9	3.0061e-11	0.308452	0.455	0.096	1.45132e-06	monocyte-derived DC	EXOSC9
ENOSF1	3.65841e-11	0.259892	0.309	0.044	1.76625e-06	monocyte-derived DC	ENOSF1
DKC1	4.01989e-11	0.378239	0.418	0.085	1.94076e-06	monocyte-derived DC	DKC1
RDX	4.02145e-11	0.381467	0.545	0.145	1.94152e-06	monocyte-derived DC	RDX
CACYBP	4.24588e-11	0.518127	0.855	0.367	2.04987e-06	monocyte-derived DC	CACYBP
NARS	4.37061e-11	0.405555	0.636	0.189	2.11009e-06	monocyte-derived DC	NARS
ADORA3	4.63919e-11	0.448259	0.291	0.041	2.23975e-06	monocyte-derived DC	ADORA3
EBNA1BP2	4.95115e-11	0.30549	0.418	0.082	2.39036e-06	monocyte-derived DC	EBNA1BP2
NEK6	5.14063e-11	0.294026	0.4	0.077	2.48184e-06	monocyte-derived DC	NEK6
CDKN2C	5.75772e-11	0.382216	0.309	0.047	2.77977e-06	monocyte-derived DC	CDKN2C
STAB1	5.7832e-11	0.53196	0.436	0.101	2.79207e-06	monocyte-derived DC	STAB1
SHISA5	5.98632e-11	0.467956	0.564	0.162	2.89014e-06	monocyte-derived DC	SHISA5
TXNDC17	6.4273e-11	0.424486	0.455	0.104	3.10303e-06	monocyte-derived DC	TXNDC17
ATP6V1F	7.12069e-11	0.705806	0.836	0.419	3.4378e-06	monocyte-derived DC	ATP6V1F
MOCS2	7.62032e-11	0.316701	0.527	0.129	3.67901e-06	monocyte-derived DC	MOCS2
GLDN	7.86927e-11	0.555096	0.255	0.033	3.79921e-06	monocyte-derived DC	GLDN
NASP	7.89937e-11	0.701317	0.873	0.452	3.81374e-06	monocyte-derived DC	NASP
NPTN	8.22049e-11	0.398911	0.564	0.156	3.96877e-06	monocyte-derived DC	NPTN
CEP152	8.43687e-11	0.325939	0.273	0.036	4.07324e-06	monocyte-derived DC	CEP152
SMC3	8.63157e-11	0.43973	0.527	0.142	4.16723e-06	monocyte-derived DC	SMC3
FTLP3	9.00203e-11	0.950327	0.873	0.545	4.34609e-06	monocyte-derived DC	FTLP3
MMD	9.07929e-11	0.358383	0.473	0.11	4.38339e-06	monocyte-derived DC	MMD
SPDL1	9.17366e-11	0.270948	0.255	0.03	4.42895e-06	monocyte-derived DC	SPDL1
PSMG3	9.54426e-11	0.266995	0.345	0.058	4.60787e-06	monocyte-derived DC	PSMG3
NME4	9.73526e-11	0.345447	0.309	0.049	4.70009e-06	monocyte-derived DC	NME4
PPIB	1.00339e-10	0.476845	0.782	0.29	4.84429e-06	monocyte-derived DC	PPIB
SERPING1	1.04806e-10	0.361203	0.364	0.066	5.05994e-06	monocyte-derived DC	SERPING1
FCGR3A	1.0966e-10	0.858227	0.636	0.241	5.29429e-06	monocyte-derived DC	FCGR3A
FN3KRP	1.10296e-10	0.261692	0.327	0.052	5.325e-06	monocyte-derived DC	FN3KRP
TIMM21	1.15519e-10	0.25225	0.255	0.03	5.57713e-06	monocyte-derived DC	TIMM21
FN1	1.40538e-10	1.04663	0.309	0.052	6.78504e-06	monocyte-derived DC	FN1
AP3S1	1.49188e-10	0.401107	0.545	0.153	7.20266e-06	monocyte-derived DC	AP3S1
SVIP	1.50964e-10	0.288781	0.327	0.055	7.28838e-06	monocyte-derived DC	SVIP
PPT1	1.74186e-10	0.567148	0.909	0.468	8.40955e-06	monocyte-derived DC	PPT1
GLUL	1.77833e-10	0.622629	0.945	0.616	8.5856e-06	monocyte-derived DC	GLUL
CTSZ	1.84188e-10	0.721137	0.891	0.564	8.89243e-06	monocyte-derived DC	CTSZ
RPN2	1.88141e-10	0.617036	0.818	0.367	9.08327e-06	monocyte-derived DC	RPN2
SMC1A	1.9213e-10	0.554363	0.527	0.151	9.27587e-06	monocyte-derived DC	SMC1A
ATP6AP2	2.08163e-10	0.608295	0.855	0.425	1.00499e-05	monocyte-derived DC	ATP6AP2
SRP9	2.15112e-10	0.358425	0.509	0.129	1.03854e-05	monocyte-derived DC	SRP9
CHCHD1	2.27354e-10	0.286693	0.455	0.104	1.09764e-05	monocyte-derived DC	CHCHD1
RMDN3	2.3261e-10	0.376571	0.345	0.063	1.12302e-05	monocyte-derived DC	RMDN3
SLCO2B1	2.43542e-10	0.476543	0.491	0.129	1.1758e-05	monocyte-derived DC	SLCO2B1
ATP5J	2.78689e-10	0.468092	0.909	0.427	1.34548e-05	monocyte-derived DC	ATP5J
TUBA1C	2.89089e-10	0.690688	0.727	0.307	1.39569e-05	monocyte-derived DC	TUBA1C
ATPAF1	2.89228e-10	0.295529	0.309	0.049	1.39636e-05	monocyte-derived DC	ATPAF1
LSM5	2.90279e-10	0.441844	0.545	0.159	1.40144e-05	monocyte-derived DC	LSM5
PLAU	2.9343e-10	0.644484	0.636	0.211	1.41665e-05	monocyte-derived DC	PLAU
PMP22	3.0011e-10	0.444406	0.491	0.129	1.4489e-05	monocyte-derived DC	PMP22
MCTS1	3.00759e-10	0.329141	0.509	0.129	1.45203e-05	monocyte-derived DC	MCTS1
PCBD1	3.23873e-10	0.343984	0.509	0.132	1.56363e-05	monocyte-derived DC	PCBD1
CCDC18	3.49163e-10	0.323133	0.291	0.044	1.68572e-05	monocyte-derived DC	CCDC18
CHAF1A	3.53905e-10	0.384481	0.436	0.101	1.70862e-05	monocyte-derived DC	CHAF1A
CD2AP	3.75116e-10	0.322394	0.473	0.115	1.81102e-05	monocyte-derived DC	CD2AP
SNRPC	3.77295e-10	0.486713	0.691	0.249	1.82154e-05	monocyte-derived DC	SNRPC
TIMM10	3.83373e-10	0.320359	0.473	0.112	1.85089e-05	monocyte-derived DC	TIMM10
CHMP1A	4.07511e-10	0.264415	0.345	0.063	1.96742e-05	monocyte-derived DC	CHMP1A
SLC37A2	4.34391e-10	0.280766	0.364	0.071	2.0972e-05	monocyte-derived DC	SLC37A2
SCD	4.6275e-10	0.328195	0.309	0.052	2.23411e-05	monocyte-derived DC	SCD
POLR2L	4.69614e-10	0.276724	0.327	0.058	2.26725e-05	monocyte-derived DC	POLR2L
HMGB3	4.92658e-10	0.471608	0.309	0.052	2.3785e-05	monocyte-derived DC	HMGB3
RPN1	5.21e-10	0.421766	0.727	0.263	2.51534e-05	monocyte-derived DC	RPN1
COPG1	5.33429e-10	0.280798	0.436	0.101	2.57534e-05	monocyte-derived DC	COPG1
SMS	5.44408e-10	0.574375	0.618	0.222	2.62835e-05	monocyte-derived DC	SMS
TXNDC12	5.51207e-10	0.467284	0.655	0.233	2.66117e-05	monocyte-derived DC	TXNDC12
PPIH	7.77132e-10	0.343307	0.4	0.088	3.75191e-05	monocyte-derived DC	PPIH
AP1B1	8.07001e-10	0.551143	0.564	0.186	3.89612e-05	monocyte-derived DC	AP1B1
OAS2	8.93653e-10	0.341962	0.309	0.055	4.31447e-05	monocyte-derived DC	OAS2
B2M	9.29159e-10	0.499022	1	0.997	4.48589e-05	monocyte-derived DC	B2M
PDIA6	9.33028e-10	0.53624	0.782	0.362	4.50457e-05	monocyte-derived DC	PDIA6
CD59	9.65521e-10	0.471676	0.582	0.186	4.66144e-05	monocyte-derived DC	CD59
PRR11	1.05823e-09	0.350202	0.364	0.074	5.10901e-05	monocyte-derived DC	PRR11
COPB2	1.10113e-09	0.291581	0.509	0.134	5.31615e-05	monocyte-derived DC	COPB2
IFI44L	1.1808e-09	0.371451	0.491	0.123	5.70077e-05	monocyte-derived DC	IFI44L
CPM	1.27566e-09	0.693857	0.618	0.227	6.15875e-05	monocyte-derived DC	CPM
ADM	1.29996e-09	0.768975	0.745	0.321	6.27607e-05	monocyte-derived DC	ADM
GRN	1.31289e-09	0.893347	0.891	0.592	6.33851e-05	monocyte-derived DC	GRN
PGAM1	1.40357e-09	0.543902	0.745	0.345	6.77628e-05	monocyte-derived DC	PGAM1
FAM111A	1.43557e-09	0.481584	0.509	0.151	6.93077e-05	monocyte-derived DC	FAM111A
GADD45G	1.43778e-09	0.399417	0.309	0.058	6.94144e-05	monocyte-derived DC	GADD45G
TFEC	1.44095e-09	0.298818	0.582	0.173	6.95677e-05	monocyte-derived DC	TFEC
TMEM107	1.50349e-09	0.342596	0.345	0.068	7.25868e-05	monocyte-derived DC	TMEM107
LSM4	1.5108e-09	0.431894	0.582	0.186	7.29397e-05	monocyte-derived DC	LSM4
ATPIF1	1.54832e-09	0.546473	0.655	0.255	7.47511e-05	monocyte-derived DC	ATPIF1
PMVK	1.55508e-09	0.372721	0.436	0.107	7.50778e-05	monocyte-derived DC	PMVK
TM7SF3	1.6351e-09	0.284772	0.509	0.134	7.89411e-05	monocyte-derived DC	TM7SF3
IDH2	1.6509e-09	0.318187	0.491	0.132	7.97038e-05	monocyte-derived DC	IDH2
NUCB2	1.75746e-09	0.50938	0.436	0.115	8.48482e-05	monocyte-derived DC	NUCB2
TALDO1	1.89243e-09	0.401491	0.745	0.279	9.13648e-05	monocyte-derived DC	TALDO1
CCDC82	1.92849e-09	0.261379	0.309	0.055	9.31057e-05	monocyte-derived DC	CCDC82
PKM	1.96051e-09	0.582399	0.945	0.581	9.46512e-05	monocyte-derived DC	PKM
PTTG1	1.97766e-09	0.377616	0.436	0.11	9.54796e-05	monocyte-derived DC	PTTG1
CD81	2.00246e-09	0.52316	0.818	0.367	9.66767e-05	monocyte-derived DC	CD81
PCED1B-AS1	2.02179e-09	0.285874	0.418	0.096	9.76099e-05	monocyte-derived DC	PCED1B-AS1
RFC2	2.10908e-09	0.26366	0.309	0.055	0.000101824	monocyte-derived DC	RFC2
RFC1	2.14857e-09	0.363758	0.509	0.14	0.000103731	monocyte-derived DC	RFC1
RANGAP1	2.14939e-09	0.296548	0.4	0.09	0.00010377	monocyte-derived DC	RANGAP1
ANP32B	2.2028e-09	0.52893	1	0.693	0.000106349	monocyte-derived DC	ANP32B
SNRNP25	2.23977e-09	0.302397	0.345	0.071	0.000108134	monocyte-derived DC	SNRNP25
BCAP31	2.41805e-09	0.65179	0.709	0.315	0.000116741	monocyte-derived DC	BCAP31
LAMP2	2.43861e-09	0.523966	0.709	0.293	0.000117733	monocyte-derived DC	LAMP2
NDUFA5	2.51466e-09	0.346402	0.509	0.142	0.000121405	monocyte-derived DC	NDUFA5
RPA1	2.54513e-09	0.30101	0.382	0.085	0.000122876	monocyte-derived DC	RPA1
AKR1B1	2.56735e-09	0.561296	0.818	0.378	0.000123949	monocyte-derived DC	AKR1B1
BRI3	2.642e-09	0.73759	0.8	0.452	0.000127553	monocyte-derived DC	BRI3
SMC6	2.78744e-09	0.330268	0.364	0.077	0.000134575	monocyte-derived DC	SMC6
PSMA3	2.81141e-09	0.445164	0.582	0.189	0.000135732	monocyte-derived DC	PSMA3
AKR7A2	2.86102e-09	0.2628	0.273	0.044	0.000138127	monocyte-derived DC	AKR7A2
POLR2K	3.14638e-09	0.28577	0.455	0.112	0.000151904	monocyte-derived DC	POLR2K
IL10RB	3.34176e-09	0.291872	0.436	0.107	0.000161337	monocyte-derived DC	IL10RB
DPY30	3.42803e-09	0.398642	0.491	0.134	0.000165502	monocyte-derived DC	DPY30
SLC1A3	3.47741e-09	0.388225	0.382	0.088	0.000167886	monocyte-derived DC	SLC1A3
GNPDA1	3.79858e-09	0.371403	0.436	0.115	0.000183392	monocyte-derived DC	GNPDA1
MANF	3.9438e-09	0.496606	0.491	0.142	0.000190403	monocyte-derived DC	MANF
RBBP7	4.0672e-09	0.387327	0.527	0.156	0.00019636	monocyte-derived DC	RBBP7
NUSAP1	4.20969e-09	0.486265	0.436	0.121	0.00020324	monocyte-derived DC	NUSAP1
DNPH1	4.39371e-09	0.330552	0.418	0.104	0.000212124	monocyte-derived DC	DNPH1
TCEAL9	4.45384e-09	0.463965	0.364	0.085	0.000215027	monocyte-derived DC	TCEAL9
RBBP8	4.57146e-09	0.380883	0.491	0.142	0.000220706	monocyte-derived DC	RBBP8
PSMC3	4.8062e-09	0.45283	0.473	0.137	0.000232039	monocyte-derived DC	PSMC3
C3AR1	4.94824e-09	0.403474	0.509	0.148	0.000238896	monocyte-derived DC	C3AR1
PCMT1	5.19303e-09	0.329965	0.564	0.17	0.000250714	monocyte-derived DC	PCMT1
CALU	5.6209e-09	0.316283	0.473	0.132	0.000271371	monocyte-derived DC	CALU
LY6E	6.2736e-09	0.405539	0.509	0.148	0.000302883	monocyte-derived DC	LY6E
HNMT	6.48898e-09	0.25453	0.4	0.093	0.000313281	monocyte-derived DC	HNMT
DCAF12	6.63975e-09	0.284187	0.291	0.052	0.00032056	monocyte-derived DC	DCAF12
YWHAH	6.83366e-09	0.508284	0.982	0.556	0.000329922	monocyte-derived DC	YWHAH
CORO1C	6.88298e-09	0.425587	0.527	0.17	0.000332303	monocyte-derived DC	CORO1C
SPATS2L	7.138e-09	0.456846	0.655	0.255	0.000344615	monocyte-derived DC	SPATS2L
CLTA	7.27906e-09	0.489663	0.673	0.266	0.000351425	monocyte-derived DC	CLTA
GBP1	7.40008e-09	0.447912	0.509	0.153	0.000357268	monocyte-derived DC	GBP1
MLEC	7.68174e-09	0.366598	0.545	0.17	0.000370867	monocyte-derived DC	MLEC
ANXA5	8.28681e-09	0.441293	0.982	0.847	0.000400079	monocyte-derived DC	ANXA5
GM2A	8.35606e-09	0.658571	0.655	0.271	0.000403422	monocyte-derived DC	GM2A
BTBD6	8.42127e-09	0.341904	0.327	0.068	0.000406571	monocyte-derived DC	BTBD6
PFN1	8.89496e-09	0.42668	1	0.932	0.00042944	monocyte-derived DC	PFN1
MPC1	9.30932e-09	0.340376	0.291	0.055	0.000449445	monocyte-derived DC	MPC1
C5AR1	9.4942e-09	0.438884	0.618	0.238	0.00045837	monocyte-derived DC	C5AR1
ACP5	9.69108e-09	0.949739	0.582	0.236	0.000467876	monocyte-derived DC	ACP5
PA2G4	1.02244e-08	0.583963	0.782	0.381	0.000493626	monocyte-derived DC	PA2G4
TSPAN3	1.02946e-08	0.380151	0.582	0.195	0.000497011	monocyte-derived DC	TSPAN3
FAM96A	1.03255e-08	0.458735	0.636	0.241	0.000498507	monocyte-derived DC	FAM96A
MRPL14	1.06453e-08	0.260976	0.309	0.06	0.000513945	monocyte-derived DC	MRPL14
BAG1	1.08229e-08	0.358295	0.473	0.132	0.00052252	monocyte-derived DC	BAG1
PRDX3	1.11741e-08	0.554646	0.709	0.334	0.000539474	monocyte-derived DC	PRDX3
MRPL34	1.12789e-08	0.42529	0.509	0.162	0.000544536	monocyte-derived DC	MRPL34
SAE1	1.20702e-08	0.419019	0.527	0.173	0.000582736	monocyte-derived DC	SAE1
CTDSPL2	1.24648e-08	0.281111	0.345	0.077	0.000601788	monocyte-derived DC	CTDSPL2
RBX1	1.24763e-08	0.375535	0.636	0.23	0.000602345	monocyte-derived DC	RBX1
SMIM7	1.25787e-08	0.250113	0.418	0.104	0.000607289	monocyte-derived DC	SMIM7
LGALS1	1.3089e-08	0.675783	0.855	0.578	0.000631924	monocyte-derived DC	LGALS1
ALYREF	1.31141e-08	0.562877	0.764	0.364	0.000633135	monocyte-derived DC	ALYREF
LAIR1	1.37911e-08	0.415988	0.673	0.26	0.000665821	monocyte-derived DC	LAIR1
SDHD	1.40109e-08	0.335238	0.509	0.148	0.000676433	monocyte-derived DC	SDHD
COX8A	1.55328e-08	0.539522	0.891	0.507	0.000749909	monocyte-derived DC	COX8A
ACTB	1.73889e-08	0.380196	1	1	0.000839516	monocyte-derived DC	ACTB
TMEM147	1.79701e-08	0.318608	0.436	0.121	0.000867576	monocyte-derived DC	TMEM147
LGALS3	1.89273e-08	0.725404	0.891	0.521	0.000913789	monocyte-derived DC	LGALS3
FH	1.96928e-08	0.34418	0.327	0.071	0.000950748	monocyte-derived DC	FH
RAB13	1.97595e-08	0.370945	0.473	0.137	0.000953969	monocyte-derived DC	RAB13
UBE2L3	2.06933e-08	0.46071	0.745	0.342	0.000999052	monocyte-derived DC	UBE2L3
IFI16	2.13591e-08	0.512825	0.745	0.359	0.0010312	monocyte-derived DC	IFI16
SIRPA	2.23518e-08	0.451757	0.6	0.214	0.00107912	monocyte-derived DC	SIRPA
ASAH1	2.28298e-08	0.747041	0.782	0.46	0.0011022	monocyte-derived DC	ASAH1
SDHA	2.41115e-08	0.252804	0.382	0.093	0.00116408	monocyte-derived DC	SDHA
ARHGEF10L	2.49196e-08	0.259382	0.255	0.044	0.00120309	monocyte-derived DC	ARHGEF10L
CCT5	2.54857e-08	0.363699	0.655	0.241	0.00123042	monocyte-derived DC	CCT5
MIS18A	2.60914e-08	0.265188	0.255	0.044	0.00125967	monocyte-derived DC	MIS18A
EI24	2.63e-08	0.33631	0.364	0.09	0.00126974	monocyte-derived DC	EI24
RPA2	2.63103e-08	0.303936	0.527	0.162	0.00127023	monocyte-derived DC	RPA2
DPP3	2.99368e-08	0.262017	0.255	0.044	0.00144532	monocyte-derived DC	DPP3
BTG3	3.10113e-08	0.307853	0.418	0.112	0.00149719	monocyte-derived DC	BTG3
TMEM208	3.13058e-08	0.263473	0.327	0.071	0.00151141	monocyte-derived DC	TMEM208
SDS	3.14083e-08	0.494565	0.491	0.156	0.00151636	monocyte-derived DC	SDS
CCL3	3.29697e-08	0.737278	0.818	0.463	0.00159175	monocyte-derived DC	CCL3
FADS1	3.34757e-08	0.298046	0.364	0.088	0.00161618	monocyte-derived DC	FADS1
BST2	3.35547e-08	0.5802	0.727	0.364	0.00161999	monocyte-derived DC	BST2
MRPS34	3.56458e-08	0.264049	0.345	0.079	0.00172094	monocyte-derived DC	MRPS34
CWC15	3.73092e-08	0.336208	0.473	0.148	0.00180125	monocyte-derived DC	CWC15
RTN3	3.77561e-08	0.52617	0.709	0.321	0.00182283	monocyte-derived DC	RTN3
VAMP8	3.90444e-08	0.475647	0.982	0.718	0.00188503	monocyte-derived DC	VAMP8
HSPB1	3.91035e-08	0.439303	0.745	0.315	0.00188788	monocyte-derived DC	HSPB1
ATP5J2	3.94851e-08	0.474466	0.818	0.419	0.0019063	monocyte-derived DC	ATP5J2
ABHD12	3.95191e-08	0.362628	0.455	0.134	0.00190794	monocyte-derived DC	ABHD12
PLOD1	4.00917e-08	0.312836	0.382	0.099	0.00193559	monocyte-derived DC	PLOD1
SLC31A1	4.10381e-08	0.266514	0.473	0.134	0.00198128	monocyte-derived DC	SLC31A1
WHSC1	4.21462e-08	0.318241	0.364	0.093	0.00203478	monocyte-derived DC	WHSC1
RSRC1	4.29161e-08	0.307738	0.455	0.132	0.00207195	monocyte-derived DC	RSRC1
VSIG4	4.32347e-08	0.555628	0.564	0.208	0.00208733	monocyte-derived DC	VSIG4
TSPO	4.46525e-08	0.42284	0.509	0.17	0.00215578	monocyte-derived DC	TSPO
SNW1	4.54441e-08	0.357203	0.636	0.236	0.00219399	monocyte-derived DC	SNW1
COX6C	4.86778e-08	0.468897	0.945	0.682	0.00235012	monocyte-derived DC	COX6C
HNRNPAB	5.13545e-08	0.562689	0.873	0.537	0.00247935	monocyte-derived DC	HNRNPAB
S100A4	5.23569e-08	0.513591	0.964	0.611	0.00252774	monocyte-derived DC	S100A4
PPIE	5.66875e-08	0.259393	0.327	0.074	0.00273682	monocyte-derived DC	PPIE
HEXB	5.67844e-08	0.605217	0.782	0.403	0.00274149	monocyte-derived DC	HEXB
MDH1	5.81497e-08	0.437811	0.673	0.31	0.00280741	monocyte-derived DC	MDH1
GIMAP4	5.96482e-08	0.2522	0.364	0.09	0.00287976	monocyte-derived DC	GIMAP4
NOP10	6.26751e-08	0.505507	0.727	0.345	0.00302589	monocyte-derived DC	NOP10
SIVA1	6.54154e-08	0.268788	0.364	0.09	0.00315819	monocyte-derived DC	SIVA1
SNRPD3	6.63753e-08	0.3303	0.636	0.241	0.00320453	monocyte-derived DC	SNRPD3
RDH11	6.91814e-08	0.369409	0.618	0.23	0.00334001	monocyte-derived DC	RDH11
SPTSSA	7.06447e-08	0.26946	0.418	0.118	0.00341065	monocyte-derived DC	SPTSSA
SLC39A8	7.30061e-08	0.312181	0.309	0.068	0.00352466	monocyte-derived DC	SLC39A8
ID3	7.59455e-08	0.39719	0.582	0.208	0.00366657	monocyte-derived DC	ID3
NDUFS3	8.13023e-08	0.374991	0.436	0.132	0.0039252	monocyte-derived DC	NDUFS3
NUTF2	8.41123e-08	0.315638	0.582	0.195	0.00406086	monocyte-derived DC	NUTF2
ANKH	8.71359e-08	0.263952	0.364	0.09	0.00420684	monocyte-derived DC	ANKH
ATP6V1C1	8.84907e-08	0.308281	0.455	0.137	0.00427224	monocyte-derived DC	ATP6V1C1
BAZ1B	8.89716e-08	0.474707	0.564	0.208	0.00429546	monocyte-derived DC	BAZ1B
CYFIP1	8.92804e-08	0.411804	0.509	0.186	0.00431037	monocyte-derived DC	CYFIP1
ME2	9.0339e-08	0.441042	0.636	0.26	0.00436148	monocyte-derived DC	ME2
LINC01272	9.1587e-08	0.380314	0.255	0.049	0.00442173	monocyte-derived DC	LINC01272
HMGB2	9.16609e-08	1.00841	0.836	0.504	0.0044253	monocyte-derived DC	HMGB2
NAGK	9.22274e-08	0.36063	0.473	0.148	0.00445265	monocyte-derived DC	NAGK
TMEM97	9.64021e-08	0.323758	0.327	0.077	0.0046542	monocyte-derived DC	TMEM97
STAT1	1.02614e-07	0.467613	0.673	0.296	0.00495408	monocyte-derived DC	STAT1
SNRPB	1.05962e-07	0.34346	0.564	0.205	0.00511572	monocyte-derived DC	SNRPB
HSD17B4	1.06652e-07	0.259206	0.473	0.145	0.00514908	monocyte-derived DC	HSD17B4
ATP6V0B	1.09298e-07	0.554363	0.836	0.496	0.00527682	monocyte-derived DC	ATP6V0B
GGCT	1.14756e-07	0.331465	0.455	0.14	0.0055403	monocyte-derived DC	GGCT
YWHAE	1.20503e-07	0.50478	0.964	0.597	0.00581779	monocyte-derived DC	YWHAE
DYNLRB1	1.44751e-07	0.335177	0.673	0.263	0.00698842	monocyte-derived DC	DYNLRB1
NDUFB3	1.50363e-07	0.357963	0.691	0.299	0.00725938	monocyte-derived DC	NDUFB3
SOAT1	1.50881e-07	0.344525	0.545	0.189	0.00728436	monocyte-derived DC	SOAT1
TMEM120A	1.51946e-07	0.264177	0.309	0.071	0.00733582	monocyte-derived DC	TMEM120A
TMSB4X	1.52029e-07	0.370117	1	1	0.00733982	monocyte-derived DC	TMSB4X
AP2S1	1.56381e-07	0.303568	0.509	0.167	0.0075499	monocyte-derived DC	AP2S1
TRIM14	1.56471e-07	0.283108	0.327	0.082	0.00755425	monocyte-derived DC	TRIM14
CKAP5	1.61529e-07	0.311431	0.364	0.099	0.00779845	monocyte-derived DC	CKAP5
APLP2	1.61698e-07	0.583988	0.764	0.438	0.00780661	monocyte-derived DC	APLP2
ENOPH1	1.69693e-07	0.261478	0.309	0.071	0.00819261	monocyte-derived DC	ENOPH1
NUCB1	1.71286e-07	0.399149	0.564	0.208	0.00826953	monocyte-derived DC	NUCB1
NDUFC1	1.82116e-07	0.285385	0.364	0.099	0.0087924	monocyte-derived DC	NDUFC1
RNF220	1.9e-07	0.275386	0.382	0.104	0.00917303	monocyte-derived DC	RNF220
DEGS1	1.93448e-07	0.291758	0.491	0.159	0.00933948	monocyte-derived DC	DEGS1
FCER1G	1.93716e-07	0.493408	0.964	0.86	0.0093524	monocyte-derived DC	FCER1G
SPINT1	2.0126e-07	0.273727	0.436	0.132	0.00971663	monocyte-derived DC	SPINT1
MYDGF	2.01472e-07	0.337894	0.582	0.216	0.00972686	monocyte-derived DC	MYDGF
PSMB2	2.10726e-07	0.376172	0.673	0.282	0.0101737	monocyte-derived DC	PSMB2
GTF3C6	2.21376e-07	0.315105	0.455	0.148	0.0106878	monocyte-derived DC	GTF3C6
NSFL1C	2.22407e-07	0.252585	0.345	0.088	0.0107376	monocyte-derived DC	NSFL1C
RNASEH2B	2.37239e-07	0.277854	0.473	0.148	0.0114536	monocyte-derived DC	RNASEH2B
CLEC5A	2.48814e-07	0.364041	0.545	0.189	0.0120125	monocyte-derived DC	CLEC5A
VEGFB	2.57485e-07	0.370874	0.473	0.164	0.0124311	monocyte-derived DC	VEGFB
PEPD	2.72796e-07	0.25913	0.418	0.126	0.0131703	monocyte-derived DC	PEPD
ARHGDIA	2.75594e-07	0.408747	0.455	0.153	0.0133054	monocyte-derived DC	ARHGDIA
NDUFB9	2.75922e-07	0.353841	0.691	0.279	0.0133213	monocyte-derived DC	NDUFB9
SNX4	2.85759e-07	0.282909	0.4	0.115	0.0137962	monocyte-derived DC	SNX4
MRPS21	2.91717e-07	0.334255	0.6	0.225	0.0140838	monocyte-derived DC	MRPS21
RER1	2.9195e-07	0.340667	0.509	0.186	0.014095	monocyte-derived DC	RER1
PSMD14	2.98688e-07	0.251453	0.473	0.156	0.0144204	monocyte-derived DC	PSMD14
CCL4	2.99961e-07	0.799617	0.618	0.299	0.0144818	monocyte-derived DC	CCL4
CD14	3.0518e-07	0.488747	0.382	0.118	0.0147338	monocyte-derived DC	CD14
TCEB2	3.09504e-07	0.304461	0.564	0.208	0.0149426	monocyte-derived DC	TCEB2
MLH1	3.20385e-07	0.264227	0.327	0.082	0.0154679	monocyte-derived DC	MLH1
TNF	3.25191e-07	0.405601	0.564	0.214	0.0156999	monocyte-derived DC	TNF
RCN1	3.35346e-07	0.25433	0.327	0.082	0.0161902	monocyte-derived DC	RCN1
GPI	3.3864e-07	0.386111	0.764	0.367	0.0163492	monocyte-derived DC	GPI
CDC123	3.43026e-07	0.364039	0.364	0.101	0.016561	monocyte-derived DC	CDC123
HSBP1	3.52404e-07	0.420678	0.473	0.164	0.0170137	monocyte-derived DC	HSBP1
H2AFV	3.63762e-07	0.551765	0.782	0.449	0.0175621	monocyte-derived DC	H2AFV
ADAM9	3.92824e-07	0.46963	0.418	0.137	0.0189651	monocyte-derived DC	ADAM9
MAFB	3.96151e-07	0.313691	0.745	0.301	0.0191258	monocyte-derived DC	MAFB
NDUFB2	3.96531e-07	0.462741	0.873	0.545	0.0191441	monocyte-derived DC	NDUFB2
TMX1	4.01923e-07	0.258264	0.455	0.142	0.0194044	monocyte-derived DC	TMX1
UQCRC1	4.35942e-07	0.278119	0.436	0.134	0.0210469	monocyte-derived DC	UQCRC1
CMTM3	4.56675e-07	0.341492	0.618	0.255	0.0220478	monocyte-derived DC	CMTM3
CALR	4.57292e-07	0.559423	0.945	0.797	0.0220776	monocyte-derived DC	CALR
ETFB	4.63779e-07	0.272726	0.291	0.068	0.0223908	monocyte-derived DC	ETFB
HTATIP2	4.76734e-07	0.311077	0.364	0.104	0.0230162	monocyte-derived DC	HTATIP2
ILF2	4.80427e-07	0.341695	0.655	0.271	0.0231945	monocyte-derived DC	ILF2
LSM3	4.96299e-07	0.311994	0.582	0.222	0.0239608	monocyte-derived DC	LSM3
TBCB	5.11009e-07	0.384863	0.436	0.145	0.024671	monocyte-derived DC	TBCB
LINC00998	5.27206e-07	0.349922	0.455	0.148	0.025453	monocyte-derived DC	LINC00998
TSC22D1	5.28743e-07	0.461443	0.364	0.107	0.0255272	monocyte-derived DC	TSC22D1
SNRPD1	5.34123e-07	0.371601	0.636	0.268	0.0257869	monocyte-derived DC	SNRPD1
POMP	5.34892e-07	0.497113	0.818	0.499	0.0258241	monocyte-derived DC	POMP
PARP9	5.37837e-07	0.294054	0.436	0.142	0.0259662	monocyte-derived DC	PARP9
KDELR2	5.41682e-07	0.306569	0.618	0.244	0.0261519	monocyte-derived DC	KDELR2
TMBIM6	5.4698e-07	0.466488	0.964	0.767	0.0264077	monocyte-derived DC	TMBIM6
RBBP4	5.53347e-07	0.376233	0.473	0.164	0.026715	monocyte-derived DC	RBBP4
CBX1	6.45383e-07	0.292127	0.418	0.132	0.0311585	monocyte-derived DC	CBX1
HN1	6.68454e-07	0.382021	0.6	0.255	0.0322723	monocyte-derived DC	HN1
ATP5G3	6.76524e-07	0.511703	0.855	0.567	0.0326619	monocyte-derived DC	ATP5G3
PSMC1	6.89532e-07	0.309428	0.509	0.184	0.0332899	monocyte-derived DC	PSMC1
CALM2	7.05762e-07	0.573346	0.855	0.608	0.0340735	monocyte-derived DC	CALM2
EPSTI1	7.39374e-07	0.473712	0.636	0.266	0.0356963	monocyte-derived DC	EPSTI1
LDHB	7.79177e-07	0.453026	0.836	0.512	0.0376179	monocyte-derived DC	LDHB
ATP6V0E1	7.90196e-07	0.45739	0.909	0.597	0.0381499	monocyte-derived DC	ATP6V0E1
SPG21	7.93237e-07	0.381591	0.691	0.307	0.0382967	monocyte-derived DC	SPG21
SNRPB2	8.14174e-07	0.302544	0.655	0.271	0.0393075	monocyte-derived DC	SNRPB2
ARHGDIB	8.16504e-07	0.396248	0.982	0.838	0.03942	monocyte-derived DC	ARHGDIB
ENO1	8.20218e-07	0.440382	0.964	0.668	0.0395993	monocyte-derived DC	ENO1
LY96	8.4791e-07	0.300995	0.618	0.252	0.0409362	monocyte-derived DC	LY96
DNAJB11	8.6224e-07	0.306732	0.382	0.112	0.0416281	monocyte-derived DC	DNAJB11
DEK	9.08236e-07	0.520051	0.873	0.559	0.0438487	monocyte-derived DC	DEK
HMGN3	9.27221e-07	0.293078	0.636	0.263	0.0447653	monocyte-derived DC	HMGN3
MX1	9.31098e-07	0.403284	0.436	0.148	0.0449525	monocyte-derived DC	MX1
LAPTM5	9.73465e-07	0.476557	0.982	0.825	0.0469979	monocyte-derived DC	LAPTM5
MED4	9.80945e-07	0.298937	0.455	0.153	0.047359	monocyte-derived DC	MED4
MESDC2	9.98662e-07	0.391172	0.473	0.164	0.0482144	monocyte-derived DC	MESDC2
NCSTN	1.01948e-06	0.324581	0.509	0.184	0.0492196	monocyte-derived DC	NCSTN
FUNDC2	1.02309e-06	0.291084	0.455	0.156	0.0493937	monocyte-derived DC	FUNDC2
MEA1	1.04837e-06	0.251538	0.345	0.096	0.0506142	monocyte-derived DC	MEA1
HMOX1	1.05759e-06	0.563616	0.582	0.263	0.0510595	monocyte-derived DC	HMOX1
GANAB	1.05851e-06	0.25759	0.673	0.266	0.0511038	monocyte-derived DC	GANAB
SAMM50	1.09009e-06	0.265519	0.309	0.082	0.0526286	monocyte-derived DC	SAMM50
SLC39A7	1.10176e-06	0.256067	0.364	0.104	0.0531921	monocyte-derived DC	SLC39A7
DRAM1	1.14362e-06	0.275696	0.291	0.071	0.0552128	monocyte-derived DC	DRAM1
SOD1	1.19222e-06	0.501211	0.782	0.501	0.0575591	monocyte-derived DC	SOD1
SDHB	1.24866e-06	0.297329	0.545	0.222	0.0602841	monocyte-derived DC	SDHB
TMEM258	1.30212e-06	0.395584	0.891	0.504	0.0628648	monocyte-derived DC	TMEM258
LAMTOR5	1.34363e-06	0.285019	0.509	0.181	0.0648692	monocyte-derived DC	LAMTOR5
AP2A2	1.36351e-06	0.330012	0.273	0.066	0.065829	monocyte-derived DC	AP2A2
YBX1	1.42473e-06	0.306552	0.982	0.94	0.0687847	monocyte-derived DC	YBX1
SUPT16H	1.42892e-06	0.365043	0.491	0.181	0.0689868	monocyte-derived DC	SUPT16H
SUCLG1	1.45897e-06	0.278386	0.618	0.244	0.0704377	monocyte-derived DC	SUCLG1
POLE3	1.48734e-06	0.346298	0.545	0.216	0.0718071	monocyte-derived DC	POLE3
ATP5H	1.51084e-06	0.393031	0.909	0.564	0.0729417	monocyte-derived DC	ATP5H
NAA20	1.52558e-06	0.314843	0.327	0.093	0.0736537	monocyte-derived DC	NAA20
NUDT1	1.59759e-06	0.268466	0.364	0.107	0.0771302	monocyte-derived DC	NUDT1
HAVCR2	1.59993e-06	0.40848	0.727	0.362	0.0772431	monocyte-derived DC	HAVCR2
COX20	1.65739e-06	0.250456	0.473	0.162	0.0800173	monocyte-derived DC	COX20
SLC39A1	1.84043e-06	0.291213	0.636	0.255	0.0888542	monocyte-derived DC	SLC39A1
HEXA	1.86551e-06	0.410158	0.582	0.238	0.0900649	monocyte-derived DC	HEXA
JUN	1.93499e-06	0.419851	0.945	0.77	0.0934196	monocyte-derived DC	JUN
PAPSS1	1.96039e-06	0.308321	0.436	0.151	0.0946456	monocyte-derived DC	PAPSS1
SNX6	2.05533e-06	0.402176	0.491	0.192	0.099229	monocyte-derived DC	SNX6
SDF2L1	2.05649e-06	0.311724	0.345	0.101	0.0992852	monocyte-derived DC	SDF2L1
NDUFB4	2.08386e-06	0.412024	0.618	0.288	0.100607	monocyte-derived DC	NDUFB4
SNRPG	2.10362e-06	0.469543	0.691	0.348	0.101561	monocyte-derived DC	SNRPG
UQCRH	2.11426e-06	0.354402	0.964	0.644	0.102075	monocyte-derived DC	UQCRH
SSB	2.1606e-06	0.415728	0.673	0.345	0.104311	monocyte-derived DC	SSB
G6PC3	2.1893e-06	0.324707	0.455	0.162	0.105697	monocyte-derived DC	G6PC3
HCFC1R1	2.19185e-06	0.307731	0.382	0.123	0.10582	monocyte-derived DC	HCFC1R1
P4HB	2.22301e-06	0.409263	0.564	0.247	0.107324	monocyte-derived DC	P4HB
ABRACL	2.25849e-06	0.277119	0.582	0.236	0.109038	monocyte-derived DC	ABRACL
EIF2AK2	2.34942e-06	0.301348	0.4	0.132	0.113428	monocyte-derived DC	EIF2AK2
CX3CR1	2.43465e-06	0.273957	0.309	0.082	0.117543	monocyte-derived DC	CX3CR1
IFI27L2	2.47049e-06	0.269506	0.364	0.11	0.119273	monocyte-derived DC	IFI27L2
CHCHD2	2.68747e-06	0.433466	0.818	0.504	0.129749	monocyte-derived DC	CHCHD2
EIF5A	2.7491e-06	0.385601	0.618	0.271	0.132724	monocyte-derived DC	EIF5A
NDUFS6	2.78814e-06	0.348999	0.564	0.225	0.134609	monocyte-derived DC	NDUFS6
EMC7	2.85454e-06	0.28872	0.527	0.203	0.137814	monocyte-derived DC	EMC7
CD164	2.87607e-06	0.430178	0.818	0.452	0.138854	monocyte-derived DC	CD164
TTYH3	2.97261e-06	0.383108	0.473	0.178	0.143514	monocyte-derived DC	TTYH3
ABCC5	3.01088e-06	0.254509	0.273	0.068	0.145362	monocyte-derived DC	ABCC5
NAA50	3.07083e-06	0.366085	0.509	0.208	0.148257	monocyte-derived DC	NAA50
MYL6	3.13543e-06	0.450642	0.964	0.885	0.151375	monocyte-derived DC	MYL6
MFSD1	3.22187e-06	0.442034	0.909	0.619	0.155549	monocyte-derived DC	MFSD1
TPST2	3.26501e-06	0.320664	0.309	0.088	0.157632	monocyte-derived DC	TPST2
ROMO1	3.28567e-06	0.329842	0.582	0.241	0.158629	monocyte-derived DC	ROMO1
SERF2	3.29955e-06	0.472996	0.982	0.819	0.159299	monocyte-derived DC	SERF2
NDUFA6	3.39479e-06	0.26832	0.618	0.249	0.163897	monocyte-derived DC	NDUFA6
GMPS	3.46456e-06	0.271332	0.327	0.096	0.167265	monocyte-derived DC	GMPS
PSMB8	3.56491e-06	0.323056	0.727	0.353	0.17211	monocyte-derived DC	PSMB8
PPDPF	3.59553e-06	0.411273	0.691	0.332	0.173589	monocyte-derived DC	PPDPF
BANF1	3.63995e-06	0.286888	0.745	0.34	0.175733	monocyte-derived DC	BANF1
DRAP1	4.13298e-06	0.332837	0.618	0.274	0.199536	monocyte-derived DC	DRAP1
SRPRB	4.18248e-06	0.285768	0.309	0.088	0.201926	monocyte-derived DC	SRPRB
PPM1G	4.27286e-06	0.385951	0.582	0.258	0.206289	monocyte-derived DC	PPM1G
GPN1	4.51711e-06	0.282669	0.273	0.071	0.218082	monocyte-derived DC	GPN1
CAPZA1	4.60935e-06	0.435603	0.782	0.444	0.222535	monocyte-derived DC	CAPZA1
RAB5C	4.68621e-06	0.402759	0.618	0.285	0.226246	monocyte-derived DC	RAB5C
VTI1B	4.82814e-06	0.2865	0.527	0.203	0.233098	monocyte-derived DC	VTI1B
CLEC11A	4.98178e-06	0.343376	0.291	0.079	0.240515	monocyte-derived DC	CLEC11A
NUDT21	4.99865e-06	0.278003	0.4	0.137	0.24133	monocyte-derived DC	NUDT21
HSP90B1	5.0331e-06	0.475564	0.873	0.685	0.242993	monocyte-derived DC	HSP90B1
SEC22B	5.10187e-06	0.250869	0.364	0.115	0.246313	monocyte-derived DC	SEC22B
GLRX5	5.34168e-06	0.300349	0.291	0.082	0.257891	monocyte-derived DC	GLRX5
TMPO	5.55941e-06	0.293289	0.418	0.153	0.268403	monocyte-derived DC	TMPO
SPCS3	5.72101e-06	0.344193	0.673	0.334	0.276204	monocyte-derived DC	SPCS3
WSB2	5.83781e-06	0.315057	0.4	0.137	0.281844	monocyte-derived DC	WSB2
RRAGD	5.91474e-06	0.32392	0.255	0.066	0.285558	monocyte-derived DC	RRAGD
SERPINB6	5.99136e-06	0.309994	0.655	0.274	0.289257	monocyte-derived DC	SERPINB6
GPX1	6.15448e-06	0.490472	0.964	0.699	0.297132	monocyte-derived DC	GPX1
BMP2K	6.24576e-06	0.271747	0.582	0.238	0.301539	monocyte-derived DC	BMP2K
RB1	6.48979e-06	0.332968	0.636	0.299	0.313321	monocyte-derived DC	RB1
ZCRB1	6.92698e-06	0.267786	0.509	0.203	0.334428	monocyte-derived DC	ZCRB1
SCFD1	7.04876e-06	0.285667	0.382	0.123	0.340307	monocyte-derived DC	SCFD1
PTMA	7.20685e-06	0.310204	1	0.981	0.34794	monocyte-derived DC	PTMA
TPR	7.24481e-06	0.278283	0.6	0.268	0.349772	monocyte-derived DC	TPR
CISD2	7.4799e-06	0.251759	0.4	0.137	0.361122	monocyte-derived DC	CISD2
GNB4	7.59126e-06	0.331208	0.4	0.142	0.366499	monocyte-derived DC	GNB4
CD180	7.99081e-06	0.260703	0.309	0.093	0.385788	monocyte-derived DC	CD180
NCEH1	8.25022e-06	0.255582	0.291	0.082	0.398313	monocyte-derived DC	NCEH1
MRPL37	8.44729e-06	0.282495	0.418	0.148	0.407827	monocyte-derived DC	MRPL37
GLRX	8.57485e-06	0.287494	0.673	0.318	0.413985	monocyte-derived DC	GLRX
DNASE2	9.05138e-06	0.323628	0.4	0.145	0.436992	monocyte-derived DC	DNASE2
GSN	9.06656e-06	0.374931	0.891	0.625	0.437724	monocyte-derived DC	GSN
TMEM109	9.21515e-06	0.349402	0.509	0.205	0.444898	monocyte-derived DC	TMEM109
FRG1	9.32194e-06	0.264324	0.418	0.148	0.450054	monocyte-derived DC	FRG1
DCK	9.71962e-06	0.32457	0.527	0.219	0.469254	monocyte-derived DC	DCK
SSRP1	1.00191e-05	0.350673	0.545	0.236	0.483713	monocyte-derived DC	SSRP1
ARPC5	1.01656e-05	0.410859	0.873	0.649	0.490784	monocyte-derived DC	ARPC5
ANP32E	1.06831e-05	0.442875	0.455	0.189	0.515768	monocyte-derived DC	ANP32E
NDUFB1	1.07262e-05	0.368427	0.764	0.433	0.517849	monocyte-derived DC	NDUFB1
OLR1	1.08331e-05	0.38718	0.727	0.397	0.523009	monocyte-derived DC	OLR1
PSMA4	1.10788e-05	0.326293	0.673	0.312	0.534875	monocyte-derived DC	PSMA4
MCM5	1.11133e-05	0.314079	0.345	0.112	0.53654	monocyte-derived DC	MCM5
HTATSF1	1.1222e-05	0.295547	0.418	0.153	0.541789	monocyte-derived DC	HTATSF1
TMEM14B	1.15513e-05	0.250649	0.509	0.205	0.557684	monocyte-derived DC	TMEM14B
RAB8A	1.18257e-05	0.283937	0.6	0.252	0.570934	monocyte-derived DC	RAB8A
PSMA5	1.20866e-05	0.262433	0.527	0.211	0.583531	monocyte-derived DC	PSMA5
DNAJC8	1.26943e-05	0.25457	0.545	0.227	0.612866	monocyte-derived DC	DNAJC8
ABCA1	1.36589e-05	0.334942	0.382	0.137	0.659439	monocyte-derived DC	ABCA1
CYBB	1.37245e-05	0.468805	0.855	0.534	0.662605	monocyte-derived DC	CYBB
S100A6	1.43845e-05	0.392085	0.909	0.668	0.694467	monocyte-derived DC	S100A6
HDGF	1.46167e-05	0.40076	0.745	0.436	0.705678	monocyte-derived DC	HDGF
ERO1A	1.55383e-05	0.277822	0.418	0.159	0.750173	monocyte-derived DC	ERO1A
NDUFS2	1.61512e-05	0.270466	0.527	0.216	0.779763	monocyte-derived DC	NDUFS2
TMEM50A	1.64459e-05	0.317991	0.764	0.405	0.793994	monocyte-derived DC	TMEM50A
DBI	1.65501e-05	0.485235	0.909	0.644	0.799021	monocyte-derived DC	DBI
RAF1	1.74695e-05	0.262705	0.327	0.104	0.843411	monocyte-derived DC	RAF1
SF3A3	1.83394e-05	0.354946	0.491	0.203	0.885407	monocyte-derived DC	SF3A3
CAPZB	1.96606e-05	0.443038	0.909	0.622	0.949195	monocyte-derived DC	CAPZB
SUCLG2	2.17333e-05	0.306837	0.436	0.17	1	monocyte-derived DC	SUCLG2
ARF3	2.1998e-05	0.303858	0.582	0.274	1	monocyte-derived DC	ARF3
NUP62	2.22095e-05	0.260364	0.545	0.23	1	monocyte-derived DC	NUP62
PDIA3	2.25814e-05	0.42317	0.873	0.627	1	monocyte-derived DC	PDIA3
NDUFA1	2.26559e-05	0.371533	0.927	0.679	1	monocyte-derived DC	NDUFA1
FNDC3B	2.27178e-05	0.279596	0.4	0.153	1	monocyte-derived DC	FNDC3B
NDUFAB1	2.66079e-05	0.289184	0.582	0.266	1	monocyte-derived DC	NDUFAB1
DAD1	2.68538e-05	0.296086	0.655	0.318	1	monocyte-derived DC	DAD1
PLP2	2.87374e-05	0.269019	0.745	0.408	1	monocyte-derived DC	PLP2
MRPL41	2.97255e-05	0.287962	0.418	0.159	1	monocyte-derived DC	MRPL41
HSPA1B	2.98987e-05	0.407345	0.909	0.66	1	monocyte-derived DC	HSPA1B
MAP4	3.01148e-05	0.293306	0.473	0.186	1	monocyte-derived DC	MAP4
ZC3H13	3.16963e-05	0.260359	0.491	0.205	1	monocyte-derived DC	ZC3H13
ERP29	3.23332e-05	0.299776	0.873	0.553	1	monocyte-derived DC	ERP29
UQCRQ	3.28527e-05	0.401547	0.745	0.422	1	monocyte-derived DC	UQCRQ
SLC35B1	3.32077e-05	0.290502	0.4	0.153	1	monocyte-derived DC	SLC35B1
LMAN2	3.37348e-05	0.367306	0.491	0.205	1	monocyte-derived DC	LMAN2
TXN2	3.46589e-05	0.297482	0.473	0.197	1	monocyte-derived DC	TXN2
LILRB4	3.68238e-05	0.252159	0.527	0.233	1	monocyte-derived DC	LILRB4
MRPS15	3.77859e-05	0.255368	0.436	0.167	1	monocyte-derived DC	MRPS15
SSR3	3.96495e-05	0.286633	0.818	0.427	1	monocyte-derived DC	SSR3
TRAPPC1	4.02854e-05	0.314802	0.491	0.216	1	monocyte-derived DC	TRAPPC1
RAD21	4.36787e-05	0.333824	0.655	0.342	1	monocyte-derived DC	RAD21
CXXC5	4.39163e-05	0.2626	0.291	0.093	1	monocyte-derived DC	CXXC5
ACTN4	4.6108e-05	0.316737	0.545	0.266	1	monocyte-derived DC	ACTN4
AKR1A1	4.70713e-05	0.278419	0.6	0.279	1	monocyte-derived DC	AKR1A1
USF2	4.7146e-05	0.290891	0.655	0.312	1	monocyte-derived DC	USF2
CBX3	4.78274e-05	0.289719	0.818	0.507	1	monocyte-derived DC	CBX3
USMG5	4.84322e-05	0.353323	0.709	0.359	1	monocyte-derived DC	USMG5
SF3B6	4.91288e-05	0.261289	0.4	0.151	1	monocyte-derived DC	SF3B6
KHSRP	4.93378e-05	0.297973	0.655	0.318	1	monocyte-derived DC	KHSRP
CAP1	4.95279e-05	0.365691	0.873	0.641	1	monocyte-derived DC	CAP1
PSMD2	5.02498e-05	0.313738	0.473	0.211	1	monocyte-derived DC	PSMD2
CEBPG	5.03347e-05	0.311655	0.291	0.093	1	monocyte-derived DC	CEBPG
NUP50	5.12378e-05	0.268859	0.364	0.134	1	monocyte-derived DC	NUP50
SQRDL	5.21197e-05	0.276951	0.418	0.17	1	monocyte-derived DC	SQRDL
ZMAT2	5.26699e-05	0.30241	0.545	0.249	1	monocyte-derived DC	ZMAT2
RNPS1	5.28798e-05	0.295756	0.527	0.244	1	monocyte-derived DC	RNPS1
C19orf43	5.41611e-05	0.284075	0.727	0.384	1	monocyte-derived DC	C19orf43
TYROBP	5.46922e-05	0.418969	1	0.879	1	monocyte-derived DC	TYROBP
HNRNPA2B1	5.47935e-05	0.356198	0.964	0.882	1	monocyte-derived DC	HNRNPA2B1
GLO1	5.82676e-05	0.292544	0.655	0.321	1	monocyte-derived DC	GLO1
LAMTOR1	6.08592e-05	0.258721	0.618	0.293	1	monocyte-derived DC	LAMTOR1
CECR1	6.41877e-05	0.313796	0.782	0.485	1	monocyte-derived DC	CECR1
COX7A2	6.86764e-05	0.349586	0.782	0.496	1	monocyte-derived DC	COX7A2
MRPL18	6.94172e-05	0.251302	0.618	0.293	1	monocyte-derived DC	MRPL18
PSMC2	7.13775e-05	0.331927	0.473	0.208	1	monocyte-derived DC	PSMC2
ARPC4	7.61983e-05	0.278571	0.691	0.348	1	monocyte-derived DC	ARPC4
HNRNPUL2	7.91301e-05	0.252397	0.473	0.2	1	monocyte-derived DC	HNRNPUL2
RPS27L	8.42204e-05	0.297395	0.582	0.277	1	monocyte-derived DC	RPS27L
SNX5	8.60785e-05	0.256846	0.782	0.395	1	monocyte-derived DC	SNX5
RHOB	8.83572e-05	0.365632	0.836	0.526	1	monocyte-derived DC	RHOB
ATP6V1B2	9.09424e-05	0.272599	0.782	0.419	1	monocyte-derived DC	ATP6V1B2
ITGB1	9.19696e-05	0.41172	0.782	0.482	1	monocyte-derived DC	ITGB1
RAC1	9.69868e-05	0.303879	0.945	0.753	1	monocyte-derived DC	RAC1
PTGES3	9.90584e-05	0.365244	0.745	0.449	1	monocyte-derived DC	PTGES3
ATRAID	0.000102977	0.307286	0.527	0.255	1	monocyte-derived DC	ATRAID
EZH2	0.000103337	0.319343	0.436	0.195	1	monocyte-derived DC	EZH2
MPC2	0.000104056	0.261878	0.455	0.184	1	monocyte-derived DC	MPC2
SLC7A7	0.000114128	0.31854	0.491	0.219	1	monocyte-derived DC	SLC7A7
HSP90AA1	0.000118401	0.250649	1	0.973	1	monocyte-derived DC	HSP90AA1
HNRNPA3	0.00011906	0.293555	0.945	0.679	1	monocyte-derived DC	HNRNPA3
COPE	0.000119442	0.269676	0.418	0.17	1	monocyte-derived DC	COPE
SERBP1	0.000131452	0.309556	0.8	0.479	1	monocyte-derived DC	SERBP1
GRB2	0.000139524	0.327195	0.855	0.573	1	monocyte-derived DC	GRB2
ERP44	0.000143782	0.252971	0.655	0.323	1	monocyte-derived DC	ERP44
SRSF7	0.00014506	0.280169	0.964	0.652	1	monocyte-derived DC	SRSF7
CCT2	0.000147745	0.292866	0.6	0.307	1	monocyte-derived DC	CCT2
HNRNPR	0.000150727	0.334555	0.691	0.381	1	monocyte-derived DC	HNRNPR
HSD17B11	0.00016053	0.332365	0.582	0.299	1	monocyte-derived DC	HSD17B11
LRPAP1	0.000162448	0.309713	0.273	0.096	1	monocyte-derived DC	LRPAP1
EPB41L2	0.000198962	0.285832	0.6	0.296	1	monocyte-derived DC	EPB41L2
COX7B	0.000208829	0.253506	0.582	0.285	1	monocyte-derived DC	COX7B
PSMB3	0.000220424	0.281198	0.582	0.288	1	monocyte-derived DC	PSMB3
RNF130	0.000221532	0.266376	0.891	0.6	1	monocyte-derived DC	RNF130
GUSB	0.000222681	0.264239	0.509	0.252	1	monocyte-derived DC	GUSB
PPP4C	0.000224269	0.259733	0.509	0.247	1	monocyte-derived DC	PPP4C
AK2	0.000235459	0.284018	0.545	0.279	1	monocyte-derived DC	AK2
PSMD7	0.000246648	0.253618	0.564	0.274	1	monocyte-derived DC	PSMD7
SNRPF	0.000251402	0.270674	0.655	0.342	1	monocyte-derived DC	SNRPF
PSMB9	0.000260681	0.29346	0.564	0.285	1	monocyte-derived DC	PSMB9
UBE2I	0.000267915	0.319754	0.6	0.307	1	monocyte-derived DC	UBE2I
ATP5C1	0.000271016	0.286692	0.636	0.359	1	monocyte-derived DC	ATP5C1
TMBIM1	0.000275457	0.323829	0.618	0.334	1	monocyte-derived DC	TMBIM1
MORC3	0.00028761	0.292608	0.291	0.107	1	monocyte-derived DC	MORC3
EIF2S2	0.000298416	0.288572	0.673	0.373	1	monocyte-derived DC	EIF2S2
ARF1	0.00032062	0.298395	0.727	0.444	1	monocyte-derived DC	ARF1
TPM4	0.000332221	0.254909	0.909	0.63	1	monocyte-derived DC	TPM4
DAZAP1	0.000335157	0.250115	0.509	0.241	1	monocyte-derived DC	DAZAP1
PEBP1	0.00036577	0.266119	0.818	0.559	1	monocyte-derived DC	PEBP1
CCT4	0.000369422	0.307131	0.691	0.384	1	monocyte-derived DC	CCT4
COX6B1	0.00038202	0.300112	0.927	0.685	1	monocyte-derived DC	COX6B1
UBE2L6	0.000391617	0.273198	0.491	0.236	1	monocyte-derived DC	UBE2L6
UNC5B	0.000398006	0.299692	0.291	0.115	1	monocyte-derived DC	UNC5B
SET	0.000461938	0.351524	0.909	0.66	1	monocyte-derived DC	SET
GOLGA7	0.000466514	0.252447	0.582	0.296	1	monocyte-derived DC	GOLGA7
ATP6AP1	0.000492062	0.267411	0.782	0.518	1	monocyte-derived DC	ATP6AP1
NDUFA4	0.000542222	0.300862	0.855	0.668	1	monocyte-derived DC	NDUFA4
RAB1A	0.000552926	0.255066	0.745	0.433	1	monocyte-derived DC	RAB1A
GMFG	0.000568721	0.268617	0.709	0.458	1	monocyte-derived DC	GMFG
APBB1IP	0.000592315	0.302456	0.655	0.351	1	monocyte-derived DC	APBB1IP
KDELR1	0.000619008	0.272725	0.673	0.375	1	monocyte-derived DC	KDELR1
TMEM59	0.000738703	0.250459	0.709	0.389	1	monocyte-derived DC	TMEM59
ARL6IP1	0.000765766	0.445872	0.691	0.46	1	monocyte-derived DC	ARL6IP1
CD84	0.000786191	0.29712	0.564	0.293	1	monocyte-derived DC	CD84
XRCC5	0.000786484	0.281961	0.655	0.411	1	monocyte-derived DC	XRCC5
COX5A	0.000789219	0.256382	0.764	0.471	1	monocyte-derived DC	COX5A
CCL3L3	0.000797952	0.549102	0.582	0.359	1	monocyte-derived DC	CCL3L3
CD72	0.000809776	0.289994	0.327	0.142	1	monocyte-derived DC	CD72
MT2A	0.00091019	0.574272	0.509	0.288	1	monocyte-derived DC	MT2A
TMSB4XP4	0.000936954	0.282048	0.582	0.315	1	monocyte-derived DC	TMSB4XP4
REEP5	0.000971472	0.327554	0.636	0.392	1	monocyte-derived DC	REEP5
SUMO2	0.0010137	0.304701	0.836	0.622	1	monocyte-derived DC	SUMO2
CKS2	0.00103422	0.258103	0.764	0.474	1	monocyte-derived DC	CKS2
NCL	0.00106374	0.290536	0.945	0.786	1	monocyte-derived DC	NCL
HNRNPD	0.00110606	0.277386	0.782	0.499	1	monocyte-derived DC	HNRNPD
ATP6V0D1	0.0011703	0.267221	0.8	0.548	1	monocyte-derived DC	ATP6V0D1
CCL4L2	0.00123182	0.695811	0.527	0.293	1	monocyte-derived DC	CCL4L2
SPN	0.00130294	0.264582	0.418	0.216	1	monocyte-derived DC	SPN
MRPL51	0.00132684	0.271663	0.436	0.216	1	monocyte-derived DC	MRPL51
NDUFS5	0.00135308	0.338348	0.764	0.493	1	monocyte-derived DC	NDUFS5
SNHG12	0.00149592	0.310025	0.618	0.392	1	monocyte-derived DC	SNHG12
RNPEP	0.00152338	0.287139	0.455	0.241	1	monocyte-derived DC	RNPEP
UCP2	0.00173828	0.328309	0.673	0.49	1	monocyte-derived DC	UCP2
PTMAP5	0.00178299	0.285108	0.873	0.603	1	monocyte-derived DC	PTMAP5
KPNA6	0.00189438	0.273355	0.255	0.104	1	monocyte-derived DC	KPNA6
GNS	0.00201134	0.277674	0.382	0.189	1	monocyte-derived DC	GNS
SRSF11	0.00215024	0.301918	0.8	0.578	1	monocyte-derived DC	SRSF11
APH1A	0.00215978	0.254062	0.618	0.37	1	monocyte-derived DC	APH1A
PLIN2	0.00236406	0.290211	0.655	0.416	1	monocyte-derived DC	PLIN2
FBP1	0.00237388	0.323541	0.545	0.329	1	monocyte-derived DC	FBP1
FTH1P10	0.00312119	0.301505	0.891	0.633	1	monocyte-derived DC	FTH1P10
HSPD1	0.00312998	0.336316	0.8	0.63	1	monocyte-derived DC	HSPD1
TMX4	0.00333729	0.290775	0.345	0.17	1	monocyte-derived DC	TMX4
HNRNPDL	0.00397543	0.252948	0.927	0.795	1	monocyte-derived DC	HNRNPDL
GNAI2	0.00402906	0.275475	0.818	0.567	1	monocyte-derived DC	GNAI2
KPNB1	0.00410277	0.284249	0.727	0.482	1	monocyte-derived DC	KPNB1
MSN	0.00416383	0.26982	0.909	0.663	1	monocyte-derived DC	MSN
BAG3	0.00434515	0.531393	0.509	0.299	1	monocyte-derived DC	BAG3
IL1RN	0.00463813	0.392428	0.473	0.268	1	monocyte-derived DC	IL1RN
PRDM1	0.00589685	0.288349	0.473	0.271	1	monocyte-derived DC	PRDM1
FAM49B	0.00644664	0.270515	0.836	0.614	1	monocyte-derived DC	FAM49B
SDC2	0.00826813	0.299582	0.255	0.123	1	monocyte-derived DC	SDC2
LAD1	5.22371e-60	1.36668	0.647	0	2.52196e-55	CCR7+ DC	LAD1
GCSAM	3.06483e-40	0.837775	0.529	0.005	1.47967e-35	CCR7+ DC	GCSAM
CD200	3.20768e-39	1.12211	0.588	0.01	1.54863e-34	CCR7+ DC	CD200
NCCRP1	1.81377e-38	1.43375	0.412	0	8.75672e-34	CCR7+ DC	NCCRP1
CCL22	1.03289e-34	3.29953	0.824	0.045	4.9867e-30	CCR7+ DC	CCL22
AOC1	1.01016e-33	1.44602	0.412	0.002	4.87697e-29	CCR7+ DC	AOC1
LAMP3	2.32648e-31	2.55117	0.882	0.067	1.1232e-26	CCR7+ DC	LAMP3
DSG2	4.11145e-30	1.14421	0.588	0.02	1.98497e-25	CCR7+ DC	DSG2
ADAM12	1.8388e-28	0.914634	0.353	0.002	8.87755e-24	CCR7+ DC	ADAM12
MMP25	6.89907e-27	0.689718	0.412	0.007	3.3308e-22	CCR7+ DC	MMP25
CCR7	1.36588e-25	2.23811	0.824	0.072	6.59433e-21	CCR7+ DC	CCR7
GPR157	2.10843e-22	1.76545	0.824	0.092	1.01793e-17	CCR7+ DC	GPR157
IL32	3.17788e-22	1.40834	0.588	0.037	1.53425e-17	CCR7+ DC	IL32
SLC22A23	6.06727e-22	0.961853	0.471	0.02	2.92922e-17	CCR7+ DC	SLC22A23
IDO1	6.55069e-21	2.05428	0.706	0.065	3.16261e-16	CCR7+ DC	IDO1
IL7R	1.70018e-20	2.53548	0.824	0.102	8.20832e-16	CCR7+ DC	IL7R
S1PR1	6.05826e-20	0.547297	0.294	0.005	2.92487e-15	CCR7+ DC	S1PR1
LRRC61	7.18094e-20	0.388243	0.294	0.005	3.46689e-15	CCR7+ DC	LRRC61
SLCO5A1	1.01851e-19	0.664239	0.353	0.01	4.91725e-15	CCR7+ DC	SLCO5A1
ACHE	1.0968e-19	0.594443	0.294	0.005	5.29526e-15	CCR7+ DC	ACHE
IDO2	6.74349e-18	0.708263	0.353	0.012	3.25569e-13	CCR7+ DC	IDO2
PTGIR	2.33146e-17	0.963535	0.529	0.04	1.1256e-12	CCR7+ DC	PTGIR
FSCN1	1.21799e-16	2.20415	0.824	0.146	5.88035e-12	CCR7+ DC	FSCN1
MGLL	3.5363e-16	0.926716	0.588	0.057	1.70729e-11	CCR7+ DC	MGLL
NRP2	3.59426e-16	1.21331	0.529	0.047	1.73527e-11	CCR7+ DC	NRP2
KIAA0922	5.32456e-16	1.11868	0.647	0.074	2.57065e-11	CCR7+ DC	KIAA0922
SYNPO	1.7067e-15	0.659365	0.294	0.01	8.23978e-11	CCR7+ DC	SYNPO
LY75	1.51692e-14	0.893575	0.647	0.084	7.32355e-10	CCR7+ DC	LY75
BIRC3	5.84796e-14	2.51469	0.941	0.3	2.82334e-09	CCR7+ DC	BIRC3
CD274	6.78279e-14	0.701267	0.294	0.012	3.27466e-09	CCR7+ DC	CD274
ZEB1	8.63247e-14	0.71849	0.529	0.052	4.16767e-09	CCR7+ DC	ZEB1
RAB9A	1.0369e-13	0.993335	0.706	0.114	5.00606e-09	CCR7+ DC	RAB9A
TSPAN13	2.82634e-13	0.768804	0.353	0.022	1.36453e-08	CCR7+ DC	TSPAN13
ARHGAP10	5.37892e-13	1.13989	0.588	0.082	2.59689e-08	CCR7+ DC	ARHGAP10
ARNTL2	5.44807e-13	0.742634	0.412	0.032	2.63028e-08	CCR7+ DC	ARNTL2
TXNP6	1.34349e-12	1.57601	0.706	0.129	6.48622e-08	CCR7+ DC	TXNP6
TNFSF4	2.11343e-12	0.819072	0.353	0.025	1.02034e-07	CCR7+ DC	TNFSF4
TBC1D4	4.82015e-11	1.37809	0.529	0.077	2.32712e-06	CCR7+ DC	TBC1D4
TVP23A	5.58546e-11	0.990468	0.529	0.072	2.6966e-06	CCR7+ DC	TVP23A
MARCKS1	6.71464e-11	1.41935	0.941	0.337	3.24176e-06	CCR7+ DC	MARCKS
ARAP2	1.32337e-10	0.85712	0.529	0.079	6.38909e-06	CCR7+ DC	ARAP2
P2RY8	1.79239e-10	0.749834	0.353	0.032	8.65349e-06	CCR7+ DC	P2RY8
WFDC21P	2.39231e-10	1.96655	0.765	0.186	1.15498e-05	CCR7+ DC	WFDC21P
SLC41A2	3.05365e-10	0.724356	0.529	0.077	1.47427e-05	CCR7+ DC	SLC41A2
H6PD	3.60123e-10	0.76573	0.412	0.047	1.73864e-05	CCR7+ DC	H6PD
MREG	8.17577e-10	0.93915	0.412	0.05	3.94718e-05	CCR7+ DC	MREG
TXN	1.38177e-09	2.6792	0.941	0.536	6.67107e-05	CCR7+ DC	TXN
MTMR4	1.66064e-09	0.621852	0.353	0.035	8.01738e-05	CCR7+ DC	MTMR4
RAB30	1.90263e-09	0.7676	0.353	0.037	9.1857e-05	CCR7+ DC	RAB30
MYO1G	3.62828e-09	0.588297	0.294	0.025	0.00017517	CCR7+ DC	MYO1G
DAPP1	1.16605e-08	1.1297	0.765	0.228	0.00056296	CCR7+ DC	DAPP1
CSF2RB	1.25555e-08	0.980204	0.706	0.194	0.000606168	CCR7+ DC	CSF2RB
JADE3	2.76419e-08	0.500124	0.294	0.03	0.00133452	CCR7+ DC	JADE3
POGLUT1	3.53005e-08	1.09158	0.412	0.065	0.00170427	CCR7+ DC	POGLUT1
ABCB10	3.83236e-08	0.578246	0.412	0.062	0.00185022	CCR7+ DC	ABCB10
ETS1	4.44691e-08	0.543934	0.294	0.03	0.00214692	CCR7+ DC	ETS1
ISCU	4.48932e-08	1.10004	0.706	0.208	0.0021674	CCR7+ DC	ISCU
MARCKSL1	4.98147e-08	1.67002	0.765	0.31	0.002405	CCR7+ DC	MARCKSL1
ANXA7	5.20289e-08	0.95232	0.765	0.256	0.0025119	CCR7+ DC	ANXA7
RUBCN	6.47491e-08	0.733643	0.471	0.084	0.00312602	CCR7+ DC	RUBCN
CERS6	6.94443e-08	1.3285	0.647	0.206	0.0033527	CCR7+ DC	CERS6
B2M1	8.11787e-08	0.535143	1	0.998	0.00391923	CCR7+ DC	B2M
SPIB	8.85286e-08	0.624931	0.471	0.079	0.00427407	CCR7+ DC	SPIB
MTSS1	1.31532e-07	0.49475	0.412	0.062	0.00635023	CCR7+ DC	MTSS1
CCL17	1.80946e-07	1.35497	0.412	0.067	0.00873589	CCR7+ DC	CCL17
NUB1	1.96378e-07	1.49352	0.765	0.303	0.00948094	CCR7+ DC	NUB1
FAM60A	2.63165e-07	0.582732	0.471	0.089	0.0127054	CCR7+ DC	FAM60A
SLC7A11	2.77146e-07	0.438261	0.294	0.032	0.0133803	CCR7+ DC	SLC7A11
IL15	3.75462e-07	0.411606	0.294	0.035	0.0181269	CCR7+ DC	IL15
C17orf96	3.84826e-07	0.561754	0.353	0.052	0.018579	CCR7+ DC	C17orf96
AUTS2	4.35668e-07	0.394807	0.294	0.035	0.0210336	CCR7+ DC	AUTS2
TRABD2A	5.33266e-07	0.564594	0.353	0.052	0.0257455	CCR7+ DC	TRABD2A
TRAF5	5.87094e-07	0.78552	0.412	0.074	0.0283443	CCR7+ DC	TRAF5
JAK1	7.27094e-07	0.827621	0.765	0.323	0.0351034	CCR7+ DC	JAK1
TXNP4	8.91863e-07	0.44465	0.294	0.037	0.0430582	CCR7+ DC	TXNP4
RAB5B	1.9628e-06	0.811536	0.588	0.164	0.0947619	CCR7+ DC	RAB5B
DUSP5	2.01855e-06	1.47901	0.765	0.387	0.0974537	CCR7+ DC	DUSP5
ID2	2.38128e-06	1.0209	1	0.873	0.114966	CCR7+ DC	ID2
ACTB1	3.18147e-06	0.799	1	1	0.153598	CCR7+ DC	ACTB
EEF1A1	3.27738e-06	0.726313	1	1	0.158229	CCR7+ DC	EEF1A1
RASSF4	3.37101e-06	1.17456	0.765	0.325	0.162749	CCR7+ DC	RASSF4
EZH1	3.88338e-06	0.503535	0.294	0.042	0.187486	CCR7+ DC	EZH1
TMEM176B	4.04775e-06	1.08466	0.824	0.404	0.195421	CCR7+ DC	TMEM176B
SPRED2	4.55175e-06	0.411636	0.353	0.06	0.219754	CCR7+ DC	SPRED2
IRF4	5.5292e-06	0.666213	0.529	0.141	0.266944	CCR7+ DC	IRF4
EBI3	5.94525e-06	1.714	0.471	0.124	0.287031	CCR7+ DC	EBI3
REPIN1	6.07508e-06	0.742395	0.588	0.199	0.293299	CCR7+ DC	REPIN1
VIMP	6.16168e-06	0.623438	0.647	0.218	0.29748	CCR7+ DC	VIMP
ACTG1	6.3029e-06	0.623565	1	0.988	0.304298	CCR7+ DC	ACTG1
PSEN2	7.83025e-06	0.439544	0.294	0.045	0.378037	CCR7+ DC	PSEN2
GRSF1	8.67917e-06	1.06531	0.588	0.216	0.419022	CCR7+ DC	GRSF1
PPM1K	8.97253e-06	0.784422	0.471	0.122	0.433185	CCR7+ DC	PPM1K
GSTP1	9.75695e-06	0.859886	1	0.707	0.471056	CCR7+ DC	GSTP1
MINK1	1.23095e-05	0.733071	0.471	0.122	0.594291	CCR7+ DC	MINK1
CDK21	1.24032e-05	1.16844	0.353	0.072	0.598816	CCR7+ DC	CDK2
TUBB1	1.64492e-05	0.708193	0.882	0.429	0.794149	CCR7+ DC	TUBB
CDK17	1.70988e-05	0.445133	0.412	0.089	0.825515	CCR7+ DC	CDK17
KIF2A	1.74747e-05	1.08557	0.471	0.136	0.843662	CCR7+ DC	KIF2A
TOMM34	1.91855e-05	0.649172	0.412	0.097	0.926259	CCR7+ DC	TOMM34
TCF25	2.06598e-05	0.694128	0.824	0.375	0.997436	CCR7+ DC	TCF25
ATL2	2.64465e-05	0.645086	0.412	0.094	1	CCR7+ DC	ATL2
CLIC2	2.9496e-05	1.06757	0.647	0.268	1	CCR7+ DC	CLIC2
HLA-F	3.07095e-05	0.946417	0.824	0.412	1	CCR7+ DC	HLA-F
NFE2L1	3.07849e-05	0.952958	0.529	0.176	1	CCR7+ DC	NFE2L1
ACO2	3.73426e-05	0.746491	0.647	0.243	1	CCR7+ DC	ACO2
ARL6IP5	3.7874e-05	0.657012	1	0.648	1	CCR7+ DC	ARL6IP5
DERL1	3.83809e-05	0.572334	0.647	0.236	1	CCR7+ DC	DERL1
ZFAS1	4.68431e-05	0.949005	0.765	0.521	1	CCR7+ DC	ZFAS1
GADD45A	5.42285e-05	1.05484	0.588	0.213	1	CCR7+ DC	GADD45A
TMEM176A	5.88249e-05	1.05217	0.706	0.335	1	CCR7+ DC	TMEM176A
ST8SIA4	8.21578e-05	0.888007	0.588	0.216	1	CCR7+ DC	ST8SIA4
FNBP1	8.22866e-05	0.80664	0.765	0.397	1	CCR7+ DC	FNBP1
N4BP1	8.68458e-05	0.716493	0.471	0.151	1	CCR7+ DC	N4BP1
KDM2B	8.96602e-05	0.514403	0.529	0.166	1	CCR7+ DC	KDM2B
TMCC3	9.02458e-05	0.53739	0.412	0.109	1	CCR7+ DC	TMCC3
FMNL21	9.02458e-05	0.5187	0.412	0.109	1	CCR7+ DC	FMNL2
XPO6	9.13373e-05	0.373196	0.353	0.077	1	CCR7+ DC	XPO6
CFLAR	9.15093e-05	0.781107	0.882	0.533	1	CCR7+ DC	CFLAR
PITPNC1	9.20495e-05	0.34262	0.294	0.057	1	CCR7+ DC	PITPNC1
GABARAPL2	0.000112967	0.798572	0.765	0.419	1	CCR7+ DC	GABARAPL2
ZNF292	0.000136522	0.493186	0.471	0.141	1	CCR7+ DC	ZNF292
TMEM39A	0.00014103	0.444564	0.353	0.087	1	CCR7+ DC	TMEM39A
MAGEF1	0.000144171	0.390854	0.294	0.06	1	CCR7+ DC	MAGEF1
PNKD	0.000145372	0.503985	0.353	0.084	1	CCR7+ DC	PNKD
RAB8B	0.000146135	0.881877	0.588	0.238	1	CCR7+ DC	RAB8B
PLA2G16	0.000149668	0.413504	0.294	0.06	1	CCR7+ DC	PLA2G16
KLF13	0.000173435	0.467553	0.353	0.087	1	CCR7+ DC	KLF13
DUSP4	0.000178509	0.762163	0.588	0.236	1	CCR7+ DC	DUSP4
ZMAT3	0.000184924	0.495664	0.353	0.084	1	CCR7+ DC	ZMAT3
LYPD3	0.000185809	0.91378	0.353	0.092	1	CCR7+ DC	LYPD3
NET1	0.000198061	0.827812	0.588	0.243	1	CCR7+ DC	NET1
TFRC	0.000285011	0.742421	0.706	0.347	1	CCR7+ DC	TFRC
ZDHHC7	0.000295967	0.439193	0.588	0.221	1	CCR7+ DC	ZDHHC7
C9orf91	0.000298157	0.691535	0.353	0.094	1	CCR7+ DC	C9orf91
TTYH2	0.000316729	0.495121	0.412	0.119	1	CCR7+ DC	TTYH2
ATP11C	0.00031752	0.629016	0.294	0.067	1	CCR7+ DC	ATP11C
RPS27L1	0.000331774	0.787184	0.647	0.303	1	CCR7+ DC	RPS27L
ZFAND5	0.000335826	0.704592	0.941	0.789	1	CCR7+ DC	ZFAND5
CDK12	0.000349729	0.632882	0.412	0.129	1	CCR7+ DC	CDK12
FLOT2	0.000364096	0.680907	0.588	0.241	1	CCR7+ DC	FLOT2
ARID4A	0.000430646	0.764751	0.588	0.266	1	CCR7+ DC	ARID4A
NUAK2	0.00043983	0.781698	0.294	0.069	1	CCR7+ DC	NUAK2
NECAP2	0.000449609	0.457756	0.647	0.261	1	CCR7+ DC	NECAP2
RFX5	0.000454265	0.511463	0.529	0.191	1	CCR7+ DC	RFX5
SAMSN1	0.000460089	0.861522	0.588	0.253	1	CCR7+ DC	SAMSN1
BLVRA	0.000463735	0.613158	0.412	0.136	1	CCR7+ DC	BLVRA
GPX4	0.000465968	0.770877	0.412	0.132	1	CCR7+ DC	GPX4
CEP350	0.000511887	1.06978	0.588	0.285	1	CCR7+ DC	CEP350
ANXA6	0.000515261	0.691762	0.471	0.164	1	CCR7+ DC	ANXA6
SLC35E3	0.000518761	0.805239	0.353	0.099	1	CCR7+ DC	SLC35E3
HINT1	0.000520376	0.499273	0.882	0.752	1	CCR7+ DC	HINT1
TRAF1	0.00053397	0.427085	0.294	0.067	1	CCR7+ DC	TRAF1
FBRSL1	0.000544975	0.797435	0.412	0.139	1	CCR7+ DC	FBRSL1
IL6ST	0.000550813	0.717826	0.588	0.263	1	CCR7+ DC	IL6ST
APOBEC3G	0.000562018	0.772823	0.412	0.132	1	CCR7+ DC	APOBEC3G
PTGES2	0.000588357	0.567056	0.294	0.072	1	CCR7+ DC	PTGES2
TNFAIP2	0.000605884	0.887139	0.706	0.375	1	CCR7+ DC	TNFAIP2
SNHG15	0.000610417	0.678075	0.647	0.29	1	CCR7+ DC	SNHG15
TSPAN33	0.000630605	0.72295	0.647	0.293	1	CCR7+ DC	TSPAN33
PAN3	0.00065042	0.281579	0.353	0.094	1	CCR7+ DC	PAN3
MED13L	0.00065869	0.569221	0.647	0.303	1	CCR7+ DC	MED13L
TRADD	0.000660048	0.445699	0.294	0.069	1	CCR7+ DC	TRADD
MALAT1	0.000688491	0.701746	1	0.98	1	CCR7+ DC	MALAT1
MAP4K4	0.000792504	0.694038	0.412	0.146	1	CCR7+ DC	MAP4K4
PELI1	0.000867455	1.19263	0.471	0.199	1	CCR7+ DC	PELI1
LSP1	0.000893063	0.603092	0.765	0.543	1	CCR7+ DC	LSP1
ZMIZ2	0.00091642	0.548688	0.529	0.208	1	CCR7+ DC	ZMIZ2
ALDH2	0.0009217	0.582949	0.824	0.635	1	CCR7+ DC	ALDH2
BMP2K1	0.000958808	0.630031	0.588	0.27	1	CCR7+ DC	BMP2K
WDR33	0.000984737	0.562179	0.471	0.171	1	CCR7+ DC	WDR33
TTBK2	0.000988637	0.454706	0.294	0.074	1	CCR7+ DC	TTBK2
DGKA	0.00103933	0.717035	0.412	0.144	1	CCR7+ DC	DGKA
TRAFD1	0.0011937	0.54963	0.294	0.079	1	CCR7+ DC	TRAFD1
GBP4	0.00119517	0.612387	0.471	0.196	1	CCR7+ DC	GBP4
ETV6	0.00138082	0.611247	0.706	0.355	1	CCR7+ DC	ETV6
DDX17	0.00144155	0.59239	0.824	0.571	1	CCR7+ DC	DDX17
MMD1	0.00148146	0.412467	0.412	0.146	1	CCR7+ DC	MMD
ATL3	0.00151021	0.419416	0.412	0.144	1	CCR7+ DC	ATL3
G3BP1	0.00152088	0.569827	0.647	0.31	1	CCR7+ DC	G3BP1
ST3GAL5	0.00157023	0.484032	0.353	0.107	1	CCR7+ DC	ST3GAL5
ARHGAP22	0.00173556	0.376127	0.353	0.107	1	CCR7+ DC	ARHGAP22
FAM118A	0.0018034	0.445111	0.353	0.112	1	CCR7+ DC	FAM118A
CD55	0.00182605	0.88855	0.765	0.504	1	CCR7+ DC	CD55
DCAF6	0.00183245	0.498803	0.412	0.139	1	CCR7+ DC	DCAF6
TMSB10	0.00184754	0.560425	1	0.965	1	CCR7+ DC	TMSB10
HLA-B	0.00189298	0.374323	1	0.975	1	CCR7+ DC	HLA-B
VOPP1	0.0019961	1.00885	0.588	0.325	1	CCR7+ DC	VOPP1
IL1R1	0.00202116	0.319483	0.353	0.099	1	CCR7+ DC	IL1R1
SYNGR2	0.00204293	1.01951	0.647	0.342	1	CCR7+ DC	SYNGR2
PTPN1	0.0022836	0.683698	0.765	0.454	1	CCR7+ DC	PTPN1
RBX11	0.00234089	0.54706	0.588	0.27	1	CCR7+ DC	RBX1
ANTXR2	0.00236033	0.438606	0.353	0.117	1	CCR7+ DC	ANTXR2
TMSB4X1	0.00243714	0.299089	1	1	1	CCR7+ DC	TMSB4X
KSR1	0.00245185	0.483737	0.294	0.082	1	CCR7+ DC	KSR1
SUMO1	0.00252486	0.376832	0.588	0.273	1	CCR7+ DC	SUMO1
NAV1	0.00252648	0.512943	0.353	0.122	1	CCR7+ DC	NAV1
BRD1	0.00262942	0.280852	0.294	0.079	1	CCR7+ DC	BRD1
MOB1B	0.00266286	0.519054	0.412	0.144	1	CCR7+ DC	MOB1B
BCL9L	0.00267942	0.613996	0.294	0.089	1	CCR7+ DC	BCL9L
POP4	0.00279581	0.309443	0.353	0.114	1	CCR7+ DC	POP4
VIM	0.00284373	0.361731	1	0.975	1	CCR7+ DC	VIM
ST3GAL1	0.00285022	0.584475	0.471	0.208	1	CCR7+ DC	ST3GAL1
NFKB1	0.0029921	1.04256	0.529	0.303	1	CCR7+ DC	NFKB1
MRPS6	0.00304424	0.885542	0.412	0.149	1	CCR7+ DC	MRPS6
CDC42	0.00307177	0.561328	0.941	0.777	1	CCR7+ DC	CDC42
MALT1	0.00309097	0.593714	0.529	0.236	1	CCR7+ DC	MALT1
DNAJC1	0.00315696	0.301222	0.412	0.141	1	CCR7+ DC	DNAJC1
TAGLN2	0.00333816	0.558748	0.941	0.839	1	CCR7+ DC	TAGLN2
PIM2	0.0033386	0.573852	0.588	0.33	1	CCR7+ DC	PIM2
NXT2	0.00340071	0.413095	0.294	0.084	1	CCR7+ DC	NXT2
PITHD1	0.00357842	0.366088	0.412	0.156	1	CCR7+ DC	PITHD1
RFTN1	0.00358102	0.676212	0.353	0.129	1	CCR7+ DC	RFTN1
ARNTL	0.00365791	0.260782	0.294	0.082	1	CCR7+ DC	ARNTL
FBXL3	0.00373029	0.576422	0.353	0.122	1	CCR7+ DC	FBXL3
GRK3	0.00405824	0.559513	0.471	0.231	1	CCR7+ DC	GRK3
N4BP2L1	0.00407685	0.553331	0.412	0.166	1	CCR7+ DC	N4BP2L1
PRDM2	0.00414064	0.349496	0.412	0.154	1	CCR7+ DC	PRDM2
BTN2A2	0.00419299	0.428649	0.471	0.186	1	CCR7+ DC	BTN2A2
CSF2RA	0.00427698	0.796031	0.706	0.442	1	CCR7+ DC	CSF2RA
TAP1	0.00462691	0.531389	0.647	0.335	1	CCR7+ DC	TAP1
ARID5B	0.00467019	0.422054	0.294	0.092	1	CCR7+ DC	ARID5B
SNX20	0.00468006	0.393799	0.412	0.156	1	CCR7+ DC	SNX20
ANXA4	0.00474749	0.366133	0.412	0.161	1	CCR7+ DC	ANXA4
BRD2	0.00477712	0.917652	0.824	0.645	1	CCR7+ DC	BRD2
EEF1A1P5	0.00504313	0.262795	0.294	0.089	1	CCR7+ DC	EEF1A1P5
MRM2	0.00514841	0.35158	0.294	0.092	1	CCR7+ DC	MRM2
FLNA	0.00518221	0.780988	0.471	0.216	1	CCR7+ DC	FLNA
BTG1	0.00520718	0.755517	0.882	0.782	1	CCR7+ DC	BTG1
PPP1R12A	0.00525073	0.580388	0.588	0.35	1	CCR7+ DC	PPP1R12A
ZNFX1	0.00545641	0.416788	0.353	0.127	1	CCR7+ DC	ZNFX1
DCTN2	0.00548525	0.502031	0.353	0.127	1	CCR7+ DC	DCTN2
OAT	0.00560878	0.372199	0.588	0.3	1	CCR7+ DC	OAT
WDR48	0.00562946	0.291223	0.294	0.089	1	CCR7+ DC	WDR48
OPN3	0.00585567	0.750569	0.471	0.203	1	CCR7+ DC	OPN3
MERTK1	0.00593181	0.453717	0.294	0.097	1	CCR7+ DC	MERTK
WHAMM	0.00594594	0.567013	0.412	0.174	1	CCR7+ DC	WHAMM
IL10RA	0.00622485	0.497196	0.588	0.345	1	CCR7+ DC	IL10RA
KLF7	0.00623979	0.329323	0.294	0.092	1	CCR7+ DC	KLF7
USP12	0.00625266	0.497758	0.471	0.216	1	CCR7+ DC	USP12
DPP8	0.00630738	0.265193	0.353	0.122	1	CCR7+ DC	DPP8
LGALS11	0.00633118	1.05836	0.824	0.605	1	CCR7+ DC	LGALS1
NABP1	0.00636735	0.507277	0.529	0.243	1	CCR7+ DC	NABP1
IL4R	0.00656223	0.377093	0.412	0.156	1	CCR7+ DC	IL4R
BCL2A1	0.00664395	0.696649	0.706	0.442	1	CCR7+ DC	BCL2A1
MOSPD2	0.00674909	0.627807	0.294	0.102	1	CCR7+ DC	MOSPD2
MYL61	0.00714713	0.446126	1	0.891	1	CCR7+ DC	MYL6
LCP1	0.00722454	0.430889	0.941	0.779	1	CCR7+ DC	LCP1
FAM107B	0.00725172	0.932838	0.529	0.29	1	CCR7+ DC	FAM107B
MAP41	0.00737259	0.418417	0.471	0.213	1	CCR7+ DC	MAP4
TUBB6	0.0075034	0.685058	0.353	0.146	1	CCR7+ DC	TUBB6
SLC2A1	0.00762209	0.596689	0.412	0.161	1	CCR7+ DC	SLC2A1
UBP1	0.00762826	0.251543	0.412	0.159	1	CCR7+ DC	UBP1
FAM49A	0.00773432	0.595883	0.529	0.295	1	CCR7+ DC	FAM49A
NCK2	0.00782739	0.298026	0.294	0.097	1	CCR7+ DC	NCK2
TP53BP2	0.00835407	0.401261	0.353	0.129	1	CCR7+ DC	TP53BP2
SEC61B	0.00850226	0.998075	0.706	0.471	1	CCR7+ DC	SEC61B
SEC62	0.00857959	0.423669	0.588	0.345	1	CCR7+ DC	SEC62
LRRK1	0.00871634	0.427151	0.353	0.136	1	CCR7+ DC	LRRK1
LSM2	0.00879518	0.303607	0.353	0.132	1	CCR7+ DC	LSM2
SSH1	0.00897611	0.357087	0.353	0.134	1	CCR7+ DC	SSH1
TBCA	0.00935128	0.331262	0.706	0.414	1	CCR7+ DC	TBCA
SAMD8	0.00952491	0.475846	0.353	0.146	1	CCR7+ DC	SAMD8
RNA5-8S5	0.00981185	0.526935	0.471	0.211	1	CCR7+ DC	RNA5-8S5
ZC3H7A	0.00984701	0.594347	0.412	0.191	1	CCR7+ DC	ZC3H7A
GLOD4	0.00999248	0.288513	0.353	0.134	1	CCR7+ DC	GLOD4
EGLN3	4.18116e-24	0.698122	0.455	0.018	2.01862e-19	CD141+ DC	EGLN3
CLNK	1.25359e-20	0.54239	0.318	0.008	6.05223e-16	CD141+ DC	CLNK
CLEC9A	1.81171e-16	0.741952	0.364	0.02	8.74674e-12	CD141+ DC	CLEC9A
KIAA0226L	2.29061e-15	0.875617	0.455	0.04	1.10589e-10	CD141+ DC	KIAA0226L
BIK	1.14881e-12	0.440266	0.273	0.015	5.54633e-08	CD141+ DC	BIK
SEMA7A	1.79547e-09	0.636937	0.409	0.06	8.66836e-05	CD141+ DC	SEMA7A
FLT3	1.28139e-08	0.689216	0.636	0.163	0.000618642	CD141+ DC	FLT3
CXCR3	1.45009e-08	0.374059	0.273	0.028	0.000700087	CD141+ DC	CXCR3
BANK1	4.84236e-08	0.380162	0.318	0.04	0.00233784	CD141+ DC	BANK1
CCSER1	9.19972e-08	0.399388	0.318	0.043	0.00444153	CD141+ DC	CCSER1
CPNE3	1.11945e-07	1.16224	0.591	0.173	0.00540461	CD141+ DC	CPNE3
ITGB7	1.87783e-07	0.555755	0.455	0.095	0.00906599	CD141+ DC	ITGB7
PLEKHA5	3.33347e-07	0.519463	0.318	0.05	0.0160937	CD141+ DC	PLEKHA5
HLA-DOB	3.40726e-07	0.755427	0.455	0.108	0.0164499	CD141+ DC	HLA-DOB
AP1G2	5.84666e-07	0.519206	0.5	0.123	0.0282271	CD141+ DC	AP1G2
BASP1	8.4047e-07	0.673742	0.955	0.575	0.040577	CD141+ DC	BASP1
ATPAF2	1.02779e-06	0.442587	0.318	0.053	0.0496205	CD141+ DC	ATPAF2
UCP21	1.37817e-06	0.772073	0.955	0.49	0.0665366	CD141+ DC	UCP2
ARMC1	1.59192e-06	0.35621	0.364	0.07	0.0768561	CD141+ DC	ARMC1
BIRC6	1.76139e-06	0.520276	0.455	0.111	0.0850383	CD141+ DC	BIRC6
CADM11	2.28453e-06	0.709643	0.318	0.06	0.110295	CD141+ DC	CADM1
WDFY4	2.32664e-06	0.902514	0.409	0.098	0.112328	CD141+ DC	WDFY4
RPS231	2.32816e-06	0.403973	1	0.987	0.112401	CD141+ DC	RPS23
NAP1L1	2.54254e-06	0.591753	1	0.962	0.122751	CD141+ DC	NAP1L1
GNG7	4.23712e-06	0.453551	0.364	0.075	0.204564	CD141+ DC	GNG7
ITM2C	5.74434e-06	0.694276	0.455	0.118	0.277331	CD141+ DC	ITM2C
SLAMF7	6.92137e-06	0.839459	0.682	0.274	0.334157	CD141+ DC	SLAMF7
CD74	8.15751e-06	0.388823	1	1	0.393836	CD141+ DC	CD74
CNN2	8.40321e-06	0.577594	0.909	0.535	0.405699	CD141+ DC	CNN2
REPS2	1.02807e-05	0.313197	0.273	0.045	0.496341	CD141+ DC	REPS2
LIMD2	1.11958e-05	0.392539	0.409	0.095	0.540524	CD141+ DC	LIMD2
PDLIM1	1.42154e-05	0.318181	0.273	0.048	0.686303	CD141+ DC	PDLIM1
TMEM50B	1.6183e-05	0.485942	0.545	0.181	0.781298	CD141+ DC	TMEM50B
SNX3	2.38968e-05	0.950022	0.909	0.598	1	CD141+ DC	SNX3
FCHSD2	2.47438e-05	0.524024	0.5	0.161	1	CD141+ DC	FCHSD2
IDH3A	3.10252e-05	0.478642	0.409	0.108	1	CD141+ DC	IDH3A
MSI2	3.223e-05	0.523093	0.273	0.053	1	CD141+ DC	MSI2
TLR10	3.25444e-05	0.474772	0.364	0.088	1	CD141+ DC	TLR10
SLC46A3	3.5074e-05	0.337835	0.364	0.088	1	CD141+ DC	SLC46A3
TAP11	4.12573e-05	0.650325	0.727	0.327	1	CD141+ DC	TAP1
FAM65B	5.15307e-05	0.406043	0.364	0.088	1	CD141+ DC	FAM65B
AKAP17A	6.04326e-05	0.54188	0.545	0.204	1	CD141+ DC	AKAP17A
IRF8	6.79005e-05	0.882938	0.864	0.545	1	CD141+ DC	IRF8
PIM21	6.84932e-05	0.787599	0.727	0.319	1	CD141+ DC	PIM2
DYNLL1	7.18567e-05	0.557943	0.864	0.553	1	CD141+ DC	DYNLL1
NCOA7	8.16706e-05	0.445282	0.5	0.168	1	CD141+ DC	NCOA7
RPS23P8	8.66839e-05	0.580673	0.909	0.603	1	CD141+ DC	RPS23P8
ZEB11	0.000142005	0.327988	0.273	0.06	1	CD141+ DC	ZEB1
STIM2	0.000172478	0.429895	0.5	0.181	1	CD141+ DC	STIM2
RPS11P5	0.000174176	0.502941	0.545	0.188	1	CD141+ DC	RPS11P5
ATF7IP	0.000185427	0.518218	0.5	0.181	1	CD141+ DC	ATF7IP
DENND1B	0.000248242	0.715673	0.455	0.176	1	CD141+ DC	DENND1B
SELPLG	0.000279821	0.294071	0.455	0.146	1	CD141+ DC	SELPLG
TAGLN21	0.000282449	0.420958	1	0.834	1	CD141+ DC	TAGLN2
C12orf45	0.000292747	0.344632	0.455	0.153	1	CD141+ DC	C12orf45
CD226	0.00030047	0.421558	0.318	0.088	1	CD141+ DC	CD226
RBM5	0.000302619	0.50085	0.545	0.226	1	CD141+ DC	RBM5
MYO9A	0.000329597	0.301786	0.273	0.065	1	CD141+ DC	MYO9A
RPL8	0.000349913	0.420143	0.955	0.894	1	CD141+ DC	RPL8
FAM117B	0.000386634	0.446653	0.318	0.088	1	CD141+ DC	FAM117B
RPS21	0.000388022	0.356447	1	0.97	1	CD141+ DC	RPS21
RHOF	0.000410056	0.361082	0.364	0.111	1	CD141+ DC	RHOF
TMSB4X2	0.000424119	0.47163	1	1	1	CD141+ DC	TMSB4X
C1orf54	0.000450091	1.20223	0.591	0.377	1	CD141+ DC	C1orf54
MYCL	0.000453689	0.527747	0.318	0.09	1	CD141+ DC	MYCL
RPS81	0.000453939	0.257998	1	0.995	1	CD141+ DC	RPS8
ZC3HAV1	0.000482529	0.502795	0.773	0.44	1	CD141+ DC	ZC3HAV1
NFYB	0.000515071	0.265295	0.318	0.088	1	CD141+ DC	NFYB
ACTG11	0.000530103	0.506504	1	0.987	1	CD141+ DC	ACTG1
MESDC21	0.000594201	0.395005	0.5	0.188	1	CD141+ DC	MESDC2
NCK21	0.000670632	0.304411	0.318	0.093	1	CD141+ DC	NCK2
HMGN1	0.00067898	0.469479	0.909	0.676	1	CD141+ DC	HMGN1
NUMA1	0.000696347	0.369753	0.409	0.136	1	CD141+ DC	NUMA1
IST1	0.000782454	0.26848	0.5	0.191	1	CD141+ DC	IST1
NET11	0.000806466	0.768232	0.545	0.241	1	CD141+ DC	NET1
GNPTG	0.000878153	0.325213	0.5	0.196	1	CD141+ DC	GNPTG
C6orf48	0.000991755	0.545739	0.864	0.54	1	CD141+ DC	C6orf48
RPS111	0.00100806	0.363266	1	0.975	1	CD141+ DC	RPS11
NABP11	0.00102317	0.450808	0.545	0.239	1	CD141+ DC	NABP1
CIITA	0.00103595	0.348812	0.545	0.234	1	CD141+ DC	CIITA
TGIF2	0.00109482	0.302785	0.318	0.095	1	CD141+ DC	TGIF2
CCNG2	0.00110101	0.386881	0.409	0.148	1	CD141+ DC	CCNG2
VPS28	0.00111778	0.410485	0.409	0.151	1	CD141+ DC	VPS28
SEPT6	0.00114124	0.414221	0.727	0.382	1	CD141+ DC	SEPT6
QPRT	0.00121702	0.340863	0.273	0.075	1	CD141+ DC	QPRT
KBTBD8	0.0012283	0.41947	0.455	0.176	1	CD141+ DC	KBTBD8
RPS241	0.00128332	0.25327	1	0.995	1	CD141+ DC	RPS24
TRMT6	0.00137905	0.257939	0.364	0.121	1	CD141+ DC	TRMT6
UPF2	0.00138276	0.489248	0.455	0.173	1	CD141+ DC	UPF2
HLA-DPA11	0.00138368	0.295001	1	0.995	1	CD141+ DC	HLA-DPA1
HAX1	0.00144331	0.307949	0.409	0.146	1	CD141+ DC	HAX1
CST3	0.00151365	0.75695	0.909	0.912	1	CD141+ DC	CST3
LTB	0.00154382	0.802675	0.318	0.108	1	CD141+ DC	LTB
BID	0.00158345	0.388249	0.455	0.181	1	CD141+ DC	BID
REEP51	0.00161639	0.362289	0.727	0.407	1	CD141+ DC	REEP5
AES	0.00162288	0.379766	0.773	0.422	1	CD141+ DC	AES
CDK6	0.00168427	0.461566	0.273	0.083	1	CD141+ DC	CDK6
LNPEP	0.00184234	0.435899	0.409	0.166	1	CD141+ DC	LNPEP
SLC2A11	0.00186804	0.378181	0.409	0.158	1	CD141+ DC	SLC2A1
IDO11	0.00197033	0.422305	0.273	0.08	1	CD141+ DC	IDO1
RPLP2	0.00197876	0.252944	1	0.977	1	CD141+ DC	RPLP2
ICAM3	0.00200347	0.352317	0.318	0.103	1	CD141+ DC	ICAM3
TMEM154	0.0021457	0.287505	0.273	0.08	1	CD141+ DC	TMEM154
GSTM4	0.00219813	0.348176	0.273	0.083	1	CD141+ DC	GSTM4
UBE2Z	0.00248009	0.324101	0.5	0.219	1	CD141+ DC	UBE2Z
RPL34P18	0.0025644	0.366146	0.682	0.372	1	CD141+ DC	RPL34P18
NAGA	0.00261465	0.445083	0.591	0.322	1	CD141+ DC	NAGA
OGT	0.0027068	0.30733	0.364	0.131	1	CD141+ DC	OGT
UBXN7	0.0027553	0.347505	0.273	0.088	1	CD141+ DC	UBXN7
MED13	0.00293331	0.367409	0.5	0.219	1	CD141+ DC	MED13
ATRX	0.00301136	0.458876	0.636	0.357	1	CD141+ DC	ATRX
EBLN3	0.00305156	0.412051	0.318	0.111	1	CD141+ DC	EBLN3
COTL1	0.00317729	0.55654	0.818	0.799	1	CD141+ DC	COTL1
AGPS	0.00323425	0.309066	0.318	0.116	1	CD141+ DC	AGPS
ATP5E	0.00326209	0.280293	1	0.962	1	CD141+ DC	ATP5E
C3orf58	0.00339372	0.464465	0.455	0.214	1	CD141+ DC	C3orf58
ELOVL5	0.00343098	0.409593	0.545	0.266	1	CD141+ DC	ELOVL5
TRAPPC4	0.00361902	0.316955	0.273	0.09	1	CD141+ DC	TRAPPC4
GID8	0.00371685	0.300836	0.318	0.113	1	CD141+ DC	GID8
UHMK1	0.00382914	0.30918	0.5	0.224	1	CD141+ DC	UHMK1
BOD1L1	0.0038618	0.385299	0.545	0.264	1	CD141+ DC	BOD1L1
SLC6A6	0.00407669	0.380699	0.455	0.211	1	CD141+ DC	SLC6A6
IRAK2	0.00416506	0.54046	0.273	0.093	1	CD141+ DC	IRAK2
GYPC	0.00422632	0.28124	0.273	0.085	1	CD141+ DC	GYPC
NCBP2	0.0044617	0.328274	0.409	0.173	1	CD141+ DC	NCBP2
YY1	0.00453844	0.323023	0.773	0.442	1	CD141+ DC	YY1
BRD21	0.00460737	0.382252	0.864	0.641	1	CD141+ DC	BRD2
RPLP1	0.00478597	0.31666	1	0.95	1	CD141+ DC	RPLP1
SMIM14	0.00504667	0.398122	0.545	0.279	1	CD141+ DC	SMIM14
DST	0.00505106	0.296268	0.409	0.166	1	CD141+ DC	DST
CYB5R3	0.00508963	0.396111	0.455	0.226	1	CD141+ DC	CYB5R3
CTC-451P13-1	0.00510479	0.322876	0.5	0.234	1	CD141+ DC	CTC-451P13-1
HLA-F1	0.00511475	0.337895	0.727	0.412	1	CD141+ DC	HLA-F
GABARAPL21	0.00527416	0.317282	0.727	0.417	1	CD141+ DC	GABARAPL2
G3BP2	0.00541179	0.462253	0.5	0.256	1	CD141+ DC	G3BP2
PSMA3-AS1	0.0054902	0.314448	0.409	0.171	1	CD141+ DC	PSMA3-AS1
SHTN1	0.00558428	0.612608	0.455	0.231	1	CD141+ DC	SHTN1
NAP1L1P3	0.0056588	0.428752	0.364	0.153	1	CD141+ DC	NAP1L1P3
LCP11	0.00567444	0.384056	0.909	0.779	1	CD141+ DC	LCP1
FNBP11	0.0058095	0.411737	0.636	0.399	1	CD141+ DC	FNBP1
DBNL	0.00601606	0.408914	0.682	0.42	1	CD141+ DC	DBNL
KIF2A1	0.0063568	0.270079	0.364	0.138	1	CD141+ DC	KIF2A
HSPH1	0.00661869	0.375857	0.909	0.716	1	CD141+ DC	HSPH1
ZNF451	0.0067286	0.381836	0.318	0.116	1	CD141+ DC	ZNF451
2021-03-07	0.00685431	0.264774	0.455	0.206	1	CD141+ DC	2021-03-07
MPV17L2	0.00699696	0.337574	0.273	0.098	1	CD141+ DC	MPV17L2
PPA1	0.0071034	0.450008	0.818	0.626	1	CD141+ DC	PPA1
VASP	0.00719161	0.489429	0.773	0.52	1	CD141+ DC	VASP
PPIG	0.00771192	0.284549	0.773	0.425	1	CD141+ DC	PPIG
CDKN2D	0.00788151	0.367742	0.364	0.151	1	CD141+ DC	CDKN2D
PRPF19	0.0082454	0.355373	0.455	0.226	1	CD141+ DC	PRPF19
TXN1	0.00843312	0.271974	0.682	0.545	1	CD141+ DC	TXN
INPP5D	0.00848027	0.302241	0.682	0.352	1	CD141+ DC	INPP5D
RP4-796I17-5	0.00854085	0.332594	0.364	0.153	1	CD141+ DC	RP4-796I17-5
PPP1R7	0.00855819	0.321778	0.318	0.126	1	CD141+ DC	PPP1R7
LUC7L	0.0088648	0.287413	0.318	0.123	1	CD141+ DC	LUC7L
PTPRE	0.00903374	0.415761	0.682	0.397	1	CD141+ DC	PTPRE
DUS1L	0.00908893	0.255952	0.273	0.095	1	CD141+ DC	DUS1L
WDR70	0.00924422	0.2729	0.273	0.098	1	CD141+ DC	WDR70
ATP5A1	0.00943815	0.325914	0.773	0.48	1	CD141+ DC	ATP5A1
AKNA	0.00951719	0.4304	0.409	0.209	1	CD141+ DC	AKNA
LGALS2	0.00962998	0.26604	0.636	0.332	1	CD141+ DC	LGALS2
AMD1	0.00963264	0.327383	0.773	0.487	1	CD141+ DC	AMD1
BCL6	0.00969444	0.409032	0.5	0.289	1	CD141+ DC	BCL6
RP3-417G15-1	0.00981246	0.259024	0.364	0.153	1	CD141+ DC	RP3-417G15-1
MCM51	0.00989011	0.342179	0.318	0.133	1	CD141+ DC	MCM5
Notes: p_val, p-value (unadjusted); avg_logFC, log fold-chage of the average expression between the indicated cell cluster and the other cell clusters. Positive values mean that the gene is more highly expressed in the indicated cluster; pct.1, The proportion of gene expression in the given cell cluster; pct.2, The proportion of gene expression in the other cell clusters; p_val_adj, Adjusted p-va…
