# Supplementary material for: Diversity and intratumoral heterogeneity in human gallbladder cancer progression revealed by single‐cell RNA sequencing
Source: Clin Transl Med. 2021 Jun 27;11(6):e462. doi: 10.1002/ctm2.462 (PMC8236117; doi:10.1002/ctm2.462)
Supplement: Supplementary file 9 — Supporting Information [file CTM2-11-e462-s003.xlsx]

## Sheet: Table_S8
Table S8. The differentially expressed genes between the 3 stromal cell subclusters.
Gene	p_val	avg_logFC	pct.1	pct.2	p_val_adj	cluster	gene
RGS5	0	3.42036	0.902	0.157	0	RGS5+ fibroblasts	RGS5
MCAM	0	2.14705	0.864	0.122	0	RGS5+ fibroblasts	MCAM
SPARCL1	0	1.98438	0.966	0.609	0	RGS5+ fibroblasts	SPARCL1
NOTCH3	0	1.93435	0.889	0.206	0	RGS5+ fibroblasts	NOTCH3
GJC1	0	1.44305	0.642	0.063	0	RGS5+ fibroblasts	GJC1
A2M	0	1.32044	0.841	0.28	0	RGS5+ fibroblasts	A2M
HIGD1B	1.07379e-307	1.50057	0.539	0.019	5.18415e-303	RGS5+ fibroblasts	HIGD1B
OLFML2A	2.28547e-292	1.47201	0.566	0.052	1.1034e-287	RGS5+ fibroblasts	OLFML2A
PLXDC1	7.03953e-287	1.47255	0.672	0.156	3.39862e-282	RGS5+ fibroblasts	PLXDC1
PTMA	5.77549e-286	0.806111	0.992	0.946	2.78835e-281	RGS5+ fibroblasts	PTMA
APOLD1	1.32122e-281	1.52161	0.521	0.029	6.37869e-277	RGS5+ fibroblasts	APOLD1
ADGRF5	6.68641e-269	1.34969	0.573	0.065	3.22813e-264	RGS5+ fibroblasts	ADGRF5
NDUFA4L2	2.42711e-262	1.31508	0.516	0.041	1.17179e-257	RGS5+ fibroblasts	NDUFA4L2
MYLK	9.54755e-261	1.12166	0.813	0.286	4.60946e-256	RGS5+ fibroblasts	MYLK
COL4A1	9.76097e-261	1.3975	0.829	0.402	4.7125e-256	RGS5+ fibroblasts	COL4A1
NEURL1B	1.83007e-256	1.22401	0.586	0.1	8.8354e-252	RGS5+ fibroblasts	NEURL1B
CALD1	4.07076e-247	0.7895	0.981	0.894	1.96532e-242	RGS5+ fibroblasts	CALD1
HEYL	3.72209e-240	1.1924	0.583	0.107	1.79699e-235	RGS5+ fibroblasts	HEYL
ITGA1	7.47061e-229	1.18431	0.634	0.166	3.60673e-224	RGS5+ fibroblasts	ITGA1
PDGFA	8.02639e-228	1.24208	0.58	0.123	3.87506e-223	RGS5+ fibroblasts	PDGFA
COL4A2	1.07407e-226	1.20605	0.777	0.372	5.18551e-222	RGS5+ fibroblasts	COL4A2
TINAGL1	4.70612e-224	1.13933	0.493	0.057	2.27207e-219	RGS5+ fibroblasts	TINAGL1
EPAS1	5.94592e-223	1.20694	0.613	0.174	2.87063e-218	RGS5+ fibroblasts	EPAS1
ANO1	2.57863e-219	1.10318	0.558	0.101	1.24494e-214	RGS5+ fibroblasts	ANO1
IGFBP7	3.10039e-207	0.673104	0.993	0.969	1.49684e-202	RGS5+ fibroblasts	IGFBP7
FRZB	1.11175e-200	1.15182	0.624	0.193	5.3674e-196	RGS5+ fibroblasts	FRZB
PARM1	2.29409e-199	1.04906	0.437	0.043	1.10756e-194	RGS5+ fibroblasts	PARM1
MYH11	5.10049e-194	1.4403	0.497	0.081	2.46246e-189	RGS5+ fibroblasts	MYH11
ITGB1	3.6897e-193	0.790531	0.93	0.867	1.78135e-188	RGS5+ fibroblasts	ITGB1
C1QTNF1	1.33965e-189	1.09227	0.543	0.135	6.4677e-185	RGS5+ fibroblasts	C1QTNF1
CPM	3.07624e-189	1.1957	0.389	0.026	1.48518e-184	RGS5+ fibroblasts	CPM
EFHD1	1.81923e-188	0.954743	0.462	0.069	8.78305e-184	RGS5+ fibroblasts	EFHD1
ENPEP	1.79281e-184	0.950608	0.417	0.045	8.65551e-180	RGS5+ fibroblasts	ENPEP
CCDC3	3.50757e-183	1.02494	0.45	0.062	1.69342e-178	RGS5+ fibroblasts	CCDC3
MYH9	8.8172e-180	0.757342	0.869	0.587	4.25686e-175	RGS5+ fibroblasts	MYH9
NCK2	2.15837e-179	0.964571	0.542	0.153	1.04204e-174	RGS5+ fibroblasts	NCK2
CSRP2	3.72035e-176	1.10651	0.52	0.134	1.79615e-171	RGS5+ fibroblasts	CSRP2
TNS1	7.81789e-175	0.962177	0.774	0.481	3.7744e-170	RGS5+ fibroblasts	TNS1
TBX2	2.19722e-174	0.962132	0.421	0.059	1.0608e-169	RGS5+ fibroblasts	TBX2
CD9	2.18839e-172	1.03772	0.722	0.354	1.05653e-167	RGS5+ fibroblasts	CD9
PHLDA1	9.34542e-172	0.916313	0.765	0.432	4.51188e-167	RGS5+ fibroblasts	PHLDA1
COL18A1	4.91034e-170	0.979367	0.533	0.146	2.37066e-165	RGS5+ fibroblasts	COL18A1
ANGPT2	9.45392e-170	0.94922	0.339	0.015	4.56426e-165	RGS5+ fibroblasts	ANGPT2
SORT1	2.97232e-169	0.947374	0.452	0.083	1.43501e-164	RGS5+ fibroblasts	SORT1
RNF152	1.87664e-165	0.954729	0.457	0.09	9.06021e-161	RGS5+ fibroblasts	RNF152
LAMA5	1.57514e-163	0.893865	0.433	0.073	7.60463e-159	RGS5+ fibroblasts	LAMA5
ARHGDIB	3.70733e-163	1.03174	0.523	0.157	1.78986e-158	RGS5+ fibroblasts	ARHGDIB
GUCY1A3	2.38009e-153	0.844588	0.424	0.077	1.14908e-148	RGS5+ fibroblasts	GUCY1A3
MAP1B	9.14454e-152	0.865543	0.821	0.573	4.41489e-147	RGS5+ fibroblasts	MAP1B
MT.CO3	2.80611e-151	0.430486	0.997	0.995	1.35476e-146	RGS5+ fibroblasts	MT.CO3
PTP4A3	3.8306e-151	0.926463	0.33	0.026	1.84937e-146	RGS5+ fibroblasts	PTP4A3
JAG1	7.37913e-149	0.89921	0.513	0.159	3.56257e-144	RGS5+ fibroblasts	JAG1
NR2F2	1.79799e-145	0.860931	0.808	0.566	8.68054e-141	RGS5+ fibroblasts	NR2F2
RHOB	3.50352e-142	0.861716	0.884	0.738	1.69146e-137	RGS5+ fibroblasts	RHOB
CSPG4	5.06159e-139	0.864374	0.284	0.012	2.44368e-134	RGS5+ fibroblasts	CSPG4
ACTA2	1.84025e-136	0.84905	0.765	0.44	8.88453e-132	RGS5+ fibroblasts	ACTA2
ARHGEF17	2.27292e-136	0.837348	0.432	0.105	1.09734e-131	RGS5+ fibroblasts	ARHGEF17
GNAS	5.05972e-135	0.4895	0.953	0.917	2.44278e-130	RGS5+ fibroblasts	GNAS
MEF2C	2.70688e-134	0.8586	0.412	0.093	1.30686e-129	RGS5+ fibroblasts	MEF2C
SLC38A11	4.12618e-131	0.800968	0.252	0.004	1.99208e-126	RGS5+ fibroblasts	SLC38A11
PMEPA1	1.44209e-130	0.856814	0.512	0.181	6.96225e-126	RGS5+ fibroblasts	PMEPA1
CDH6	1.02894e-129	0.77991	0.344	0.052	4.96761e-125	RGS5+ fibroblasts	CDH6
TRPC6	2.55246e-129	0.726801	0.277	0.016	1.2323e-124	RGS5+ fibroblasts	TRPC6
B2M	4.90204e-129	0.4594	0.995	0.99	2.36666e-124	RGS5+ fibroblasts	B2M
RCSD1	2.78144e-124	0.672698	0.285	0.023	1.34285e-119	RGS5+ fibroblasts	RCSD1
MAP3K7CL	1.32247e-121	0.79537	0.334	0.052	6.38478e-117	RGS5+ fibroblasts	MAP3K7CL
NUDT4	4.29853e-120	0.875641	0.563	0.263	2.07529e-115	RGS5+ fibroblasts	NUDT4
ID4	2.84401e-119	0.920878	0.579	0.273	1.37306e-114	RGS5+ fibroblasts	ID4
RCAN2	2.95192e-119	0.899989	0.404	0.108	1.42516e-114	RGS5+ fibroblasts	RCAN2
ECE1	4.85259e-119	0.748555	0.41	0.108	2.34278e-114	RGS5+ fibroblasts	ECE1
ADAMTS4	2.53039e-116	1.00513	0.412	0.113	1.22165e-111	RGS5+ fibroblasts	ADAMTS4
ITGA7	6.49503e-116	0.685928	0.285	0.032	3.13574e-111	RGS5+ fibroblasts	ITGA7
MT.CO2	6.85104e-115	0.340216	0.997	0.998	3.30761e-110	RGS5+ fibroblasts	MT.CO2
GUCY1A2	1.06763e-114	0.767662	0.308	0.044	5.15441e-110	RGS5+ fibroblasts	GUCY1A2
NDRG2	2.4295e-114	0.821274	0.503	0.199	1.17294e-109	RGS5+ fibroblasts	NDRG2
FOXC2	8.30404e-114	0.69038	0.295	0.038	4.00911e-109	RGS5+ fibroblasts	FOXC2
PTEN	1.8172e-112	0.764029	0.732	0.525	8.77328e-108	RGS5+ fibroblasts	PTEN
ARHGEF7	1.03148e-111	0.77028	0.444	0.149	4.97989e-107	RGS5+ fibroblasts	ARHGEF7
KLHL23	8.03763e-111	0.655251	0.261	0.023	3.88049e-106	RGS5+ fibroblasts	KLHL23
GUCY1B3	1.06718e-109	0.696129	0.347	0.074	5.15222e-105	RGS5+ fibroblasts	GUCY1B3
CHN1	4.3174e-107	0.78078	0.352	0.083	2.0844e-102	RGS5+ fibroblasts	CHN1
EDNRA	1.60586e-106	0.708356	0.36	0.085	7.75294e-102	RGS5+ fibroblasts	EDNRA
HIP1	8.11088e-106	0.728769	0.413	0.128	3.91585e-101	RGS5+ fibroblasts	HIP1
ADCY3	7.81647e-105	0.759875	0.415	0.136	3.77371e-100	RGS5+ fibroblasts	ADCY3
MRVI1	3.9167e-104	0.704523	0.386	0.105	1.89094e-99	RGS5+ fibroblasts	MRVI1
CLMN	9.18905e-104	0.671049	0.284	0.042	4.43638e-99	RGS5+ fibroblasts	CLMN
INPP4B	2.04175e-103	0.677221	0.261	0.029	9.85735e-99	RGS5+ fibroblasts	INPP4B
MOCS1	7.97148e-103	0.659299	0.302	0.053	3.84855e-98	RGS5+ fibroblasts	MOCS1
CHST2	1.01183e-102	0.70604	0.276	0.039	4.88502e-98	RGS5+ fibroblasts	CHST2
S1PR3	2.09538e-102	0.733482	0.313	0.06	1.01163e-97	RGS5+ fibroblasts	S1PR3
PTMAP5	3.27956e-102	0.619177	0.73	0.497	1.58334e-97	RGS5+ fibroblasts	PTMAP5
SPRY4	8.11565e-102	0.735978	0.361	0.095	3.91816e-97	RGS5+ fibroblasts	SPRY4
ETS1	2.76871e-101	0.767153	0.469	0.191	1.3367e-96	RGS5+ fibroblasts	ETS1
EPS8	1.04828e-98	0.742735	0.61	0.36	5.061e-94	RGS5+ fibroblasts	EPS8
CACNA1H	2.04204e-98	0.645832	0.28	0.045	9.85875e-94	RGS5+ fibroblasts	CACNA1H
OAZ2	2.41329e-98	0.784013	0.511	0.254	1.16511e-93	RGS5+ fibroblasts	OAZ2
NID1	1.55254e-95	0.781174	0.67	0.481	7.49552e-91	RGS5+ fibroblasts	NID1
44443	1.85243e-93	0.640082	0.284	0.053	8.94335e-89	RGS5+ fibroblasts	44443
PPP1R12A	4.41511e-93	0.743278	0.593	0.352	2.13157e-88	RGS5+ fibroblasts	PPP1R12A
CAMK2N1	1.27475e-92	0.811099	0.596	0.365	6.15434e-88	RGS5+ fibroblasts	CAMK2N1
H3F3B	2.2722e-91	0.441363	0.954	0.921	1.09699e-86	RGS5+ fibroblasts	H3F3B
CAV1	3.09303e-90	0.65564	0.732	0.508	1.49328e-85	RGS5+ fibroblasts	CAV1
NFASC	2.55321e-89	0.630232	0.26	0.042	1.23266e-84	RGS5+ fibroblasts	NFASC
MT.CYB	3.86263e-88	0.287462	0.996	0.997	1.86484e-83	RGS5+ fibroblasts	MT.CYB
FGF1	6.4608e-88	0.681345	0.256	0.042	3.11921e-83	RGS5+ fibroblasts	FGF1
DSTN	7.001e-88	0.666379	0.841	0.749	3.38001e-83	RGS5+ fibroblasts	DSTN
MEF2D	1.70967e-87	0.700057	0.491	0.241	8.25411e-83	RGS5+ fibroblasts	MEF2D
LOXL2	3.01404e-86	0.622762	0.466	0.185	1.45515e-81	RGS5+ fibroblasts	LOXL2
TAGLN	9.10163e-86	0.598199	0.743	0.491	4.39418e-81	RGS5+ fibroblasts	TAGLN
KCNMB1	2.80551e-85	0.559361	0.254	0.041	1.35447e-80	RGS5+ fibroblasts	KCNMB1
CCDC102B	5.35216e-85	0.728795	0.42	0.168	2.58397e-80	RGS5+ fibroblasts	CCDC102B
MT.ATP6	3.21584e-84	0.251481	0.999	0.997	1.55257e-79	RGS5+ fibroblasts	MT.ATP6
DKK3	8.23473e-84	0.659331	0.506	0.246	3.97564e-79	RGS5+ fibroblasts	DKK3
C11orf96	1.13483e-83	0.588006	0.803	0.565	5.47886e-79	RGS5+ fibroblasts	C11orf96
SEMA5A	1.87838e-83	0.752501	0.482	0.229	9.06861e-79	RGS5+ fibroblasts	SEMA5A
EPB41L1	2.77083e-83	0.703928	0.376	0.136	1.33773e-78	RGS5+ fibroblasts	EPB41L1
KANK2	4.28042e-83	0.662356	0.649	0.45	2.06654e-78	RGS5+ fibroblasts	KANK2
ARHGEF12	5.0345e-82	0.653664	0.479	0.236	2.43061e-77	RGS5+ fibroblasts	ARHGEF12
SOX13	6.36432e-79	0.584437	0.271	0.061	3.07263e-74	RGS5+ fibroblasts	SOX13
YWHAZ	4.45978e-78	0.518791	0.804	0.714	2.15314e-73	RGS5+ fibroblasts	YWHAZ
SLC25A5	9.44272e-78	0.600416	0.593	0.38	4.55885e-73	RGS5+ fibroblasts	SLC25A5
ENTPD1	1.71813e-76	0.567827	0.297	0.079	8.29497e-72	RGS5+ fibroblasts	ENTPD1
CDC42EP4	6.47976e-76	0.597838	0.285	0.074	3.12836e-71	RGS5+ fibroblasts	CDC42EP4
NAP1L1	8.30698e-76	0.40757	0.945	0.89	4.01053e-71	RGS5+ fibroblasts	NAP1L1
UTRN	1.56849e-75	0.700778	0.525	0.299	7.5725e-71	RGS5+ fibroblasts	UTRN
MYO1B	1.88999e-75	0.69835	0.447	0.22	9.12466e-71	RGS5+ fibroblasts	MYO1B
RAB13	2.20613e-75	0.587124	0.574	0.346	1.0651e-70	RGS5+ fibroblasts	RAB13
PDGFRB	7.01483e-75	0.644949	0.616	0.419	3.38669e-70	RGS5+ fibroblasts	PDGFRB
COL5A3	7.51876e-74	0.647052	0.294	0.083	3.62998e-69	RGS5+ fibroblasts	COL5A3
ADGRA2	8.47139e-74	0.613243	0.578	0.365	4.0899e-69	RGS5+ fibroblasts	ADGRA2
HES1	1.13267e-73	0.720132	0.664	0.449	5.4684e-69	RGS5+ fibroblasts	HES1
EHD2	2.41358e-73	0.759644	0.504	0.299	1.16525e-68	RGS5+ fibroblasts	EHD2
NES	3.03837e-73	0.667542	0.313	0.099	1.46689e-68	RGS5+ fibroblasts	NES
PACSIN2	3.48616e-72	0.600247	0.313	0.101	1.68308e-67	RGS5+ fibroblasts	PACSIN2
HNRNPA1	3.09983e-71	0.416721	0.89	0.844	1.49657e-66	RGS5+ fibroblasts	HNRNPA1
MTATP6P1	1.03153e-70	0.297778	0.988	0.985	4.98011e-66	RGS5+ fibroblasts	MTATP6P1
MAPRE2	4.25886e-70	0.655866	0.429	0.208	2.05614e-65	RGS5+ fibroblasts	MAPRE2
PDE3A	6.73092e-70	0.614849	0.382	0.158	3.24962e-65	RGS5+ fibroblasts	PDE3A
SLC12A2	1.1977e-69	0.655707	0.293	0.089	5.78236e-65	RGS5+ fibroblasts	SLC12A2
AC013461.1	1.54194e-69	0.68387	0.608	0.422	7.44435e-65	RGS5+ fibroblasts	AC013461.1
KIAA0040	2.8422e-68	0.555893	0.258	0.065	1.37218e-63	RGS5+ fibroblasts	KIAA0040
CPE	4.82409e-68	0.728027	0.533	0.317	2.32902e-63	RGS5+ fibroblasts	CPE
SYNE2	1.6374e-67	0.649933	0.389	0.164	7.90519e-63	RGS5+ fibroblasts	SYNE2
RAP2A	4.06106e-66	0.635618	0.381	0.166	1.96064e-61	RGS5+ fibroblasts	RAP2A
MYLIP	1.53499e-64	0.649347	0.427	0.209	7.41076e-60	RGS5+ fibroblasts	MYLIP
MSN	3.55581e-64	0.524474	0.657	0.502	1.71671e-59	RGS5+ fibroblasts	MSN
TNC	1.51524e-63	0.58445	0.307	0.096	7.3154e-59	RGS5+ fibroblasts	TNC
PABPC1	1.762e-63	0.446833	0.899	0.831	8.50678e-59	RGS5+ fibroblasts	PABPC1
PAG1	1.80279e-63	0.530762	0.269	0.077	8.70367e-59	RGS5+ fibroblasts	PAG1
PPP1R12B	1.80412e-63	0.616757	0.338	0.131	8.71011e-59	RGS5+ fibroblasts	PPP1R12B
ATF3	3.5277e-63	0.788128	0.623	0.438	1.70314e-58	RGS5+ fibroblasts	ATF3
VIM	5.42918e-62	0.321732	0.981	0.976	2.62115e-57	RGS5+ fibroblasts	VIM
MTHFD2	7.37513e-62	0.688045	0.381	0.175	3.56064e-57	RGS5+ fibroblasts	MTHFD2
PRKG1	1.32508e-61	0.546704	0.338	0.134	6.39736e-57	RGS5+ fibroblasts	PRKG1
TBC1D1	6.37194e-61	0.526579	0.252	0.071	3.07631e-56	RGS5+ fibroblasts	TBC1D1
CALM1	1.26263e-60	0.417965	0.902	0.853	6.09587e-56	RGS5+ fibroblasts	CALM1
MPRIP	1.28517e-60	0.601971	0.421	0.218	6.20466e-56	RGS5+ fibroblasts	MPRIP
GAPDH	1.8413e-60	0.339054	0.858	0.787	8.88959e-56	RGS5+ fibroblasts	GAPDH
PTK2	2.44328e-60	0.60183	0.379	0.18	1.17959e-55	RGS5+ fibroblasts	PTK2
TPM2	7.51744e-60	0.515918	0.614	0.399	3.62934e-55	RGS5+ fibroblasts	TPM2
RBPMS	6.68259e-59	0.549773	0.553	0.37	3.22629e-54	RGS5+ fibroblasts	RBPMS
TMSB4X	3.83012e-57	0.263341	0.993	0.978	1.84914e-52	RGS5+ fibroblasts	TMSB4X
LMOD1	4.24873e-57	0.622896	0.324	0.132	2.05124e-52	RGS5+ fibroblasts	LMOD1
BTG1	1.55495e-56	0.536032	0.674	0.515	7.50714e-52	RGS5+ fibroblasts	BTG1
TPPP3	3.22055e-56	0.539232	0.27	0.087	1.55485e-51	RGS5+ fibroblasts	TPPP3
MYL6	7.00951e-55	0.377762	0.902	0.867	3.38412e-50	RGS5+ fibroblasts	MYL6
EZR	1.64624e-54	0.521074	0.34	0.148	7.94789e-50	RGS5+ fibroblasts	EZR
HLA.B	3.45558e-54	0.491829	0.785	0.68	1.66832e-49	RGS5+ fibroblasts	HLA.B
CRTC3	1.23809e-53	0.572025	0.414	0.228	5.97739e-49	RGS5+ fibroblasts	CRTC3
B3GNT2	1.60093e-53	0.478802	0.256	0.085	7.72915e-49	RGS5+ fibroblasts	B3GNT2
ID3	2.84779e-53	0.558571	0.683	0.528	1.37488e-48	RGS5+ fibroblasts	ID3
EIF4G2	3.11498e-53	0.431518	0.771	0.683	1.50388e-48	RGS5+ fibroblasts	EIF4G2
PLCE1	6.55562e-53	0.611548	0.268	0.095	3.16499e-48	RGS5+ fibroblasts	PLCE1
CFL1	7.74318e-53	0.34788	0.902	0.856	3.73833e-48	RGS5+ fibroblasts	CFL1
TPM4	1.72986e-51	0.38377	0.84	0.755	8.35158e-47	RGS5+ fibroblasts	TPM4
MYL9	6.1722e-51	0.752729	0.516	0.313	2.97988e-46	RGS5+ fibroblasts	MYL9
EBF1	1.47155e-49	0.491776	0.542	0.356	7.10451e-45	RGS5+ fibroblasts	EBF1
TACC1	6.93035e-49	0.498735	0.675	0.55	3.3459e-44	RGS5+ fibroblasts	TACC1
FBLIM1	2.52019e-48	0.501434	0.285	0.114	1.21672e-43	RGS5+ fibroblasts	FBLIM1
UACA	5.75561e-48	0.593955	0.733	0.683	2.77875e-43	RGS5+ fibroblasts	UACA
UBA2	1.67621e-45	0.516761	0.372	0.203	8.0926e-41	RGS5+ fibroblasts	UBA2
VASP	2.56655e-45	0.468936	0.314	0.144	1.2391e-40	RGS5+ fibroblasts	VASP
LHFP	3.24271e-45	0.44217	0.736	0.631	1.56555e-40	RGS5+ fibroblasts	LHFP
FBXO32	9.12191e-45	0.504535	0.381	0.197	4.40397e-40	RGS5+ fibroblasts	FBXO32
PFN1	1.4782e-44	0.38863	0.773	0.678	7.13662e-40	RGS5+ fibroblasts	PFN1
HLA.A	2.43639e-44	0.364441	0.87	0.822	1.17627e-39	RGS5+ fibroblasts	HLA.A
MT.ATP8	2.72412e-44	0.26318	0.948	0.93	1.31518e-39	RGS5+ fibroblasts	MT.ATP8
FILIP1	8.90343e-44	0.530349	0.322	0.153	4.29849e-39	RGS5+ fibroblasts	FILIP1
SEPT7	9.5638e-43	0.369046	0.795	0.741	4.61731e-38	RGS5+ fibroblasts	SEPT7
ITM2C	1.57659e-42	0.491352	0.43	0.262	7.61161e-38	RGS5+ fibroblasts	ITM2C
HIPK2	2.01355e-42	0.518954	0.271	0.116	9.72121e-38	RGS5+ fibroblasts	HIPK2
LBH	2.32582e-42	0.563631	0.496	0.337	1.12288e-37	RGS5+ fibroblasts	LBH
CSNK1E	3.52122e-42	0.479263	0.466	0.315	1.70001e-37	RGS5+ fibroblasts	CSNK1E
MFGE8	1.27829e-41	0.579097	0.522	0.365	6.17147e-37	RGS5+ fibroblasts	MFGE8
LAMA4	2.16589e-41	0.540118	0.561	0.444	1.04567e-36	RGS5+ fibroblasts	LAMA4
PRKAR1A	2.56713e-41	0.467455	0.589	0.476	1.23938e-36	RGS5+ fibroblasts	PRKAR1A
RSU1	2.5726e-41	0.468916	0.451	0.295	1.24203e-36	RGS5+ fibroblasts	RSU1
TOB1	4.49392e-40	0.517339	0.569	0.439	2.16962e-35	RGS5+ fibroblasts	TOB1
CRIP2	5.08558e-40	0.558399	0.273	0.118	2.45527e-35	RGS5+ fibroblasts	CRIP2
RAC1	5.13101e-40	0.345899	0.791	0.751	2.4772e-35	RGS5+ fibroblasts	RAC1
LAMC1	6.64999e-40	0.500445	0.643	0.566	3.21055e-35	RGS5+ fibroblasts	LAMC1
RAPGEF2	7.87821e-40	0.464197	0.288	0.134	3.80352e-35	RGS5+ fibroblasts	RAPGEF2
UBB	6.15392e-39	0.341991	0.841	0.804	2.97105e-34	RGS5+ fibroblasts	UBB
SLCO3A1	6.40716e-39	0.449878	0.265	0.118	3.09331e-34	RGS5+ fibroblasts	SLCO3A1
PPIA	1.02381e-38	0.29475	0.865	0.863	4.94287e-34	RGS5+ fibroblasts	PPIA
H3F3A	1.79134e-38	0.301117	0.846	0.815	8.6484e-34	RGS5+ fibroblasts	H3F3A
APCDD1	2.82525e-38	0.511594	0.278	0.127	1.364e-33	RGS5+ fibroblasts	APCDD1
LPP	3.14457e-38	0.492705	0.515	0.371	1.51817e-33	RGS5+ fibroblasts	LPP
NR4A1	1.06872e-37	0.477145	0.768	0.662	5.15965e-33	RGS5+ fibroblasts	NR4A1
TLE1	1.32728e-37	0.432918	0.279	0.13	6.40798e-33	RGS5+ fibroblasts	TLE1
YBX1	4.02891e-37	0.283969	0.819	0.759	1.94512e-32	RGS5+ fibroblasts	YBX1
AOC3	1.39906e-36	0.491043	0.251	0.108	6.75451e-32	RGS5+ fibroblasts	AOC3
RABGAP1	3.60823e-36	0.468062	0.322	0.173	1.74202e-31	RGS5+ fibroblasts	RABGAP1
SLC25A3	1.03078e-35	0.361789	0.697	0.625	4.9765e-31	RGS5+ fibroblasts	SLC25A3
SH3BGRL	5.67709e-35	0.458229	0.477	0.341	2.74084e-30	RGS5+ fibroblasts	SH3BGRL
IER5	1.10536e-33	0.46261	0.563	0.443	5.33658e-29	RGS5+ fibroblasts	IER5
ARHGAP1	1.55859e-33	0.428393	0.442	0.302	7.5247e-29	RGS5+ fibroblasts	ARHGAP1
ANKRD10	1.61942e-33	0.4394	0.462	0.326	7.81838e-29	RGS5+ fibroblasts	ANKRD10
MICAL2	1.73262e-33	0.373881	0.339	0.18	8.36493e-29	RGS5+ fibroblasts	MICAL2
FOSB	1.84705e-33	0.412164	0.905	0.847	8.91739e-29	RGS5+ fibroblasts	FOSB
RASD1	8.3354e-33	0.508921	0.331	0.185	4.02425e-28	RGS5+ fibroblasts	RASD1
ID1	1.22341e-32	0.457539	0.385	0.241	5.90652e-28	RGS5+ fibroblasts	ID1
HNRNPA3	1.86339e-32	0.378105	0.683	0.606	8.99624e-28	RGS5+ fibroblasts	HNRNPA3
TLN1	9.68887e-32	0.418018	0.6	0.508	4.67769e-27	RGS5+ fibroblasts	TLN1
TPM1	1.27252e-31	0.263813	0.777	0.668	6.14362e-27	RGS5+ fibroblasts	TPM1
PTMAP2	1.41158e-31	0.398125	0.316	0.18	6.81497e-27	RGS5+ fibroblasts	PTMAP2
ACTN4	1.55472e-31	0.448017	0.495	0.36	7.50602e-27	RGS5+ fibroblasts	ACTN4
ATP2B4	1.72943e-31	0.466945	0.421	0.286	8.34952e-27	RGS5+ fibroblasts	ATP2B4
FN1	1.90038e-31	0.284912	0.814	0.821	9.17484e-27	RGS5+ fibroblasts	FN1
PDE1A	1.9953e-31	0.39909	0.251	0.119	9.63311e-27	RGS5+ fibroblasts	PDE1A
HSPB1	2.14638e-31	0.358848	0.724	0.647	1.03625e-26	RGS5+ fibroblasts	HSPB1
AXL	2.5801e-31	0.445791	0.421	0.288	1.24565e-26	RGS5+ fibroblasts	AXL
CSRP1	2.65526e-31	0.431747	0.406	0.257	1.28193e-26	RGS5+ fibroblasts	CSRP1
MARCKSL1	2.82017e-31	0.502057	0.417	0.29	1.36155e-26	RGS5+ fibroblasts	MARCKSL1
H1F0	1.2122e-30	0.448051	0.491	0.358	5.85238e-26	RGS5+ fibroblasts	H1F0
KTN1	1.48559e-30	0.4331	0.562	0.469	7.1723e-26	RGS5+ fibroblasts	KTN1
ANP32B	3.5969e-30	0.327637	0.661	0.547	1.73655e-25	RGS5+ fibroblasts	ANP32B
PTPRG	1.30585e-29	0.437199	0.3	0.17	6.30452e-25	RGS5+ fibroblasts	PTPRG
SYTL2	1.7547e-29	0.369935	0.256	0.125	8.47153e-25	RGS5+ fibroblasts	SYTL2
CAV2	4.90785e-29	0.390412	0.316	0.183	2.36946e-24	RGS5+ fibroblasts	CAV2
STOM	8.03075e-29	0.371598	0.582	0.482	3.87717e-24	RGS5+ fibroblasts	STOM
SH3KBP1	1.24766e-28	0.424238	0.299	0.172	6.02356e-24	RGS5+ fibroblasts	SH3KBP1
FKBP5	1.42556e-28	0.467964	0.698	0.636	6.88246e-24	RGS5+ fibroblasts	FKBP5
44448	3.81529e-28	0.371116	0.305	0.177	1.84198e-23	RGS5+ fibroblasts	44448
ATP2A2	8.25671e-28	0.378689	0.562	0.458	3.98626e-23	RGS5+ fibroblasts	ATP2A2
FAT1	8.97581e-28	0.415894	0.336	0.21	4.33343e-23	RGS5+ fibroblasts	FAT1
TMEM204	1.16993e-27	0.437972	0.338	0.209	5.64829e-23	RGS5+ fibroblasts	TMEM204
SET	9.22364e-27	0.322984	0.716	0.673	4.45308e-22	RGS5+ fibroblasts	SET
LDHB	9.3366e-27	0.313762	0.622	0.542	4.50762e-22	RGS5+ fibroblasts	LDHB
ZEB2	3.51681e-26	0.405886	0.461	0.351	1.69788e-21	RGS5+ fibroblasts	ZEB2
ZFHX3	5.87621e-26	0.415689	0.392	0.266	2.83698e-21	RGS5+ fibroblasts	ZFHX3
CHD4	7.86509e-26	0.386163	0.421	0.302	3.79719e-21	RGS5+ fibroblasts	CHD4
C1orf54	9.13482e-26	0.370636	0.338	0.212	4.4102e-21	RGS5+ fibroblasts	C1orf54
NREP	1.88393e-25	0.426036	0.508	0.396	9.09543e-21	RGS5+ fibroblasts	NREP
JADE1	2.71753e-25	0.460261	0.363	0.244	1.312e-20	RGS5+ fibroblasts	JADE1
LRRFIP1	3.16206e-25	0.362844	0.412	0.289	1.52661e-20	RGS5+ fibroblasts	LRRFIP1
TGFBI	4.4037e-25	0.268759	0.315	0.18	2.12606e-20	RGS5+ fibroblasts	TGFBI
IER3	4.56728e-25	0.343356	0.577	0.44	2.20504e-20	RGS5+ fibroblasts	IER3
ATP1B3	5.08041e-25	0.439201	0.458	0.35	2.45277e-20	RGS5+ fibroblasts	ATP1B3
ROCK1	1.3415e-24	0.389833	0.458	0.347	6.47663e-20	RGS5+ fibroblasts	ROCK1
JUNB	2.42893e-24	0.27632	0.881	0.83	1.17266e-19	RGS5+ fibroblasts	JUNB
YWHAB	3.46861e-24	0.329951	0.665	0.619	1.67461e-19	RGS5+ fibroblasts	YWHAB
NCL	1.05741e-23	0.270921	0.773	0.74	5.10506e-19	RGS5+ fibroblasts	NCL
ENAH	2.29284e-23	0.403236	0.488	0.389	1.10696e-18	RGS5+ fibroblasts	ENAH
SLC25A6	2.81923e-23	0.292973	0.706	0.663	1.3611e-18	RGS5+ fibroblasts	SLC25A6
ENC1	5.1536e-23	0.399448	0.297	0.18	2.48811e-18	RGS5+ fibroblasts	ENC1
MSRB3	8.52366e-23	0.361	0.454	0.346	4.11514e-18	RGS5+ fibroblasts	MSRB3
HSP90AB1	1.30587e-22	0.318204	0.945	0.944	6.30463e-18	RGS5+ fibroblasts	HSP90AB1
CYSTM1	1.38245e-22	0.374213	0.344	0.235	6.67433e-18	RGS5+ fibroblasts	CYSTM1
CD46	1.89901e-22	0.368122	0.326	0.216	9.16821e-18	RGS5+ fibroblasts	CD46
LTBP1	2.28599e-22	0.328656	0.481	0.346	1.10365e-17	RGS5+ fibroblasts	LTBP1
ATP5G2	2.43698e-22	0.311685	0.589	0.528	1.17655e-17	RGS5+ fibroblasts	ATP5G2
KLF9	3.20553e-22	0.35293	0.758	0.698	1.5476e-17	RGS5+ fibroblasts	KLF9
HLA.C	3.98537e-22	0.260019	0.695	0.633	1.92409e-17	RGS5+ fibroblasts	HLA.C
CLIC1	1.19647e-21	0.357395	0.473	0.379	5.77644e-17	RGS5+ fibroblasts	CLIC1
HSPA1A	1.23302e-21	0.289823	0.927	0.891	5.95288e-17	RGS5+ fibroblasts	HSPA1A
TMEM47	1.25922e-21	0.385286	0.425	0.318	6.07941e-17	RGS5+ fibroblasts	TMEM47
TJP1	1.47982e-21	0.336302	0.283	0.174	7.14441e-17	RGS5+ fibroblasts	TJP1
ARPC5	3.77791e-21	0.361328	0.483	0.414	1.82394e-16	RGS5+ fibroblasts	ARPC5
GNB1	2.69759e-20	0.291901	0.634	0.597	1.30237e-15	RGS5+ fibroblasts	GNB1
PLS3	3.96079e-20	0.338707	0.622	0.575	1.91223e-15	RGS5+ fibroblasts	PLS3
FILIP1L	4.96656e-20	0.364488	0.612	0.527	2.39781e-15	RGS5+ fibroblasts	FILIP1L
VCL	5.7451e-20	0.363185	0.494	0.408	2.77368e-15	RGS5+ fibroblasts	VCL
CYGB	5.75679e-20	0.538311	0.381	0.29	2.77932e-15	RGS5+ fibroblasts	CYGB
AKT3	1.68325e-19	0.347919	0.288	0.185	8.12656e-15	RGS5+ fibroblasts	AKT3
JAK1	2.98584e-19	0.336058	0.458	0.374	1.44154e-14	RGS5+ fibroblasts	JAK1
REEP3	5.95424e-19	0.344926	0.287	0.187	2.87465e-14	RGS5+ fibroblasts	REEP3
PICALM	7.5481e-19	0.344927	0.464	0.384	3.64415e-14	RGS5+ fibroblasts	PICALM
KIRREL	1.09841e-18	0.337269	0.323	0.224	5.30302e-14	RGS5+ fibroblasts	KIRREL
TOB2	1.7043e-18	0.392515	0.275	0.182	8.22817e-14	RGS5+ fibroblasts	TOB2
BRD2	2.19772e-18	0.346444	0.685	0.634	1.06104e-13	RGS5+ fibroblasts	BRD2
ARID1A	2.684e-18	0.322142	0.357	0.259	1.29581e-13	RGS5+ fibroblasts	ARID1A
CYTH3	5.40654e-18	0.330342	0.256	0.161	2.61022e-13	RGS5+ fibroblasts	CYTH3
TRAK1	6.85197e-18	0.278229	0.279	0.178	3.30806e-13	RGS5+ fibroblasts	TRAK1
ROCK2	7.07223e-18	0.34137	0.481	0.405	3.4144e-13	RGS5+ fibroblasts	ROCK2
RHOQ	1.19505e-17	0.353512	0.413	0.323	5.76958e-13	RGS5+ fibroblasts	RHOQ
ING1	1.37576e-17	0.370836	0.282	0.188	6.64203e-13	RGS5+ fibroblasts	ING1
ARPC2	1.4443e-17	0.279672	0.706	0.696	6.97291e-13	RGS5+ fibroblasts	ARPC2
CHSY1	1.5371e-17	0.330951	0.332	0.238	7.42095e-13	RGS5+ fibroblasts	CHSY1
FAM129A	3.68882e-17	0.42112	0.331	0.239	1.78093e-12	RGS5+ fibroblasts	FAM129A
MAGED2	5.34324e-17	0.308699	0.375	0.285	2.57966e-12	RGS5+ fibroblasts	MAGED2
HSPA1B	1.47408e-16	0.313535	0.869	0.819	7.1167e-12	RGS5+ fibroblasts	HSPA1B
ATP5B	2.96029e-16	0.292608	0.475	0.403	1.4292e-11	RGS5+ fibroblasts	ATP5B
DEK	3.64394e-16	0.289277	0.498	0.429	1.75926e-11	RGS5+ fibroblasts	DEK
PDLIM1	3.98532e-16	0.321018	0.425	0.346	1.92407e-11	RGS5+ fibroblasts	PDLIM1
KLF2	4.38521e-16	0.389273	0.549	0.487	2.11714e-11	RGS5+ fibroblasts	KLF2
DLC1	5.12221e-16	0.29399	0.431	0.343	2.47295e-11	RGS5+ fibroblasts	DLC1
SERTAD1	5.50401e-16	0.380325	0.307	0.217	2.65728e-11	RGS5+ fibroblasts	SERTAD1
YPEL5	7.24178e-16	0.321445	0.354	0.269	3.49626e-11	RGS5+ fibroblasts	YPEL5
SHFM1	8.64708e-16	0.275239	0.579	0.54	4.17472e-11	RGS5+ fibroblasts	SHFM1
FOS	1.15526e-15	0.269332	0.955	0.947	5.57746e-11	RGS5+ fibroblasts	FOS
COX7A2	1.55574e-15	0.279471	0.523	0.46	7.51095e-11	RGS5+ fibroblasts	COX7A2
BCL9L	1.68424e-15	0.295879	0.263	0.173	8.13135e-11	RGS5+ fibroblasts	BCL9L
SPEN	2.974e-15	0.32161	0.333	0.246	1.43582e-10	RGS5+ fibroblasts	SPEN
ATF4	3.74997e-15	0.270387	0.686	0.665	1.81045e-10	RGS5+ fibroblasts	ATF4
SDC2	3.97283e-15	0.359122	0.564	0.531	1.91804e-10	RGS5+ fibroblasts	SDC2
SMIM3	4.58349e-15	0.281053	0.392	0.303	2.21286e-10	RGS5+ fibroblasts	SMIM3
ITGAV	5.57031e-15	0.329528	0.461	0.409	2.68929e-10	RGS5+ fibroblasts	ITGAV
MIDN	6.00802e-15	0.343575	0.331	0.249	2.90061e-10	RGS5+ fibroblasts	MIDN
HSP90AA1	8.15539e-15	0.306076	0.967	0.954	3.93734e-10	RGS5+ fibroblasts	HSP90AA1
YAP1	1.08408e-14	0.291228	0.358	0.278	5.23383e-10	RGS5+ fibroblasts	YAP1
KIF5B	1.49569e-14	0.31179	0.486	0.42	7.22104e-10	RGS5+ fibroblasts	KIF5B
SSRP1	1.92835e-14	0.339838	0.362	0.283	9.3099e-10	RGS5+ fibroblasts	SSRP1
ZBTB38	2.47583e-14	0.333288	0.359	0.278	1.19531e-09	RGS5+ fibroblasts	ZBTB38
PCBP1	2.86171e-14	0.252105	0.613	0.588	1.38161e-09	RGS5+ fibroblasts	PCBP1
HBEGF	4.42311e-14	0.325554	0.258	0.173	2.13543e-09	RGS5+ fibroblasts	HBEGF
ZMIZ1	4.78855e-14	0.318044	0.285	0.204	2.31186e-09	RGS5+ fibroblasts	ZMIZ1
VEZF1	6.00629e-14	0.326079	0.298	0.221	2.89978e-09	RGS5+ fibroblasts	VEZF1
ZNF503	6.04992e-14	0.302625	0.278	0.195	2.92084e-09	RGS5+ fibroblasts	ZNF503
RAB11B	7.09946e-14	0.305549	0.502	0.456	3.42755e-09	RGS5+ fibroblasts	RAB11B
PLOD1	1.06396e-13	0.282221	0.376	0.298	5.13667e-09	RGS5+ fibroblasts	PLOD1
LRRFIP2	1.38306e-13	0.267363	0.283	0.201	6.67727e-09	RGS5+ fibroblasts	LRRFIP2
LIX1L	1.47106e-13	0.264844	0.26	0.179	7.10214e-09	RGS5+ fibroblasts	LIX1L
ZEB1	1.47431e-13	0.303989	0.351	0.274	7.1178e-09	RGS5+ fibroblasts	ZEB1
RASAL2	1.50315e-13	0.284396	0.255	0.174	7.25706e-09	RGS5+ fibroblasts	RASAL2
PPP1R15A	5.98775e-13	0.289648	0.612	0.58	2.89083e-08	RGS5+ fibroblasts	PPP1R15A
CRIM1	7.43699e-13	0.386076	0.26	0.182	3.59051e-08	RGS5+ fibroblasts	CRIM1
CHMP3	1.33541e-12	0.253356	0.433	0.363	6.44721e-08	RGS5+ fibroblasts	CHMP3
ABI2	1.3702e-12	0.297569	0.292	0.216	6.61518e-08	RGS5+ fibroblasts	ABI2
CLIC4	1.54288e-12	0.269754	0.496	0.444	7.44885e-08	RGS5+ fibroblasts	CLIC4
ACTR2	1.60906e-12	0.254564	0.543	0.503	7.76836e-08	RGS5+ fibroblasts	ACTR2
PPIAP22	2.29921e-12	0.268938	0.429	0.369	1.11004e-07	RGS5+ fibroblasts	PPIAP22
TAX1BP1	7.90967e-12	0.286187	0.375	0.314	3.81871e-07	RGS5+ fibroblasts	TAX1BP1
ANP32A	9.04483e-12	0.270321	0.314	0.242	4.36675e-07	RGS5+ fibroblasts	ANP32A
ATP5A1	9.43358e-12	0.260402	0.486	0.439	4.55444e-07	RGS5+ fibroblasts	ATP5A1
DCAF7	1.6427e-11	0.27169	0.251	0.181	7.93077e-07	RGS5+ fibroblasts	DCAF7
BAG3	1.64756e-11	0.316785	0.477	0.415	7.95427e-07	RGS5+ fibroblasts	BAG3
CBX4	2.97033e-11	0.311125	0.283	0.212	1.43404e-06	RGS5+ fibroblasts	CBX4
ARPC1A	3.19232e-11	0.278822	0.28	0.212	1.54122e-06	RGS5+ fibroblasts	ARPC1A
APLP2	4.177e-11	0.266347	0.499	0.456	2.01661e-06	RGS5+ fibroblasts	APLP2
MAN1A2	5.34839e-11	0.306179	0.383	0.329	2.58215e-06	RGS5+ fibroblasts	MAN1A2
TCF4	6.42205e-11	0.267764	0.572	0.541	3.1005e-06	RGS5+ fibroblasts	TCF4
ADAMTS1	9.73883e-11	0.406266	0.689	0.642	4.70181e-06	RGS5+ fibroblasts	ADAMTS1
NFE2L1	1.01345e-10	0.286078	0.439	0.395	4.89284e-06	RGS5+ fibroblasts	NFE2L1
MLLT6	1.06912e-10	0.262665	0.259	0.189	5.1616e-06	RGS5+ fibroblasts	MLLT6
CBX6	2.25201e-10	0.257592	0.331	0.266	1.08725e-05	RGS5+ fibroblasts	CBX6
ZBTB7A	4.18708e-10	0.272173	0.274	0.209	2.02148e-05	RGS5+ fibroblasts	ZBTB7A
BCL6	6.19787e-10	0.322141	0.348	0.295	2.99227e-05	RGS5+ fibroblasts	BCL6
NASP	6.71453e-10	0.276203	0.469	0.428	3.24171e-05	RGS5+ fibroblasts	NASP
ASAP1	7.21344e-10	0.259891	0.252	0.189	3.48258e-05	RGS5+ fibroblasts	ASAP1
C16orf72	1.31509e-09	0.298189	0.258	0.197	6.34912e-05	RGS5+ fibroblasts	C16orf72
H2AFZ	1.33117e-09	0.259598	0.465	0.414	6.42676e-05	RGS5+ fibroblasts	H2AFZ
PEAK1	1.46227e-09	0.262481	0.264	0.202	7.05971e-05	RGS5+ fibroblasts	PEAK1
TOMM20	1.69943e-09	0.252501	0.406	0.362	8.20469e-05	RGS5+ fibroblasts	TOMM20
GNG11	3.53147e-09	0.267572	0.319	0.263	0.000170496	RGS5+ fibroblasts	GNG11
CAMTA1	3.65912e-09	0.258444	0.278	0.218	0.000176658	RGS5+ fibroblasts	CAMTA1
LASP1	4.34939e-09	0.283443	0.379	0.334	0.000209984	RGS5+ fibroblasts	LASP1
SYF2	5.24208e-09	0.269955	0.359	0.307	0.000253082	RGS5+ fibroblasts	SYF2
TGFB3	5.42851e-09	0.372809	0.318	0.264	0.000262083	RGS5+ fibroblasts	TGFB3
BBX	6.97826e-09	0.29013	0.334	0.28	0.000336903	RGS5+ fibroblasts	BBX
CDKN1A	2.82163e-08	0.26782	0.659	0.636	0.00136226	RGS5+ fibroblasts	CDKN1A
ASAH1	1.65062e-07	0.264115	0.288	0.24	0.00796901	RGS5+ fibroblasts	ASAH1
CDC5L	3.30991e-07	0.267367	0.322	0.277	0.0159799	RGS5+ fibroblasts	CDC5L
RBBP6	4.78408e-07	0.309473	0.45	0.413	0.0230971	RGS5+ fibroblasts	RBBP6
DYNC1LI2	4.34481e-06	0.280447	0.411	0.387	0.209763	RGS5+ fibroblasts	DYNC1LI2
PCF11	4.6926e-06	0.258564	0.261	0.221	0.226554	RGS5+ fibroblasts	PCF11
MOB1A	1.19288e-05	0.250068	0.332	0.305	0.575912	RGS5+ fibroblasts	MOB1A
HEXIM1	2.75556e-05	0.26759	0.577	0.576	1	RGS5+ fibroblasts	HEXIM1
LAMB1	0.000446832	0.281458	0.602	0.673	1	RGS5+ fibroblasts	LAMB1
PDK4	0.000508408	0.355826	0.436	0.42	1	RGS5+ fibroblasts	PDK4
OLFML2B	0.00554384	0.258533	0.401	0.408	1	RGS5+ fibroblasts	OLFML2B
POSTN	1.29664e-210	2.74991	0.817	0.161	6.26005e-206	POSTN+ fibroblasts	POSTN
SUGCT	2.85888e-129	1.18275	0.466	0.064	1.38024e-124	POSTN+ fibroblasts	SUGCT
ITGA11	2.68086e-92	0.722667	0.424	0.073	1.29429e-87	POSTN+ fibroblasts	ITGA11
PDLIM3	7.70184e-90	0.914117	0.707	0.23	3.71837e-85	POSTN+ fibroblasts	PDLIM3
COL8A1	3.50825e-84	1.03975	0.622	0.186	1.69375e-79	POSTN+ fibroblasts	COL8A1
ACTG2	6.58674e-80	1.12388	0.387	0.071	3.18001e-75	POSTN+ fibroblasts	ACTG2
TAGLN1	5.98621e-77	1.1667	0.93	0.575	2.89008e-72	POSTN+ fibroblasts	TAGLN
INHBA	7.97907e-77	0.932212	0.698	0.243	3.85222e-72	POSTN+ fibroblasts	INHBA
NTM	1.57383e-76	0.909904	0.628	0.2	7.59831e-72	POSTN+ fibroblasts	NTM
HOPX	3.6414e-74	0.872762	0.476	0.114	1.75803e-69	POSTN+ fibroblasts	HOPX
ACTA21	2.39088e-71	1.22489	0.909	0.558	1.1543e-66	POSTN+ fibroblasts	ACTA2
TPM11	3.80961e-69	0.982696	0.921	0.699	1.83924e-64	POSTN+ fibroblasts	TPM1
SULF1	1.78419e-68	0.967163	0.817	0.422	8.61387e-64	POSTN+ fibroblasts	SULF1
VCAN	8.89628e-65	0.88891	0.86	0.498	4.29504e-60	POSTN+ fibroblasts	VCAN
ACTN1	4.31295e-64	0.88119	0.774	0.399	2.08225e-59	POSTN+ fibroblasts	ACTN1
FNDC1	7.83697e-64	0.762451	0.454	0.119	3.78361e-59	POSTN+ fibroblasts	FNDC1
THBS2	1.90281e-61	0.869971	0.872	0.517	9.1866e-57	POSTN+ fibroblasts	THBS2
LAMP5	3.76672e-59	0.749806	0.421	0.106	1.81853e-54	POSTN+ fibroblasts	LAMP5
FN11	6.8325e-56	0.907627	0.957	0.805	3.29866e-51	POSTN+ fibroblasts	FN1
COL10A1	9.00583e-55	0.843489	0.43	0.116	4.34793e-50	POSTN+ fibroblasts	COL10A1
MICAL21	1.77564e-52	0.746514	0.579	0.223	8.5726e-48	POSTN+ fibroblasts	MICAL2
TPM41	6.31955e-52	0.692577	0.924	0.782	3.05102e-47	POSTN+ fibroblasts	TPM4
CTHRC1	6.10458e-51	0.787334	0.75	0.384	2.94723e-46	POSTN+ fibroblasts	CTHRC1
TPM21	1.38187e-49	0.871095	0.793	0.47	6.67152e-45	POSTN+ fibroblasts	TPM2
CSRP11	1.75003e-49	0.882013	0.637	0.296	8.44898e-45	POSTN+ fibroblasts	CSRP1
NREP1	1.08727e-46	0.751968	0.765	0.418	5.24924e-42	POSTN+ fibroblasts	NREP
MYL61	8.76784e-45	0.625405	0.963	0.876	4.23302e-40	POSTN+ fibroblasts	MYL6
LTBP11	1.43075e-44	0.618862	0.75	0.376	6.90752e-40	POSTN+ fibroblasts	LTBP1
COL5A1	1.74097e-44	0.729695	0.89	0.662	8.40525e-40	POSTN+ fibroblasts	COL5A1
PALLD	3.27027e-44	0.779699	0.872	0.706	1.57885e-39	POSTN+ fibroblasts	PALLD
CDH13	5.12929e-44	0.516016	0.268	0.058	2.47637e-39	POSTN+ fibroblasts	CDH13
MYH91	1.63159e-42	0.597988	0.924	0.696	7.87716e-38	POSTN+ fibroblasts	MYH9
COL1A1	3.64641e-41	0.644136	0.997	0.917	1.76045e-36	POSTN+ fibroblasts	COL1A1
COL4A11	6.17954e-40	0.729047	0.854	0.571	2.98342e-35	POSTN+ fibroblasts	COL4A1
COL4A21	1.07852e-39	0.677179	0.848	0.529	5.207e-35	POSTN+ fibroblasts	COL4A2
LGALS1	1.65281e-37	0.785291	0.884	0.689	7.9796e-33	POSTN+ fibroblasts	LGALS1
LOXL21	1.56211e-36	0.732266	0.607	0.285	7.54173e-32	POSTN+ fibroblasts	LOXL2
CALD11	3.68635e-36	0.485777	0.982	0.929	1.77973e-31	POSTN+ fibroblasts	CALD1
MYL91	4.0603e-36	0.687391	0.698	0.379	1.96027e-31	POSTN+ fibroblasts	MYL9
ARPC1B	9.81082e-36	0.636061	0.659	0.348	4.73656e-31	POSTN+ fibroblasts	ARPC1B
CFL11	1.39043e-35	0.477381	0.963	0.869	6.71286e-31	POSTN+ fibroblasts	CFL1
BGN	1.04682e-33	0.694864	0.927	0.677	5.05396e-29	POSTN+ fibroblasts	BGN
MYLK1	1.0873e-33	0.63135	0.82	0.498	5.24939e-29	POSTN+ fibroblasts	MYLK
TNC1	3.17896e-33	0.924236	0.433	0.17	1.53477e-28	POSTN+ fibroblasts	TNC
GREM1	8.4843e-33	0.754866	0.381	0.141	4.09614e-28	POSTN+ fibroblasts	GREM1
COL1A2	4.3751e-32	0.489314	1	0.934	2.11225e-27	POSTN+ fibroblasts	COL1A2
SYNPO	7.98282e-32	0.531557	0.421	0.164	3.85402e-27	POSTN+ fibroblasts	SYNPO
TMSB10	9.35799e-32	0.675138	0.86	0.674	4.51795e-27	POSTN+ fibroblasts	TMSB10
COL15A1	2.40507e-30	0.594735	0.399	0.151	1.16115e-25	POSTN+ fibroblasts	COL15A1
RAI14	7.62849e-29	0.510195	0.354	0.132	3.68296e-24	POSTN+ fibroblasts	RAI14
UNC5B	1.03137e-28	0.488726	0.369	0.138	4.97937e-24	POSTN+ fibroblasts	UNC5B
SPARC	2.3708e-28	0.431251	0.994	0.975	1.1446e-23	POSTN+ fibroblasts	SPARC
COL12A1	2.81538e-28	0.605863	0.771	0.524	1.35924e-23	POSTN+ fibroblasts	COL12A1
AEBP1	3.04397e-28	0.596581	0.71	0.469	1.4696e-23	POSTN+ fibroblasts	AEBP1
IGFBP71	2.40969e-27	0.450913	0.994	0.978	1.16338e-22	POSTN+ fibroblasts	IGFBP7
EDIL3	2.70116e-27	0.495602	0.378	0.148	1.30409e-22	POSTN+ fibroblasts	EDIL3
LOXL1	4.71724e-27	0.353022	0.311	0.105	2.27744e-22	POSTN+ fibroblasts	LOXL1
AP000892.6	6.09398e-27	0.334906	0.302	0.1	2.94211e-22	POSTN+ fibroblasts	AP000892.6
FHL2	7.24327e-27	0.449115	0.558	0.275	3.49698e-22	POSTN+ fibroblasts	FHL2
ACTB	1.10653e-26	0.506146	1	0.986	5.34221e-22	POSTN+ fibroblasts	ACTB
CREB3L1	3.65861e-26	0.520666	0.39	0.165	1.76634e-21	POSTN+ fibroblasts	CREB3L1
NDUFA4	4.25343e-26	0.580466	0.753	0.557	2.05351e-21	POSTN+ fibroblasts	NDUFA4
TCEAL3	5.1524e-26	0.506377	0.418	0.181	2.48753e-21	POSTN+ fibroblasts	TCEAL3
TCEAL4	5.91868e-26	0.561581	0.735	0.484	2.85748e-21	POSTN+ fibroblasts	TCEAL4
PFN11	6.16689e-26	0.48079	0.848	0.709	2.97732e-21	POSTN+ fibroblasts	PFN1
MMP11	1.06288e-25	0.322657	0.363	0.136	5.13149e-21	POSTN+ fibroblasts	MMP11
ITGB11	1.20752e-25	0.411478	0.979	0.888	5.82976e-21	POSTN+ fibroblasts	ITGB1
S100A11	2.273e-25	0.538442	0.75	0.513	1.09738e-20	POSTN+ fibroblasts	S100A11
MYL12A	3.56209e-25	0.523383	0.686	0.453	1.71974e-20	POSTN+ fibroblasts	MYL12A
IL32	3.80045e-25	0.539381	0.369	0.145	1.83482e-20	POSTN+ fibroblasts	IL32
PDGFC	5.76685e-25	0.399936	0.271	0.09	2.78418e-20	POSTN+ fibroblasts	PDGFC
SERF2	1.34141e-24	0.505018	0.838	0.681	6.47617e-20	POSTN+ fibroblasts	SERF2
ANXA5	2.32917e-24	0.419904	0.927	0.822	1.1245e-19	POSTN+ fibroblasts	ANXA5
SFRP4	4.58911e-24	0.879436	0.405	0.184	2.21558e-19	POSTN+ fibroblasts	SFRP4
PEA15	5.82374e-24	0.493485	0.741	0.515	2.81164e-19	POSTN+ fibroblasts	PEA15
ARL4C	6.4504e-24	0.438833	0.302	0.11	3.11419e-19	POSTN+ fibroblasts	ARL4C
S100A16	8.6871e-24	0.402236	0.348	0.141	4.19405e-19	POSTN+ fibroblasts	S100A16
NAP1L11	1.35105e-23	0.397958	0.954	0.911	6.52272e-19	POSTN+ fibroblasts	NAP1L1
PTRF	3.3507e-23	0.432144	0.902	0.815	1.61769e-18	POSTN+ fibroblasts	PTRF
LTBP2	4.83581e-23	0.507234	0.665	0.402	2.33468e-18	POSTN+ fibroblasts	LTBP2
FLNA	8.88243e-23	0.50978	0.579	0.324	4.28835e-18	POSTN+ fibroblasts	FLNA
ADAMTS2	2.00371e-22	0.465865	0.54	0.301	9.67369e-18	POSTN+ fibroblasts	ADAMTS2
MYL12B	5.51443e-22	0.526992	0.771	0.59	2.66231e-17	POSTN+ fibroblasts	MYL12B
F2R	6.32837e-22	0.516627	0.442	0.216	3.05527e-17	POSTN+ fibroblasts	F2R
LMCD1	6.85481e-21	0.426748	0.442	0.219	3.30943e-16	POSTN+ fibroblasts	LMCD1
SERPINE1	4.36508e-20	0.614594	0.726	0.514	2.10741e-15	POSTN+ fibroblasts	SERPINE1
HSPG2	1.27647e-19	0.40516	0.32	0.134	6.16265e-15	POSTN+ fibroblasts	HSPG2
SYTL21	1.75063e-19	0.348378	0.378	0.167	8.45188e-15	POSTN+ fibroblasts	SYTL2
ENC11	7.31662e-19	0.379389	0.439	0.214	3.53239e-14	POSTN+ fibroblasts	ENC1
THY1	1.29637e-18	0.34804	0.808	0.582	6.25874e-14	POSTN+ fibroblasts	THY1
PDLIM5	2.32875e-18	0.408249	0.634	0.411	1.1243e-13	POSTN+ fibroblasts	PDLIM5
COL5A2	3.29826e-18	0.428577	0.905	0.793	1.59237e-13	POSTN+ fibroblasts	COL5A2
CAP1	4.94357e-18	0.482128	0.613	0.413	2.38671e-13	POSTN+ fibroblasts	CAP1
ATP5E	1.09287e-17	0.389771	0.848	0.772	5.27625e-13	POSTN+ fibroblasts	ATP5E
ANTXR1	3.34763e-17	0.505771	0.771	0.61	1.6162e-12	POSTN+ fibroblasts	ANTXR1
PDLIM7	4.09524e-17	0.391505	0.418	0.213	1.97714e-12	POSTN+ fibroblasts	PDLIM7
ADAMTS12	4.77476e-17	0.324274	0.32	0.142	2.30521e-12	POSTN+ fibroblasts	ADAMTS12
TIMP1	6.60451e-17	0.40909	0.686	0.486	3.18859e-12	POSTN+ fibroblasts	TIMP1
OST4	6.93281e-17	0.422096	0.707	0.552	3.34709e-12	POSTN+ fibroblasts	OST4
PXDN	8.84988e-17	0.450146	0.555	0.361	4.27263e-12	POSTN+ fibroblasts	PXDN
GLIPR2	9.53e-17	0.340172	0.314	0.141	4.60099e-12	POSTN+ fibroblasts	GLIPR2
ACTG1	2.76213e-16	0.290106	0.985	0.978	1.33353e-11	POSTN+ fibroblasts	ACTG1
CDC42EP1	3.39751e-16	0.343386	0.317	0.147	1.64028e-11	POSTN+ fibroblasts	CDC42EP1
ILK	4.78278e-16	0.394672	0.402	0.215	2.30908e-11	POSTN+ fibroblasts	ILK
TGFBI1	6.36073e-16	0.471384	0.427	0.225	3.0709e-11	POSTN+ fibroblasts	TGFBI
MYH10	7.66138e-16	0.320506	0.491	0.276	3.69884e-11	POSTN+ fibroblasts	MYH10
PACS1	1.92758e-15	0.319312	0.335	0.161	9.30616e-11	POSTN+ fibroblasts	PACS1
ACTN41	2.04769e-15	0.360897	0.625	0.403	9.88606e-11	POSTN+ fibroblasts	ACTN4
RPLP1	2.40933e-15	0.37385	0.872	0.747	1.1632e-10	POSTN+ fibroblasts	RPLP1
CALU	4.26724e-15	0.340056	0.79	0.646	2.06018e-10	POSTN+ fibroblasts	CALU
SH3BGRL3	4.40671e-15	0.507969	0.494	0.303	2.12751e-10	POSTN+ fibroblasts	SH3BGRL3
FAM129B	6.71453e-15	0.293833	0.326	0.158	3.24171e-10	POSTN+ fibroblasts	FAM129B
RP11.270C12.3	1.33469e-14	0.290342	0.332	0.163	6.44376e-10	POSTN+ fibroblasts	RP11.270C12.3
PRSS23	2.25883e-14	0.421384	0.744	0.592	1.09054e-09	POSTN+ fibroblasts	PRSS23
COL16A1	3.33904e-14	0.309416	0.268	0.122	1.61206e-09	POSTN+ fibroblasts	COL16A1
MXRA7	3.3989e-14	0.404615	0.671	0.476	1.64096e-09	POSTN+ fibroblasts	MXRA7
DYNLT3	4.09698e-14	0.280884	0.302	0.141	1.97798e-09	POSTN+ fibroblasts	DYNLT3
SDC21	5.01143e-14	0.341563	0.701	0.532	2.41947e-09	POSTN+ fibroblasts	SDC2
TMEM119	7.38298e-14	0.378186	0.311	0.15	3.56443e-09	POSTN+ fibroblasts	TMEM119
DPYSL3	8.59096e-14	0.321387	0.628	0.395	4.14763e-09	POSTN+ fibroblasts	DPYSL3
ENAH1	1.09498e-13	0.340683	0.616	0.417	5.28648e-09	POSTN+ fibroblasts	ENAH
CNN2	1.2005e-13	0.422912	0.488	0.303	5.79589e-09	POSTN+ fibroblasts	CNN2
SMIM31	1.24346e-13	0.323374	0.537	0.326	6.00328e-09	POSTN+ fibroblasts	SMIM3
ARPC21	1.37295e-13	0.298419	0.814	0.691	6.62845e-09	POSTN+ fibroblasts	ARPC2
ANO11	1.44399e-13	0.297974	0.512	0.289	6.97146e-09	POSTN+ fibroblasts	ANO1
CD151	2.41974e-13	0.301954	0.43	0.244	1.16823e-08	POSTN+ fibroblasts	CD151
ITGA12	2.94269e-13	0.288548	0.601	0.358	1.4207e-08	POSTN+ fibroblasts	ITGA1
RRAS	3.75512e-13	0.281678	0.296	0.144	1.81293e-08	POSTN+ fibroblasts	RRAS
C1orf198	6.09419e-13	0.34561	0.277	0.134	2.94221e-08	POSTN+ fibroblasts	C1orf198
TNFRSF12A	7.71724e-13	0.351894	0.274	0.133	3.72581e-08	POSTN+ fibroblasts	TNFRSF12A
HSPB11	1.06129e-12	0.272727	0.829	0.669	5.12378e-08	POSTN+ fibroblasts	HSPB1
PARVA	1.77055e-12	0.295662	0.509	0.324	8.54803e-08	POSTN+ fibroblasts	PARVA
GPX8	2.13224e-12	0.34788	0.375	0.216	1.02942e-07	POSTN+ fibroblasts	GPX8
PKM	2.92391e-12	0.389847	0.579	0.404	1.41164e-07	POSTN+ fibroblasts	PKM
LRRC32	3.68247e-12	0.258666	0.277	0.134	1.77786e-07	POSTN+ fibroblasts	LRRC32
NPTN	4.7486e-12	0.32327	0.5	0.316	2.29257e-07	POSTN+ fibroblasts	NPTN
SPON2	6.60098e-12	0.441672	0.552	0.375	3.18689e-07	POSTN+ fibroblasts	SPON2
NDUFS5	6.73383e-12	0.273876	0.738	0.563	3.25103e-07	POSTN+ fibroblasts	NDUFS5
CDH11	9.989e-12	0.33043	0.579	0.399	4.82259e-07	POSTN+ fibroblasts	CDH11
HCFC1R1	1.19035e-11	0.395709	0.537	0.357	5.74687e-07	POSTN+ fibroblasts	HCFC1R1
WDR1	1.22904e-11	0.332896	0.488	0.307	5.93366e-07	POSTN+ fibroblasts	WDR1
GSTO1	2.91185e-11	0.344486	0.485	0.317	1.40581e-06	POSTN+ fibroblasts	GSTO1
LRRC17	4.14128e-11	0.394923	0.314	0.175	1.99937e-06	POSTN+ fibroblasts	LRRC17
MYO1D	4.8362e-11	0.284575	0.351	0.198	2.33487e-06	POSTN+ fibroblasts	MYO1D
PPIC	5.5258e-11	0.261982	0.61	0.418	2.6678e-06	POSTN+ fibroblasts	PPIC
ZYX	5.67067e-11	0.305841	0.409	0.25	2.73774e-06	POSTN+ fibroblasts	ZYX
SERPINH1	6.45576e-11	0.293574	0.817	0.705	3.11678e-06	POSTN+ fibroblasts	SERPINH1
GAPDH1	8.53163e-11	0.299385	0.899	0.812	4.11899e-06	POSTN+ fibroblasts	GAPDH
RNF7	9.58551e-11	0.264671	0.412	0.247	4.62779e-06	POSTN+ fibroblasts	RNF7
ACTR3	9.87971e-11	0.283796	0.552	0.379	4.76983e-06	POSTN+ fibroblasts	ACTR3
CKAP4	1.08622e-10	0.304158	0.561	0.394	5.24418e-06	POSTN+ fibroblasts	CKAP4
CALM2	2.49348e-10	0.30324	0.811	0.745	1.20383e-05	POSTN+ fibroblasts	CALM2
FAP	3.80225e-10	0.337914	0.326	0.186	1.83569e-05	POSTN+ fibroblasts	FAP
H2AFJ	3.83388e-10	0.258773	0.287	0.152	1.85096e-05	POSTN+ fibroblasts	H2AFJ
RCN3	7.03116e-10	0.250621	0.354	0.207	3.39457e-05	POSTN+ fibroblasts	RCN3
SSR3	8.72163e-10	0.294881	0.549	0.397	4.21072e-05	POSTN+ fibroblasts	SSR3
HOXB2	1.2037e-09	0.282414	0.335	0.192	5.81134e-05	POSTN+ fibroblasts	HOXB2
MLXIP	2.23763e-09	0.273224	0.338	0.198	0.00010803	POSTN+ fibroblasts	MLXIP
PPDPF	2.38571e-09	0.359117	0.61	0.469	0.000115179	POSTN+ fibroblasts	PPDPF
NDUFB2	2.86092e-09	0.252156	0.579	0.419	0.000138122	POSTN+ fibroblasts	NDUFB2
RBM3	3.47558e-09	0.284005	0.689	0.555	0.000167797	POSTN+ fibroblasts	RBM3
PPIB	4.12228e-09	0.279004	0.494	0.336	0.00019902	POSTN+ fibroblasts	PPIB
C4orf3	4.43433e-09	0.251667	0.677	0.526	0.000214085	POSTN+ fibroblasts	C4orf3
RPS27L	4.75561e-09	0.329212	0.634	0.484	0.000229596	POSTN+ fibroblasts	RPS27L
SEC61G	1.39719e-08	0.283307	0.634	0.491	0.000674551	POSTN+ fibroblasts	SEC61G
TUBB	1.73135e-08	0.291248	0.701	0.605	0.000835878	POSTN+ fibroblasts	TUBB
SH3PXD2A	1.79033e-08	0.31226	0.506	0.364	0.000864352	POSTN+ fibroblasts	SH3PXD2A
CRYAB	2.12858e-08	0.275851	0.384	0.243	0.00102766	POSTN+ fibroblasts	CRYAB
UCHL1	2.56972e-08	0.251256	0.296	0.174	0.00124063	POSTN+ fibroblasts	UCHL1
TUBA1A	2.57032e-08	0.269189	0.793	0.733	0.00124093	POSTN+ fibroblasts	TUBA1A
CLIC41	2.7412e-08	0.260887	0.604	0.455	0.00132343	POSTN+ fibroblasts	CLIC4
CAPZB	8.62438e-08	0.257969	0.649	0.512	0.00416377	POSTN+ fibroblasts	CAPZB
RP5.1052M9.1	1.52344e-07	0.250208	0.665	0.535	0.00735504	POSTN+ fibroblasts	RP5.1052M9.1
OSTC	1.54325e-07	0.250853	0.524	0.397	0.00745064	POSTN+ fibroblasts	OSTC
ARF4	1.82902e-07	0.27786	0.729	0.607	0.00883034	POSTN+ fibroblasts	ARF4
MAP4	4.27855e-07	0.256643	0.628	0.495	0.0206564	POSTN+ fibroblasts	MAP4
SMC6	8.9316e-07	0.262086	0.314	0.201	0.0431209	POSTN+ fibroblasts	SMC6
ADAM12	1.13083e-06	0.264061	0.256	0.156	0.0545952	POSTN+ fibroblasts	ADAM12
PRELP	1.36802e-06	0.283475	0.649	0.531	0.0660465	POSTN+ fibroblasts	PRELP
HTRA3	1.46411e-06	0.411319	0.305	0.193	0.0706856	POSTN+ fibroblasts	HTRA3
TUBA1B	2.78452e-06	0.252067	0.835	0.783	0.134434	POSTN+ fibroblasts	TUBA1B
IGFBP5	6.19726e-06	0.317978	0.549	0.43	0.299197	POSTN+ fibroblasts	IGFBP5
ISLR	6.81955e-06	0.440026	0.534	0.43	0.329241	POSTN+ fibroblasts	ISLR
ALDOA	3.7361e-05	0.252899	0.457	0.351	1	POSTN+ fibroblasts	ALDOA
ELN	4.75564e-05	0.290841	0.57	0.458	1	POSTN+ fibroblasts	ELN
VMP1	0.000108669	0.352303	0.509	0.39	1	POSTN+ fibroblasts	VMP1
FBLN1	0	2.76601	0.94	0.158	0	PDGFRA+ fibroblasts	FBLN1
APOD	0	2.73875	0.579	0.033	0	PDGFRA+ fibroblasts	APOD
C3	0	2.58286	0.833	0.06	0	PDGFRA+ fibroblasts	C3
CCDC80	0	2.50284	0.948	0.342	0	PDGFRA+ fibroblasts	CCDC80
MMP2	0	2.44048	0.979	0.346	0	PDGFRA+ fibroblasts	MMP2
SFRP2	0	2.30586	0.853	0.064	0	PDGFRA+ fibroblasts	SFRP2
DPT	0	2.1039	0.726	0.03	0	PDGFRA+ fibroblasts	DPT
OGN	0	2.04922	0.745	0.038	0	PDGFRA+ fibroblasts	OGN
DCN	0	2.0315	0.985	0.748	0	PDGFRA+ fibroblasts	DCN
ADH1B	0	1.97214	0.671	0.055	0	PDGFRA+ fibroblasts	ADH1B
EFEMP1	0	1.96927	0.805	0.09	0	PDGFRA+ fibroblasts	EFEMP1
MFAP5	0	1.81958	0.646	0.045	0	PDGFRA+ fibroblasts	MFAP5
CTSK	0	1.72788	0.845	0.265	0	PDGFRA+ fibroblasts	CTSK
C1S	0	1.6873	0.965	0.317	0	PDGFRA+ fibroblasts	C1S
FBLN5	0	1.61576	0.726	0.07	0	PDGFRA+ fibroblasts	FBLN5
CHRDL1	0	1.60729	0.617	0.016	0	PDGFRA+ fibroblasts	CHRDL1
ITM2A	0	1.59092	0.592	0.026	0	PDGFRA+ fibroblasts	ITM2A
C1R	0	1.57931	0.955	0.335	0	PDGFRA+ fibroblasts	C1R
SEPP1	0	1.55412	0.816	0.315	0	PDGFRA+ fibroblasts	SEPP1
SERPINF1	0	1.55368	0.89	0.241	0	PDGFRA+ fibroblasts	SERPINF1
MFAP4	0	1.4944	0.82	0.197	0	PDGFRA+ fibroblasts	MFAP4
CLU	0	1.47165	0.721	0.126	0	PDGFRA+ fibroblasts	CLU
CFD	0	1.43219	0.563	0.014	0	PDGFRA+ fibroblasts	CFD
CXCL12	0	1.41899	0.66	0.076	0	PDGFRA+ fibroblasts	CXCL12
LUM	0	1.40314	0.972	0.599	0	PDGFRA+ fibroblasts	LUM
PDGFRA	0	1.30368	0.66	0.056	0	PDGFRA+ fibroblasts	PDGFRA
ISLR1	0	1.29456	0.789	0.133	0	PDGFRA+ fibroblasts	ISLR
OMD	0	1.29247	0.562	0.016	0	PDGFRA+ fibroblasts	OMD
CFH	2.38077e-300	1.34666	0.825	0.313	1.14941e-295	PDGFRA+ fibroblasts	CFH
C7	1.33453e-295	2.26132	0.688	0.155	6.44296e-291	PDGFRA+ fibroblasts	C7
IGF1	1.06147e-288	1.39729	0.535	0.023	5.12469e-284	PDGFRA+ fibroblasts	IGF1
QSOX1	5.85832e-274	1.24964	0.721	0.201	2.82834e-269	PDGFRA+ fibroblasts	QSOX1
PDGFD	1.06606e-263	1.16514	0.517	0.033	5.14684e-259	PDGFRA+ fibroblasts	PDGFD
S100A10	4.66297e-261	1.07956	0.642	0.109	2.25123e-256	PDGFRA+ fibroblasts	S100A10
GPNMB	5.90253e-257	1.28578	0.728	0.228	2.84968e-252	PDGFRA+ fibroblasts	GPNMB
CYBRD1	1.35479e-255	1.11375	0.818	0.382	6.54077e-251	PDGFRA+ fibroblasts	CYBRD1
CD34	3.26822e-255	1.34981	0.479	0.02	1.57787e-250	PDGFRA+ fibroblasts	CD34
FBLN2	1.12317e-247	1.04665	0.55	0.061	5.42256e-243	PDGFRA+ fibroblasts	FBLN2
COLEC12	1.34834e-247	1.03666	0.476	0.022	6.50965e-243	PDGFRA+ fibroblasts	COLEC12
NEGR1	4.9704e-246	0.998583	0.482	0.027	2.39966e-241	PDGFRA+ fibroblasts	NEGR1
ABI3BP	1.0756e-241	1.02972	0.495	0.037	5.1929e-237	PDGFRA+ fibroblasts	ABI3BP
SPON1	1.59143e-239	1.00588	0.546	0.067	7.68326e-235	PDGFRA+ fibroblasts	SPON1
SRPX	1.997e-235	1.15201	0.552	0.082	9.6413e-231	PDGFRA+ fibroblasts	SRPX
CILP	2.50576e-235	1.39112	0.445	0.015	1.20976e-230	PDGFRA+ fibroblasts	CILP
PI16	9.95405e-229	1.65684	0.438	0.019	4.80572e-224	PDGFRA+ fibroblasts	PI16
COL1A11	2.45663e-227	1.08641	0.982	0.871	1.18604e-222	PDGFRA+ fibroblasts	COL1A1
HTRA1	7.82203e-223	1.07356	0.78	0.342	3.7764e-218	PDGFRA+ fibroblasts	HTRA1
CYR61	1.53461e-218	1.23481	0.915	0.621	7.40894e-214	PDGFRA+ fibroblasts	CYR61
DPYSL31	5.63278e-216	0.915	0.678	0.183	2.71945e-211	PDGFRA+ fibroblasts	DPYSL3
SVEP1	8.09137e-212	0.962065	0.435	0.027	3.90643e-207	PDGFRA+ fibroblasts	SVEP1
COL1A21	6.79923e-211	0.908769	0.989	0.896	3.2826e-206	PDGFRA+ fibroblasts	COL1A2
CTHRC11	7.57059e-211	1.01573	0.686	0.177	3.655e-206	PDGFRA+ fibroblasts	CTHRC1
OLFML3	2.09217e-209	0.949463	0.688	0.209	1.01008e-204	PDGFRA+ fibroblasts	OLFML3
SCARA5	1.91705e-206	1.0827	0.38	0.005	9.25533e-202	PDGFRA+ fibroblasts	SCARA5
PODN	5.64082e-202	0.876709	0.465	0.051	2.72333e-197	PDGFRA+ fibroblasts	PODN
PIK3R1	2.47712e-201	1.2251	0.675	0.243	1.19593e-196	PDGFRA+ fibroblasts	PIK3R1
GAS1	4.40886e-201	0.994961	0.479	0.061	2.12855e-196	PDGFRA+ fibroblasts	GAS1
FIBIN	1.27391e-198	1.11147	0.509	0.084	6.15033e-194	PDGFRA+ fibroblasts	FIBIN
ANXA2	1.79144e-195	0.817679	0.884	0.548	8.64888e-191	PDGFRA+ fibroblasts	ANXA2
SEMA3C	6.8293e-189	1.10847	0.425	0.041	3.29712e-184	PDGFRA+ fibroblasts	SEMA3C
PRELP1	7.71934e-183	0.971684	0.782	0.331	3.72682e-178	PDGFRA+ fibroblasts	PRELP
TIMP2	1.18429e-182	0.688067	0.959	0.813	5.71763e-178	PDGFRA+ fibroblasts	TIMP2
CLMP	1.40836e-182	0.730935	0.378	0.02	6.79944e-178	PDGFRA+ fibroblasts	CLMP
PTGIS	1.94259e-182	0.832255	0.38	0.022	9.37865e-178	PDGFRA+ fibroblasts	PTGIS
PSAP	2.35982e-182	0.713656	0.942	0.78	1.1393e-177	PDGFRA+ fibroblasts	PSAP
TMEM176A	3.54745e-182	0.812023	0.51	0.09	1.71267e-177	PDGFRA+ fibroblasts	TMEM176A
ADD3	6.86226e-178	0.889892	0.672	0.255	3.31303e-173	PDGFRA+ fibroblasts	ADD3
PDGFRL	1.45086e-177	0.839754	0.389	0.03	7.0046e-173	PDGFRA+ fibroblasts	PDGFRL
HAND2	7.13962e-177	0.948589	0.515	0.106	3.44694e-172	PDGFRA+ fibroblasts	HAND2
ITGBL1	1.65423e-176	1.05223	0.664	0.22	7.98646e-172	PDGFRA+ fibroblasts	ITGBL1
FAM198B	1.02878e-175	0.827018	0.486	0.087	4.96684e-171	PDGFRA+ fibroblasts	FAM198B
CTGF	8.79878e-174	1.49028	0.844	0.566	4.24796e-169	PDGFRA+ fibroblasts	CTGF
ANXA1	1.2748e-173	0.933075	0.803	0.458	6.1546e-169	PDGFRA+ fibroblasts	ANXA1
ABCA6	7.35978e-171	0.76968	0.384	0.03	3.55323e-166	PDGFRA+ fibroblasts	ABCA6
NR2F1	5.34011e-168	0.873711	0.551	0.141	2.57815e-163	PDGFRA+ fibroblasts	NR2F1
ZFP36L2	3.52189e-167	0.874947	0.821	0.468	1.70033e-162	PDGFRA+ fibroblasts	ZFP36L2
SERPINE2	6.38556e-165	1.13581	0.613	0.211	3.08288e-160	PDGFRA+ fibroblasts	SERPINE2
GSTM5	2.03699e-164	0.778604	0.4	0.045	9.83438e-160	PDGFRA+ fibroblasts	GSTM5
BICC1	1.1405e-163	0.703762	0.392	0.041	5.5062e-159	PDGFRA+ fibroblasts	BICC1
METTL7A	9.3477e-162	0.860283	0.629	0.212	4.51297e-157	PDGFRA+ fibroblasts	METTL7A
WISP2	2.63955e-161	1.16328	0.337	0.017	1.27435e-156	PDGFRA+ fibroblasts	WISP2
THBS1	2.67432e-158	1.03981	0.778	0.424	1.29113e-153	PDGFRA+ fibroblasts	THBS1
CST3	4.27711e-158	0.729914	0.88	0.568	2.06495e-153	PDGFRA+ fibroblasts	CST3
NRK	6.97652e-157	0.756139	0.327	0.015	3.36819e-152	PDGFRA+ fibroblasts	NRK
FTL	2.18353e-156	0.652271	0.967	0.865	1.05419e-151	PDGFRA+ fibroblasts	FTL
CELF2	5.3405e-156	0.741299	0.382	0.043	2.57834e-151	PDGFRA+ fibroblasts	CELF2
CYP1B1	1.20603e-154	0.973159	0.445	0.077	5.82257e-150	PDGFRA+ fibroblasts	CYP1B1
GAS7	2.65622e-153	0.682703	0.351	0.029	1.2824e-148	PDGFRA+ fibroblasts	GAS7
FAM180A	7.42659e-153	0.730299	0.305	0.009	3.58549e-148	PDGFRA+ fibroblasts	FAM180A
GPC6	4.13362e-152	0.713996	0.414	0.063	1.99567e-147	PDGFRA+ fibroblasts	GPC6
SH3PXD2B	4.02249e-150	0.729696	0.479	0.105	1.94202e-145	PDGFRA+ fibroblasts	SH3PXD2B
COL6A3	4.13034e-150	0.726345	0.94	0.659	1.99409e-145	PDGFRA+ fibroblasts	COL6A3
LOX	6.38361e-150	0.761988	0.473	0.106	3.08194e-145	PDGFRA+ fibroblasts	LOX
PDPN	2.24962e-149	0.824675	0.349	0.03	1.08609e-144	PDGFRA+ fibroblasts	PDPN
FBN1	4.6355e-148	0.997254	0.751	0.409	2.23797e-143	PDGFRA+ fibroblasts	FBN1
COL3A1	5.11883e-148	0.901972	0.975	0.903	2.47132e-143	PDGFRA+ fibroblasts	COL3A1
CTSH	2.10197e-147	0.69704	0.33	0.024	1.01481e-142	PDGFRA+ fibroblasts	CTSH
PLXDC2	2.14028e-147	0.775069	0.563	0.164	1.03331e-142	PDGFRA+ fibroblasts	PLXDC2
SH3D19	2.35883e-147	0.701404	0.451	0.091	1.13882e-142	PDGFRA+ fibroblasts	SH3D19
AHNAK	8.3826e-147	0.758319	0.892	0.77	4.04703e-142	PDGFRA+ fibroblasts	AHNAK
PLPP3	3.55548e-145	0.742397	0.616	0.215	1.71655e-140	PDGFRA+ fibroblasts	PLPP3
ABCA8	3.89514e-144	0.765842	0.363	0.044	1.88053e-139	PDGFRA+ fibroblasts	ABCA8
SERPING1	1.01633e-143	0.650004	0.88	0.486	4.90676e-139	PDGFRA+ fibroblasts	SERPING1
CLDN11	3.53519e-143	0.731878	0.324	0.025	1.70675e-138	PDGFRA+ fibroblasts	CLDN11
FLRT2	1.47995e-140	0.644784	0.294	0.013	7.14507e-136	PDGFRA+ fibroblasts	FLRT2
LTBP21	2.38909e-138	0.864788	0.633	0.241	1.15343e-133	PDGFRA+ fibroblasts	LTBP2
PID1	2.90037e-138	0.681319	0.401	0.067	1.40027e-133	PDGFRA+ fibroblasts	PID1
MRC2	3.65883e-137	0.679296	0.462	0.108	1.76645e-132	PDGFRA+ fibroblasts	MRC2
GPC3	1.13959e-136	0.716288	0.523	0.141	5.50182e-132	PDGFRA+ fibroblasts	GPC3
GXYLT2	3.14156e-136	0.604419	0.331	0.033	1.51671e-131	PDGFRA+ fibroblasts	GXYLT2
SERPINA3	4.65987e-135	0.784184	0.285	0.012	2.24974e-130	PDGFRA+ fibroblasts	SERPINA3
IGSF10	4.94515e-135	0.648061	0.264	0.004	2.38747e-130	PDGFRA+ fibroblasts	IGSF10
DAB2	2.14439e-134	0.685847	0.44	0.098	1.03529e-129	PDGFRA+ fibroblasts	DAB2
SFRP1	2.4628e-134	0.838876	0.406	0.074	1.18902e-129	PDGFRA+ fibroblasts	SFRP1
NPC2	3.91541e-134	0.719917	0.723	0.363	1.89032e-129	PDGFRA+ fibroblasts	NPC2
ELN1	4.47716e-134	0.657418	0.685	0.277	2.16153e-129	PDGFRA+ fibroblasts	ELN
UAP1	6.37313e-134	0.789211	0.42	0.089	3.07688e-129	PDGFRA+ fibroblasts	UAP1
STEAP1	6.49834e-134	0.678516	0.313	0.026	3.13733e-129	PDGFRA+ fibroblasts	STEAP1
LEPR	4.35292e-133	0.850863	0.336	0.041	2.10155e-128	PDGFRA+ fibroblasts	LEPR
RHOBTB3	9.74636e-133	0.765165	0.607	0.24	4.70545e-128	PDGFRA+ fibroblasts	RHOBTB3
BNC2	6.82701e-132	0.595717	0.304	0.023	3.29601e-127	PDGFRA+ fibroblasts	BNC2
VGLL3	6.7154e-130	0.755957	0.418	0.091	3.24213e-125	PDGFRA+ fibroblasts	VGLL3
ADAMTSL4	7.32591e-130	0.694196	0.285	0.016	3.53688e-125	PDGFRA+ fibroblasts	ADAMTSL4
MGP	2.84935e-129	0.773304	0.902	0.847	1.37564e-124	PDGFRA+ fibroblasts	MGP
BMP4	6.46033e-129	0.686683	0.335	0.042	3.11898e-124	PDGFRA+ fibroblasts	BMP4
VEGFB	1.48447e-128	0.770814	0.576	0.218	7.16686e-124	PDGFRA+ fibroblasts	VEGFB
TMEM176B	5.41747e-128	0.688306	0.425	0.091	2.6155e-123	PDGFRA+ fibroblasts	TMEM176B
FSTL1	6.23588e-128	0.730933	0.883	0.648	3.01062e-123	PDGFRA+ fibroblasts	FSTL1
B4GALT1	4.39811e-127	0.700669	0.591	0.228	2.12337e-122	PDGFRA+ fibroblasts	B4GALT1
PLTP	5.43392e-127	0.783463	0.558	0.197	2.62344e-122	PDGFRA+ fibroblasts	PLTP
FGL2	7.99454e-127	0.607632	0.271	0.012	3.85968e-122	PDGFRA+ fibroblasts	FGL2
LSAMP	9.88535e-127	0.656194	0.379	0.064	4.77255e-122	PDGFRA+ fibroblasts	LSAMP
GFRA1	1.16962e-126	0.619067	0.264	0.009	5.64682e-122	PDGFRA+ fibroblasts	GFRA1
TSHZ2	9.3463e-125	0.659357	0.332	0.042	4.5123e-120	PDGFRA+ fibroblasts	TSHZ2
NFIX	2.16711e-124	0.67953	0.678	0.313	1.04626e-119	PDGFRA+ fibroblasts	NFIX
LRP1	2.79939e-124	0.818885	0.602	0.243	1.35152e-119	PDGFRA+ fibroblasts	LRP1
PBX1	3.13609e-124	0.756694	0.608	0.242	1.51407e-119	PDGFRA+ fibroblasts	PBX1
ADAM33	6.51294e-124	0.606718	0.33	0.041	3.14438e-119	PDGFRA+ fibroblasts	ADAM33
CAB39L	9.21455e-123	0.631707	0.326	0.041	4.44869e-118	PDGFRA+ fibroblasts	CAB39L
VAT1	1.01799e-122	0.695023	0.513	0.167	4.91477e-118	PDGFRA+ fibroblasts	VAT1
THBS21	2.13648e-122	0.712308	0.754	0.364	1.03147e-117	PDGFRA+ fibroblasts	THBS2
PLSCR4	2.23728e-122	0.724259	0.526	0.181	1.08014e-117	PDGFRA+ fibroblasts	PLSCR4
BASP1	6.57338e-122	0.680494	0.407	0.089	3.17356e-117	PDGFRA+ fibroblasts	BASP1
MT1X	9.5924e-122	0.776823	0.465	0.128	4.63111e-117	PDGFRA+ fibroblasts	MT1X
TGFBR2	1.02084e-121	0.684833	0.607	0.245	4.9285e-117	PDGFRA+ fibroblasts	TGFBR2
TGFBR3	2.05789e-121	0.672556	0.447	0.111	9.93527e-117	PDGFRA+ fibroblasts	TGFBR3
GLUL	3.53835e-121	0.771191	0.737	0.419	1.70828e-116	PDGFRA+ fibroblasts	GLUL
ABLIM1	5.88139e-121	0.637975	0.293	0.027	2.83948e-116	PDGFRA+ fibroblasts	ABLIM1
RSPO3	1.28938e-120	0.63752	0.253	0.009	6.225e-116	PDGFRA+ fibroblasts	RSPO3
VCAN1	1.36367e-120	0.641455	0.743	0.341	6.58366e-116	PDGFRA+ fibroblasts	VCAN
CD99	2.62008e-120	0.577403	0.907	0.715	1.26495e-115	PDGFRA+ fibroblasts	CD99
CRABP2	3.69924e-120	0.696501	0.335	0.049	1.78595e-115	PDGFRA+ fibroblasts	CRABP2
HSPB6	9.72649e-120	0.725897	0.678	0.318	4.69585e-115	PDGFRA+ fibroblasts	HSPB6
MEDAG	1.47148e-119	0.740112	0.319	0.04	7.10416e-115	PDGFRA+ fibroblasts	MEDAG
FGFR1	8.70675e-119	0.669208	0.596	0.239	4.20353e-114	PDGFRA+ fibroblasts	FGFR1
COL6A1	4.23107e-118	0.590968	0.91	0.693	2.04272e-113	PDGFRA+ fibroblasts	COL6A1
ANGPTL1	7.00296e-118	0.650389	0.324	0.044	3.38096e-113	PDGFRA+ fibroblasts	ANGPTL1
SH3BP5	7.71851e-116	0.567073	0.343	0.057	3.72642e-111	PDGFRA+ fibroblasts	SH3BP5
PMP22	2.78016e-115	0.670201	0.679	0.341	1.34223e-110	PDGFRA+ fibroblasts	PMP22
SLC19A2	4.13413e-115	0.659949	0.346	0.059	1.99592e-110	PDGFRA+ fibroblasts	SLC19A2
GLT8D2	4.1506e-115	0.57286	0.38	0.078	2.00387e-110	PDGFRA+ fibroblasts	GLT8D2
GFPT2	1.42059e-113	0.682297	0.385	0.083	6.85845e-109	PDGFRA+ fibroblasts	GFPT2
PRNP	2.76131e-111	0.601225	0.509	0.17	1.33313e-106	PDGFRA+ fibroblasts	PRNP
ACKR3	3.20817e-111	0.800247	0.331	0.056	1.54887e-106	PDGFRA+ fibroblasts	ACKR3
NFKBIA	8.44713e-111	0.770738	0.744	0.442	4.07819e-106	PDGFRA+ fibroblasts	NFKBIA
LGALS3	3.85099e-110	0.608832	0.736	0.405	1.85922e-105	PDGFRA+ fibroblasts	LGALS3
IGFBP4	6.92739e-109	0.611498	0.944	0.812	3.34447e-104	PDGFRA+ fibroblasts	IGFBP4
GJA1	1.19284e-108	0.501079	0.26	0.021	5.75892e-104	PDGFRA+ fibroblasts	GJA1
ERRFI1	1.39723e-108	0.713697	0.627	0.294	6.74567e-104	PDGFRA+ fibroblasts	ERRFI1
SSPN	9.2661e-108	0.631901	0.549	0.21	4.47358e-103	PDGFRA+ fibroblasts	SSPN
IGFBP6	2.05897e-107	0.673643	0.313	0.05	9.94051e-103	PDGFRA+ fibroblasts	IGFBP6
NTRK2	2.76093e-106	0.908142	0.593	0.298	1.33295e-101	PDGFRA+ fibroblasts	NTRK2
FGF7	4.02658e-106	0.589138	0.342	0.061	1.94399e-101	PDGFRA+ fibroblasts	FGF7
NDRG1	4.14898e-105	0.613418	0.5	0.172	2.00309e-100	PDGFRA+ fibroblasts	NDRG1
MID1	4.3757e-103	0.507659	0.257	0.024	2.11254e-98	PDGFRA+ fibroblasts	MID1
SFRP41	4.94067e-103	0.917702	0.352	0.071	2.3853e-98	PDGFRA+ fibroblasts	SFRP4
SNED1	8.81491e-103	0.525407	0.266	0.028	4.25575e-98	PDGFRA+ fibroblasts	SNED1
PPIC1	2.07062e-102	0.624252	0.611	0.279	9.99676e-98	PDGFRA+ fibroblasts	PPIC
HTRA31	4.04055e-102	0.667379	0.347	0.075	1.95074e-97	PDGFRA+ fibroblasts	HTRA3
WEE1	1.14096e-101	0.675226	0.423	0.128	5.50842e-97	PDGFRA+ fibroblasts	WEE1
ANGPTL2	2.84683e-101	0.568942	0.361	0.083	1.37442e-96	PDGFRA+ fibroblasts	ANGPTL2
USP53	6.469e-101	0.54677	0.321	0.058	3.12317e-96	PDGFRA+ fibroblasts	USP53
FAM46A	9.20667e-101	0.704649	0.539	0.218	4.44489e-96	PDGFRA+ fibroblasts	FAM46A
FOXO1	1.08963e-100	0.603559	0.399	0.107	5.26063e-96	PDGFRA+ fibroblasts	FOXO1
ZNF106	2.88059e-99	0.666213	0.466	0.162	1.39072e-94	PDGFRA+ fibroblasts	ZNF106
AMOTL2	9.34957e-99	0.631337	0.391	0.105	4.51388e-94	PDGFRA+ fibroblasts	AMOTL2
CDR1.AS	7.10672e-97	0.505068	0.378	0.094	3.43105e-92	PDGFRA+ fibroblasts	CDR1.AS
CLEC2B	3.17995e-94	0.549681	0.355	0.085	1.53525e-89	PDGFRA+ fibroblasts	CLEC2B
MEG3	3.2072e-94	0.537678	0.314	0.061	1.54841e-89	PDGFRA+ fibroblasts	MEG3
EMP1	1.313e-93	0.768269	0.752	0.49	6.33902e-89	PDGFRA+ fibroblasts	EMP1
NBL1	1.73845e-93	0.711093	0.506	0.195	8.39305e-89	PDGFRA+ fibroblasts	NBL1
LAMA2	1.84496e-93	0.542689	0.443	0.141	8.90728e-89	PDGFRA+ fibroblasts	LAMA2
MDK	2.17931e-92	0.571891	0.516	0.206	1.05215e-87	PDGFRA+ fibroblasts	MDK
S100A6	8.25312e-92	0.557856	0.846	0.58	3.98452e-87	PDGFRA+ fibroblasts	S100A6
APOL1	3.39136e-91	0.495155	0.39	0.107	1.63731e-86	PDGFRA+ fibroblasts	APOL1
RAB8B	4.05814e-91	0.529861	0.349	0.086	1.95923e-86	PDGFRA+ fibroblasts	RAB8B
CFI	6.83873e-91	0.532899	0.271	0.043	3.30167e-86	PDGFRA+ fibroblasts	CFI
SLIT3	3.90632e-90	0.624538	0.635	0.32	1.88593e-85	PDGFRA+ fibroblasts	SLIT3
MARCKS	6.40644e-90	0.578592	0.674	0.367	3.09297e-85	PDGFRA+ fibroblasts	MARCKS
GOLM1	8.20608e-90	0.510804	0.34	0.083	3.96181e-85	PDGFRA+ fibroblasts	GOLM1
IL6ST	5.95301e-89	0.589228	0.717	0.46	2.87405e-84	PDGFRA+ fibroblasts	IL6ST
ARID5B	1.02028e-88	0.560727	0.623	0.304	4.9258e-84	PDGFRA+ fibroblasts	ARID5B
RNA5.8S5	1.47942e-87	0.725826	0.528	0.222	7.1425e-83	PDGFRA+ fibroblasts	RNA5.8S5
WSB1	2.77278e-87	0.507309	0.754	0.462	1.33867e-82	PDGFRA+ fibroblasts	WSB1
LGALS3BP	6.0847e-87	0.521814	0.798	0.525	2.93763e-82	PDGFRA+ fibroblasts	LGALS3BP
FAM13A	4.48031e-86	0.557225	0.358	0.099	2.16305e-81	PDGFRA+ fibroblasts	FAM13A
F3	5.82193e-84	0.649609	0.523	0.23	2.81077e-79	PDGFRA+ fibroblasts	F3
SDCBP	8.8285e-84	0.589092	0.592	0.299	4.26231e-79	PDGFRA+ fibroblasts	SDCBP
CPXM1	1.19566e-83	0.468872	0.264	0.046	5.77252e-79	PDGFRA+ fibroblasts	CPXM1
SMARCA2	1.66342e-83	0.554166	0.489	0.199	8.03084e-79	PDGFRA+ fibroblasts	SMARCA2
COL6A2	6.3822e-83	0.498177	0.781	0.495	3.08126e-78	PDGFRA+ fibroblasts	COL6A2
CREB3L11	2.11196e-82	0.451712	0.312	0.071	1.01963e-77	PDGFRA+ fibroblasts	CREB3L1
ANK2	9.20249e-82	0.515502	0.276	0.054	4.44287e-77	PDGFRA+ fibroblasts	ANK2
COL14A1	1.57889e-81	0.6666	0.738	0.54	7.62275e-77	PDGFRA+ fibroblasts	COL14A1
ARHGAP21	6.71232e-81	0.479493	0.33	0.087	3.24064e-76	PDGFRA+ fibroblasts	ARHGAP21
SGCD	1.81656e-80	0.488599	0.283	0.061	8.77019e-76	PDGFRA+ fibroblasts	SGCD
FOXO3	8.51431e-80	0.579531	0.662	0.386	4.11062e-75	PDGFRA+ fibroblasts	FOXO3
ARL6IP5	2.21097e-79	0.495711	0.591	0.29	1.06743e-74	PDGFRA+ fibroblasts	ARL6IP5
CCDC71L	3.66757e-77	0.540687	0.368	0.116	1.77067e-72	PDGFRA+ fibroblasts	CCDC71L
FAP1	5.84365e-77	0.448032	0.325	0.087	2.82125e-72	PDGFRA+ fibroblasts	FAP
CTSF	6.59672e-77	0.442363	0.316	0.082	3.18483e-72	PDGFRA+ fibroblasts	CTSF
SOD2	7.31597e-77	0.739233	0.434	0.174	3.53208e-72	PDGFRA+ fibroblasts	SOD2
MITF	7.50166e-77	0.462707	0.251	0.045	3.62173e-72	PDGFRA+ fibroblasts	MITF
NNMT	1.13451e-76	0.636106	0.528	0.251	5.47729e-72	PDGFRA+ fibroblasts	NNMT
ITIH5	1.3711e-76	0.444084	0.283	0.061	6.61953e-72	PDGFRA+ fibroblasts	ITIH5
FTH1	4.64746e-75	0.480847	0.984	0.969	2.24375e-70	PDGFRA+ fibroblasts	FTH1
PAMR1	1.15054e-74	0.481131	0.275	0.062	5.55469e-70	PDGFRA+ fibroblasts	PAMR1
CREG1	3.55507e-74	0.467544	0.492	0.211	1.71635e-69	PDGFRA+ fibroblasts	CREG1
CCL2	6.47912e-74	0.860802	0.269	0.06	3.12805e-69	PDGFRA+ fibroblasts	CCL2
MAN1A1	1.34998e-73	0.47214	0.395	0.14	6.51757e-69	PDGFRA+ fibroblasts	MAN1A1
PCSK5	2.01973e-73	0.438282	0.282	0.064	9.75104e-69	PDGFRA+ fibroblasts	PCSK5
ALDH2	3.46933e-73	0.47161	0.331	0.097	1.67496e-68	PDGFRA+ fibroblasts	ALDH2
TPST1	1.54795e-72	0.403232	0.275	0.062	7.47336e-68	PDGFRA+ fibroblasts	TPST1
SMOC2	2.59843e-72	0.48837	0.539	0.243	1.2545e-67	PDGFRA+ fibroblasts	SMOC2
NUCB2	4.98014e-72	0.450899	0.436	0.173	2.40436e-67	PDGFRA+ fibroblasts	NUCB2
TMEM98	1.74092e-70	0.44759	0.456	0.189	8.40497e-66	PDGFRA+ fibroblasts	TMEM98
CD55	5.3272e-70	0.571819	0.362	0.125	2.57192e-65	PDGFRA+ fibroblasts	CD55
PLOD2	2.08812e-69	0.574356	0.445	0.18	1.00812e-64	PDGFRA+ fibroblasts	PLOD2
MPZL1	3.57095e-68	0.440186	0.381	0.136	1.72402e-63	PDGFRA+ fibroblasts	MPZL1
PRDX4	3.79361e-68	0.515554	0.526	0.26	1.83152e-63	PDGFRA+ fibroblasts	PRDX4
PXN	4.76897e-67	0.438021	0.294	0.083	2.30241e-62	PDGFRA+ fibroblasts	PXN
CITED2	8.05713e-67	0.541958	0.499	0.238	3.8899e-62	PDGFRA+ fibroblasts	CITED2
NFE2L2	1.50179e-66	0.440035	0.497	0.232	7.25048e-62	PDGFRA+ fibroblasts	NFE2L2
SAT1	8.77073e-66	0.486414	0.651	0.379	4.23442e-61	PDGFRA+ fibroblasts	SAT1
ABL2	5.81786e-64	0.470926	0.304	0.093	2.8088e-59	PDGFRA+ fibroblasts	ABL2
FTLP3	1.15525e-63	0.460716	0.519	0.255	5.57744e-59	PDGFRA+ fibroblasts	FTLP3
NFIB	1.1829e-63	0.466761	0.585	0.318	5.71093e-59	PDGFRA+ fibroblasts	NFIB
PPP3CA	1.89299e-63	0.41967	0.39	0.149	9.13918e-59	PDGFRA+ fibroblasts	PPP3CA
DUSP1	3.86067e-63	0.41068	0.796	0.576	1.86389e-58	PDGFRA+ fibroblasts	DUSP1
RUNX1T1	1.11507e-62	0.401767	0.319	0.101	5.38347e-58	PDGFRA+ fibroblasts	RUNX1T1
C1orf21	1.62131e-62	0.411519	0.395	0.151	7.82752e-58	PDGFRA+ fibroblasts	C1orf21
TTC3	3.73524e-62	0.414418	0.6	0.33	1.80334e-57	PDGFRA+ fibroblasts	TTC3
FRMD6	2.04505e-61	0.396454	0.271	0.076	9.87328e-57	PDGFRA+ fibroblasts	FRMD6
KCTD12	2.286e-61	0.396372	0.342	0.118	1.10366e-56	PDGFRA+ fibroblasts	KCTD12
RARRES2	2.47413e-61	0.685661	0.291	0.091	1.19448e-56	PDGFRA+ fibroblasts	RARRES2
S100A13	2.56608e-61	0.350325	0.261	0.066	1.23888e-56	PDGFRA+ fibroblasts	S100A13
TMEM45A	2.57845e-61	0.388052	0.311	0.099	1.24485e-56	PDGFRA+ fibroblasts	TMEM45A
PXDC1	7.17662e-61	0.507493	0.437	0.197	3.4648e-56	PDGFRA+ fibroblasts	PXDC1
DSE	1.17212e-60	0.429752	0.388	0.154	5.6589e-56	PDGFRA+ fibroblasts	DSE
CD63	2.40404e-60	0.303722	0.965	0.899	1.16064e-55	PDGFRA+ fibroblasts	CD63
KIAA0930	2.58197e-60	0.410381	0.283	0.083	1.24655e-55	PDGFRA+ fibroblasts	KIAA0930
CYB5A	9.12336e-60	0.408805	0.347	0.126	4.40467e-55	PDGFRA+ fibroblasts	CYB5A
RPL36	1.37509e-59	0.434542	0.857	0.693	6.63881e-55	PDGFRA+ fibroblasts	RPL36
OAF	4.90437e-58	0.456946	0.514	0.26	2.36778e-53	PDGFRA+ fibroblasts	OAF
PAM	1.19817e-57	0.417925	0.596	0.339	5.78465e-53	PDGFRA+ fibroblasts	PAM
SAMHD1	2.5458e-57	0.577838	0.572	0.347	1.22909e-52	PDGFRA+ fibroblasts	SAMHD1
MMP19	1.88269e-56	0.52297	0.316	0.114	9.08942e-52	PDGFRA+ fibroblasts	MMP19
TXNIP	2.03895e-56	0.38787	0.804	0.6	9.84383e-52	PDGFRA+ fibroblasts	TXNIP
PROS1	2.25634e-56	0.336453	0.296	0.093	1.08934e-51	PDGFRA+ fibroblasts	PROS1
CDH111	4.32995e-56	0.509401	0.55	0.295	2.09046e-51	PDGFRA+ fibroblasts	CDH11
HEXB	6.72245e-56	0.371677	0.474	0.221	3.24553e-51	PDGFRA+ fibroblasts	HEXB
KLF6	6.78615e-56	0.422706	0.777	0.552	3.27629e-51	PDGFRA+ fibroblasts	KLF6
MAGI2.AS3	3.73083e-55	0.409909	0.399	0.171	1.80121e-50	PDGFRA+ fibroblasts	MAGI2.AS3
SVIL	1.69561e-53	0.417986	0.47	0.233	8.18625e-49	PDGFRA+ fibroblasts	SVIL
FCGRT	2.92389e-53	0.401898	0.455	0.22	1.41163e-48	PDGFRA+ fibroblasts	FCGRT
PCOLCE	5.33366e-53	0.525743	0.454	0.229	2.57504e-48	PDGFRA+ fibroblasts	PCOLCE
TCF21	5.73255e-53	0.349694	0.271	0.084	2.76762e-48	PDGFRA+ fibroblasts	TCF21
CTSC	7.82963e-53	0.569474	0.455	0.228	3.78007e-48	PDGFRA+ fibroblasts	CTSC
P4HA1	1.46107e-52	0.377029	0.431	0.199	7.05389e-48	PDGFRA+ fibroblasts	P4HA1
RND3	2.81905e-51	0.539676	0.582	0.35	1.36101e-46	PDGFRA+ fibroblasts	RND3
GSN	6.12784e-51	0.643092	0.881	0.824	2.95846e-46	PDGFRA+ fibroblasts	GSN
IL1R1	5.87277e-50	0.423097	0.399	0.182	2.83531e-45	PDGFRA+ fibroblasts	IL1R1
SESN1	2.78774e-49	0.339618	0.274	0.091	1.34589e-44	PDGFRA+ fibroblasts	SESN1
TMEM43	3.19942e-49	0.369258	0.465	0.235	1.54465e-44	PDGFRA+ fibroblasts	TMEM43
DPYD	3.99688e-49	0.314715	0.267	0.087	1.92965e-44	PDGFRA+ fibroblasts	DPYD
MYH101	1.6408e-48	0.487862	0.406	0.196	7.92161e-44	PDGFRA+ fibroblasts	MYH10
SCPEP1	3.5056e-48	0.380625	0.481	0.251	1.69247e-43	PDGFRA+ fibroblasts	SCPEP1
NFKBIZ	6.67335e-48	0.496326	0.48	0.262	3.22183e-43	PDGFRA+ fibroblasts	NFKBIZ
COL8A11	9.91624e-48	0.422805	0.329	0.128	4.78746e-43	PDGFRA+ fibroblasts	COL8A1
ERGIC1	1.32754e-47	0.337376	0.48	0.248	6.40924e-43	PDGFRA+ fibroblasts	ERGIC1
RGS2	1.32766e-47	0.510243	0.51	0.287	6.40983e-43	PDGFRA+ fibroblasts	RGS2
COPZ2	5.63539e-47	0.333662	0.346	0.145	2.72071e-42	PDGFRA+ fibroblasts	COPZ2
PLAGL1	7.70695e-46	0.35192	0.302	0.117	3.72084e-41	PDGFRA+ fibroblasts	PLAGL1
TPP1	1.61948e-45	0.344999	0.43	0.212	7.81866e-41	PDGFRA+ fibroblasts	TPP1
HEG1	2.31618e-45	0.381881	0.389	0.188	1.11823e-40	PDGFRA+ fibroblasts	HEG1
STAT2	8.80288e-45	0.356937	0.356	0.157	4.24994e-40	PDGFRA+ fibroblasts	STAT2
IL33	1.47213e-44	0.40092	0.255	0.087	7.10731e-40	PDGFRA+ fibroblasts	IL33
ADAMTS21	2.57427e-44	0.340533	0.438	0.217	1.24283e-39	PDGFRA+ fibroblasts	ADAMTS2
SNX9	2.78421e-44	0.319787	0.418	0.203	1.34419e-39	PDGFRA+ fibroblasts	SNX9
MT2A	5.10456e-44	0.538264	0.852	0.712	2.46443e-39	PDGFRA+ fibroblasts	MT2A
PLEKHA5	9.37663e-44	0.317309	0.283	0.106	4.52694e-39	PDGFRA+ fibroblasts	PLEKHA5
SPG20	1.0003e-43	0.331578	0.384	0.179	4.82936e-39	PDGFRA+ fibroblasts	SPG20
SLC44A1	1.01652e-43	0.362504	0.454	0.236	4.90766e-39	PDGFRA+ fibroblasts	SLC44A1
ATRAID	1.05398e-43	0.32812	0.514	0.281	5.0885e-39	PDGFRA+ fibroblasts	ATRAID
GSTM3	3.42002e-43	0.337387	0.425	0.215	1.65115e-38	PDGFRA+ fibroblasts	GSTM3
FMOD	1.09582e-42	0.351923	0.461	0.242	5.29053e-38	PDGFRA+ fibroblasts	FMOD
FKBP14	1.11584e-42	0.333514	0.287	0.113	5.38719e-38	PDGFRA+ fibroblasts	FKBP14
SLIT2	4.71009e-42	0.405219	0.452	0.245	2.27398e-37	PDGFRA+ fibroblasts	SLIT2
RCN31	5.79381e-42	0.382913	0.315	0.135	2.79719e-37	PDGFRA+ fibroblasts	RCN3
MEST	1.0268e-41	0.393394	0.253	0.093	4.95729e-37	PDGFRA+ fibroblasts	MEST
SPRY1	1.7595e-41	0.363436	0.438	0.232	8.49469e-37	PDGFRA+ fibroblasts	SPRY1
P4HA2	2.5802e-41	0.298744	0.303	0.124	1.24569e-36	PDGFRA+ fibroblasts	P4HA2
MXRA8	3.25854e-41	0.473672	0.5	0.286	1.57319e-36	PDGFRA+ fibroblasts	MXRA8
CKAP41	3.33656e-41	0.4613	0.519	0.31	1.61086e-36	PDGFRA+ fibroblasts	CKAP4
TRIO	4.00034e-41	0.353677	0.372	0.179	1.93132e-36	PDGFRA+ fibroblasts	TRIO
CEBPD	5.21205e-41	0.338938	0.641	0.405	2.51632e-36	PDGFRA+ fibroblasts	CEBPD
ITGB5	6.8395e-41	0.388781	0.514	0.301	3.30204e-36	PDGFRA+ fibroblasts	ITGB5
CHIC2	8.44834e-41	0.278116	0.264	0.097	4.07877e-36	PDGFRA+ fibroblasts	CHIC2
PIM1	2.02065e-40	0.475939	0.343	0.161	9.75551e-36	PDGFRA+ fibroblasts	PIM1
OLFML1	4.10679e-40	0.307953	0.314	0.136	1.98272e-35	PDGFRA+ fibroblasts	OLFML1
CCNL1	5.96816e-40	0.3814	0.588	0.374	2.88137e-35	PDGFRA+ fibroblasts	CCNL1
UCHL11	2.59014e-39	0.320093	0.272	0.106	1.2505e-34	PDGFRA+ fibroblasts	UCHL1
KLF4	6.4538e-39	0.345011	0.714	0.515	3.11583e-34	PDGFRA+ fibroblasts	KLF4
SPON21	9.02744e-39	0.29352	0.51	0.285	4.35836e-34	PDGFRA+ fibroblasts	SPON2
TMED10	1.45172e-38	0.340507	0.626	0.413	7.00875e-34	PDGFRA+ fibroblasts	TMED10
UGDH	1.80427e-38	0.353168	0.323	0.15	8.71085e-34	PDGFRA+ fibroblasts	UGDH
GABARAPL1	3.50456e-38	0.301343	0.344	0.159	1.69197e-33	PDGFRA+ fibroblasts	GABARAPL1
RTN4	4.71677e-38	0.32229	0.721	0.531	2.27721e-33	PDGFRA+ fibroblasts	RTN4
LIMA1	5.52436e-38	0.338004	0.532	0.311	2.66711e-33	PDGFRA+ fibroblasts	LIMA1
GEM	2.39066e-37	0.396628	0.469	0.273	1.15419e-32	PDGFRA+ fibroblasts	GEM
MMP14	2.40774e-37	0.518673	0.537	0.332	1.16243e-32	PDGFRA+ fibroblasts	MMP14
GLIS2	2.95153e-37	0.373089	0.28	0.121	1.42497e-32	PDGFRA+ fibroblasts	GLIS2
STK17B	3.80206e-37	0.327413	0.311	0.141	1.8356e-32	PDGFRA+ fibroblasts	STK17B
FZD1	3.95144e-37	0.403102	0.296	0.13	1.90772e-32	PDGFRA+ fibroblasts	FZD1
TRAM1	5.43073e-37	0.334725	0.571	0.363	2.6219e-32	PDGFRA+ fibroblasts	TRAM1
CLEC11A	7.33002e-37	0.345661	0.408	0.213	3.53886e-32	PDGFRA+ fibroblasts	CLEC11A
SMIM14	9.06308e-37	0.311732	0.398	0.208	4.37557e-32	PDGFRA+ fibroblasts	SMIM14
MXRA5	1.11422e-36	0.613177	0.379	0.202	5.37933e-32	PDGFRA+ fibroblasts	MXRA5
SGK1	1.55137e-36	0.368785	0.338	0.163	7.48986e-32	PDGFRA+ fibroblasts	SGK1
KDSR	1.72956e-36	0.285023	0.438	0.233	8.35013e-32	PDGFRA+ fibroblasts	KDSR
NFIA	2.71348e-36	0.359988	0.582	0.387	1.31004e-31	PDGFRA+ fibroblasts	NFIA
EPB41L2	5.69806e-36	0.336281	0.654	0.455	2.75097e-31	PDGFRA+ fibroblasts	EPB41L2
CTSL	1.3322e-35	0.353114	0.513	0.306	6.43171e-31	PDGFRA+ fibroblasts	CTSL
CTSB	2.025e-35	0.367157	0.736	0.545	9.77649e-31	PDGFRA+ fibroblasts	CTSB
ID2	2.19473e-35	0.272949	0.73	0.536	1.05959e-30	PDGFRA+ fibroblasts	ID2
BNIP3L	2.575e-35	0.296635	0.431	0.238	1.24318e-30	PDGFRA+ fibroblasts	BNIP3L
ATP6V0E1	3.71904e-35	0.295767	0.694	0.478	1.79552e-30	PDGFRA+ fibroblasts	ATP6V0E1
LMCD11	3.83848e-35	0.298245	0.33	0.157	1.85318e-30	PDGFRA+ fibroblasts	LMCD1
PGRMC2	4.30701e-35	0.292779	0.325	0.152	2.07938e-30	PDGFRA+ fibroblasts	PGRMC2
GPX81	5.15399e-35	0.278138	0.32	0.15	2.4883e-30	PDGFRA+ fibroblasts	GPX8
PLPP1	6.79186e-35	0.317294	0.509	0.303	3.27904e-30	PDGFRA+ fibroblasts	PLPP1
TFPI	8.03315e-35	0.267217	0.541	0.323	3.87832e-30	PDGFRA+ fibroblasts	TFPI
OS9	1.10877e-34	0.284017	0.636	0.429	5.35305e-30	PDGFRA+ fibroblasts	OS9
CD302	1.16174e-34	0.321345	0.386	0.203	5.60876e-30	PDGFRA+ fibroblasts	CD302
NUPR1	3.55717e-34	0.257698	0.299	0.133	1.71737e-29	PDGFRA+ fibroblasts	NUPR1
TPM3	1.60747e-33	0.313282	0.526	0.327	7.7607e-29	PDGFRA+ fibroblasts	TPM3
RGCC	5.12042e-33	0.601567	0.416	0.25	2.47209e-28	PDGFRA+ fibroblasts	RGCC
RPA2	5.79905e-33	0.258136	0.254	0.107	2.79972e-28	PDGFRA+ fibroblasts	RPA2
FKBP9	7.69108e-33	0.286617	0.415	0.228	3.71318e-28	PDGFRA+ fibroblasts	FKBP9
ARRDC3	4.57445e-32	0.323109	0.31	0.152	2.2085e-27	PDGFRA+ fibroblasts	ARRDC3
BST2	4.69801e-32	0.282125	0.434	0.241	2.26815e-27	PDGFRA+ fibroblasts	BST2
MT1E	4.98536e-32	0.294266	0.445	0.252	2.40688e-27	PDGFRA+ fibroblasts	MT1E
PRRG3	5.76086e-32	0.25409	0.276	0.122	2.78128e-27	PDGFRA+ fibroblasts	PRRG3
PRSS231	6.00424e-32	0.281688	0.724	0.501	2.89879e-27	PDGFRA+ fibroblasts	PRSS23
CBLB	7.04806e-32	0.252972	0.305	0.144	3.40273e-27	PDGFRA+ fibroblasts	CBLB
H19	2.52295e-31	0.46789	0.428	0.256	1.21806e-26	PDGFRA+ fibroblasts	H19
PNRC2	7.93623e-31	0.279409	0.498	0.308	3.83153e-26	PDGFRA+ fibroblasts	PNRC2
HDLBP	2.09494e-30	0.259116	0.547	0.346	1.01142e-25	PDGFRA+ fibroblasts	HDLBP
DPYSL2	4.31331e-30	0.279356	0.65	0.455	2.08242e-25	PDGFRA+ fibroblasts	DPYSL2
TUBB6	6.82695e-30	0.272999	0.393	0.22	3.29598e-25	PDGFRA+ fibroblasts	TUBB6
SUMO3	2.31837e-29	0.260074	0.437	0.252	1.11928e-24	PDGFRA+ fibroblasts	SUMO3
APH1A	2.87366e-29	0.257526	0.383	0.209	1.38738e-24	PDGFRA+ fibroblasts	APH1A
CSTB	5.02169e-29	0.264233	0.484	0.294	2.42442e-24	PDGFRA+ fibroblasts	CSTB
SLC1A5	1.35782e-28	0.284328	0.288	0.14	6.55543e-24	PDGFRA+ fibroblasts	SLC1A5
CNN21	1.52102e-28	0.30664	0.409	0.24	7.34331e-24	PDGFRA+ fibroblasts	CNN2
MEIS1	2.10872e-28	0.252922	0.251	0.112	1.01807e-23	PDGFRA+ fibroblasts	MEIS1
RRBP1	5.46948e-28	0.280625	0.473	0.294	2.64061e-23	PDGFRA+ fibroblasts	RRBP1
SPTBN1	5.86668e-28	0.336783	0.717	0.599	2.83238e-23	PDGFRA+ fibroblasts	SPTBN1
MYC	1.82538e-27	0.305948	0.409	0.246	8.81276e-23	PDGFRA+ fibroblasts	MYC
GLIPR1	4.19766e-27	0.275055	0.385	0.22	2.02659e-22	PDGFRA+ fibroblasts	GLIPR1
MT.TA	5.27437e-26	0.273046	0.403	0.235	2.54641e-21	PDGFRA+ fibroblasts	MT.TA
TMBIM6	1.12366e-25	0.266123	0.714	0.556	5.4249e-21	PDGFRA+ fibroblasts	TMBIM6
MESDC2	4.42829e-25	0.251863	0.356	0.202	2.13794e-20	PDGFRA+ fibroblasts	MESDC2
NAMPT	1.07464e-24	0.320136	0.37	0.215	5.18827e-20	PDGFRA+ fibroblasts	NAMPT
ZCCHC24	1.53303e-24	0.255261	0.382	0.222	7.40129e-20	PDGFRA+ fibroblasts	ZCCHC24
FTH1P10	2.10484e-24	0.275321	0.389	0.234	1.0162e-19	PDGFRA+ fibroblasts	FTH1P10
FTH1P20	4.7427e-23	0.296843	0.438	0.284	2.28973e-18	PDGFRA+ fibroblasts	FTH1P20
TSC22D3	9.7335e-23	0.266981	0.793	0.65	4.69923e-18	PDGFRA+ fibroblasts	TSC22D3
VEGFA	1.09283e-22	0.419105	0.452	0.292	5.27605e-18	PDGFRA+ fibroblasts	VEGFA
MAF	1.33055e-22	0.252168	0.44	0.274	6.42377e-18	PDGFRA+ fibroblasts	MAF
AEBP11	1.59679e-22	0.345583	0.577	0.412	7.70914e-18	PDGFRA+ fibroblasts	AEBP1
TMBIM1	8.98088e-22	0.262694	0.509	0.347	4.33588e-17	PDGFRA+ fibroblasts	TMBIM1
ASPN	3.80161e-21	0.265099	0.704	0.568	1.83538e-16	PDGFRA+ fibroblasts	ASPN
ZFAND5	2.06939e-20	0.260647	0.747	0.625	9.9908e-16	PDGFRA+ fibroblasts	ZFAND5
P4HB	2.13935e-20	0.274042	0.408	0.267	1.03286e-15	PDGFRA+ fibroblasts	P4HB
SSR2	3.12088e-20	0.250418	0.619	0.465	1.50673e-15	PDGFRA+ fibroblasts	SSR2
DDIT4	8.94713e-19	0.397305	0.537	0.399	4.31959e-14	PDGFRA+ fibroblasts	DDIT4
ZFP36	2.19366e-18	0.324284	0.922	0.866	1.05908e-13	PDGFRA+ fibroblasts	ZFP36
IFI6	3.46534e-16	0.347119	0.473	0.337	1.67303e-11	PDGFRA+ fibroblasts	IFI6
NEAT1	5.72272e-15	0.36202	0.4	0.276	2.76287e-10	PDGFRA+ fibroblasts	NEAT1
LDHA	1.6398e-12	0.260459	0.677	0.561	7.91681e-08	PDGFRA+ fibroblasts	LDHA
INHBA1	2.80532e-09	0.458787	0.322	0.244	0.000135438	PDGFRA+ fibroblasts	INHBA
VMP11	3.40887e-05	0.271415	0.443	0.362	1	PDGFRA+ fibroblasts	VMP1
Notes: p_val, p-value (unadjusted); avg_logFC, log fold-chage of the average expression between the indicated cell cluster and the other cell clusters. Positive values mean that the gene is more highly expressed in the indicated cluster; pct.1, The proportion of gene expression in the given cell cluster; pct.2, The proportion of gene expression in the other cell clusters; p_val_adj, Adjusted p-va…
