# Supplementary material for: Diversity and intratumoral heterogeneity in human gallbladder cancer progression revealed by single‐cell RNA sequencing
Source: Clin Transl Med. 2021 Jun 27;11(6):e462. doi: 10.1002/ctm2.462 (PMC8236117; doi:10.1002/ctm2.462)
Supplement: Supplementary file 10 — Supporting Information [file CTM2-11-e462-s007.xlsx]

## Sheet: Table_S9
Table S9. The differentially expressed genes between the 2 endothelial cell subclusters.
Gene	p_val	avg_logFC	pct.1	pct.2	p_val_adj	cluster	gene
ADGRF5	3.46e-52	1.30022	0.703	0.226	1.67e-47	KDR+ EC	ADGRF5
PODXL	6.59e-47	1.17018	0.701	0.254	3.18e-42	KDR+ EC	PODXL
GSN	4.34e-43	0.951866	0.872	0.569	2.09e-38	KDR+ EC	GSN
SLC9A3R2	2.01e-37	1.22855	0.509	0.106	9.7e-33	KDR+ EC	SLC9A3R2
INSR	2.79e-36	1.36313	0.685	0.337	1.35e-31	KDR+ EC	INSR
PLPP1	4.02e-36	1.29004	0.721	0.417	1.94e-31	KDR+ EC	PLPP1
FLT1	1.83e-32	1.24923	0.745	0.48	8.86e-28	KDR+ EC	FLT1
CD34	2.66e-31	0.794378	0.821	0.543	1.28e-26	KDR+ EC	CD34
SEMA3G	3.76e-31	1.22054	0.315	0	1.82e-26	KDR+ EC	SEMA3G
CALM1	6.85e-31	0.709356	0.918	0.78	3.31e-26	KDR+ EC	CALM1
HEY1	2.6e-30	1.04803	0.385	0.049	1.25e-25	KDR+ EC	HEY1
TIMP3	7.02e-30	1.09755	0.768	0.569	3.39e-25	KDR+ EC	TIMP3
BTNL9	1.14e-29	1.08627	0.33	0.014	5.49e-25	KDR+ EC	BTNL9
IGFBP3	1.92e-29	1.75019	0.485	0.14	9.28e-25	KDR+ EC	IGFBP3
NOTCH4	6.13e-29	0.823537	0.518	0.151	2.96e-24	KDR+ EC	NOTCH4
CD9	6.43e-29	0.861919	0.747	0.457	3.1e-24	KDR+ EC	CD9
ARL15	6.59e-29	1.06811	0.415	0.086	3.18e-24	KDR+ EC	ARL15
COL4A1	1.47e-28	1.06712	0.781	0.537	7.1e-24	KDR+ EC	COL4A1
MMP2	2.15e-28	0.939708	0.619	0.263	1.04e-23	KDR+ EC	MMP2
NES	1.16e-26	0.996692	0.465	0.143	5.61e-22	KDR+ EC	NES
PREX1	1.24e-26	0.856561	0.376	0.066	5.99e-22	KDR+ EC	PREX1
CXCL12	1.67e-25	1.26835	0.381	0.074	8.08e-21	KDR+ EC	CXCL12
PTP4A3	1.51e-23	0.802107	0.321	0.046	7.31e-19	KDR+ EC	PTP4A3
KDR	4.74e-23	0.874904	0.462	0.163	2.29e-18	KDR+ EC	KDR
MCAM	6.06e-23	0.880011	0.667	0.406	2.93e-18	KDR+ EC	MCAM
ESAM	9.86e-23	0.663196	0.682	0.406	4.76e-18	KDR+ EC	ESAM
HECW2	1.59e-21	0.837384	0.326	0.063	7.66e-17	KDR+ EC	HECW2
CTNNB1	1.8e-21	0.629886	0.629	0.34	8.7e-17	KDR+ EC	CTNNB1
A2M	3.72e-21	0.607983	0.909	0.806	1.79e-16	KDR+ EC	A2M
AIF1L	6.75e-21	0.815372	0.361	0.091	3.26e-16	KDR+ EC	AIF1L
ETS1	1.42e-19	0.614272	0.73	0.52	6.88e-15	KDR+ EC	ETS1
SPARC	2.27e-19	0.820934	0.906	0.829	1.09e-14	KDR+ EC	SPARC
ACE	2.4e-19	0.738301	0.258	0.029	1.16e-14	KDR+ EC	ACE
RHOB	1.2e-18	0.582365	0.877	0.769	5.81e-14	KDR+ EC	RHOB
EFNB2	1.49e-18	0.855053	0.525	0.274	7.2e-14	KDR+ EC	EFNB2
GNAS	8.46e-18	0.369904	0.959	0.909	4.08e-13	KDR+ EC	GNAS
RGCC	1.13e-17	0.795756	0.662	0.446	5.44e-13	KDR+ EC	RGCC
F2RL3	1.19e-17	0.838431	0.376	0.129	5.74e-13	KDR+ EC	F2RL3
SYNPO	1.7e-17	0.669046	0.591	0.363	8.21e-13	KDR+ EC	SYNPO
RAMP2	1.07e-16	0.498318	0.832	0.666	5.18e-12	KDR+ EC	RAMP2
RDX	4.4e-16	0.716682	0.682	0.514	2.13e-11	KDR+ EC	RDX
SIPA1L2	4.92e-16	0.530597	0.27	0.054	2.38e-11	KDR+ EC	SIPA1L2
COL4A2	5.49e-16	0.742003	0.617	0.371	2.65e-11	KDR+ EC	COL4A2
CDH5	8.48e-16	0.557768	0.646	0.426	4.1e-11	KDR+ EC	CDH5
EDNRB	1.77e-15	0.814687	0.265	0.06	8.54e-11	KDR+ EC	EDNRB
BCL6B	1.85e-15	0.63768	0.438	0.2	8.95e-11	KDR+ EC	BCL6B
UACA	2.03e-15	0.613655	0.655	0.449	9.82e-11	KDR+ EC	UACA
DLL4	3.12e-15	0.538062	0.274	0.063	1.5e-10	KDR+ EC	DLL4
IL32	5.86e-15	0.533782	0.417	0.163	2.83e-10	KDR+ EC	IL32
SEC14L1	9.17e-15	0.532427	0.639	0.443	4.43e-10	KDR+ EC	SEC14L1
ITGB1	4.78e-14	0.449624	0.817	0.731	2.31e-09	KDR+ EC	ITGB1
PLCB1	7.47e-14	0.62489	0.443	0.22	3.61e-09	KDR+ EC	PLCB1
SRP14	1.38e-13	0.569799	0.817	0.68	6.66e-09	KDR+ EC	SRP14
TMEM204	2.54e-13	0.565306	0.391	0.174	1.23e-08	KDR+ EC	TMEM204
JUP	6.5e-13	0.545545	0.368	0.157	3.14e-08	KDR+ EC	JUP
RBP7	4.91e-12	0.774881	0.33	0.143	2.37e-07	KDR+ EC	RBP7
SOX17	5.27e-12	0.59233	0.436	0.22	2.54e-07	KDR+ EC	SOX17
HSPG2	6.4e-12	0.545966	0.644	0.46	3.09e-07	KDR+ EC	HSPG2
H19	2.38e-11	0.878718	0.289	0.106	1.15e-06	KDR+ EC	H19
ITGA1	2.76e-11	0.51086	0.291	0.109	1.33e-06	KDR+ EC	ITGA1
MAP1B	3.62e-11	0.568217	0.39	0.183	1.75e-06	KDR+ EC	MAP1B
PEA15	3.91e-11	0.368458	0.721	0.583	1.89e-06	KDR+ EC	PEA15
CCDC3	4.47e-11	0.570459	0.306	0.123	2.16e-06	KDR+ EC	CCDC3
VAMP5	4.67e-11	0.477684	0.444	0.237	2.26e-06	KDR+ EC	VAMP5
EFNA1	7.71e-11	0.513119	0.446	0.254	3.72e-06	KDR+ EC	EFNA1
NPTN	9.83e-11	0.47043	0.337	0.151	4.75e-06	KDR+ EC	NPTN
MYO1B	1.61e-10	0.536441	0.338	0.16	7.79e-06	KDR+ EC	MYO1B
NUDT4	1.75e-10	0.491902	0.361	0.18	8.43e-06	KDR+ EC	NUDT4
CDH13	2.29e-10	0.400551	0.262	0.089	1.11e-05	KDR+ EC	CDH13
PIK3R3	2.64e-10	0.479845	0.46	0.274	1.27e-05	KDR+ EC	PIK3R3
PPA1	4.02e-10	0.541576	0.462	0.274	1.94e-05	KDR+ EC	PPA1
MRPL33	4.58e-10	0.474269	0.581	0.409	2.21e-05	KDR+ EC	MRPL33
GNG11	1.53e-09	0.346775	0.766	0.669	7.38e-05	KDR+ EC	GNG11
PDGFB	1.59e-09	0.516951	0.347	0.169	7.66e-05	KDR+ EC	PDGFB
CLIC4	1.71e-09	0.42406	0.574	0.414	8.27e-05	KDR+ EC	CLIC4
HYAL2	1.96e-09	0.430911	0.61	0.434	9.46e-05	KDR+ EC	HYAL2
COLGALT1	3.09e-09	0.471664	0.33	0.163	0.000149113	KDR+ EC	COLGALT1
CD46	4.51e-09	0.45968	0.458	0.286	0.00021769	KDR+ EC	CD46
CLEC14A	4.61e-09	0.381594	0.728	0.569	0.000222499	KDR+ EC	CLEC14A
SOX18	5.34e-09	0.387565	0.39	0.203	0.000257957	KDR+ EC	SOX18
YWHAH	6.06e-09	0.47019	0.487	0.317	0.000292684	KDR+ EC	YWHAH
MSX1	6.24e-09	0.534374	0.311	0.151	0.000301308	KDR+ EC	MSX1
PLS3	7.18e-09	0.450017	0.542	0.366	0.000346615	KDR+ EC	PLS3
PTPN14	7.85e-09	0.54274	0.32	0.16	0.00037916	KDR+ EC	PTPN14
HBEGF	8.11e-09	0.447718	0.489	0.32	0.000391606	KDR+ EC	HBEGF
ADGRL4	8.33e-09	0.329176	0.675	0.491	0.000402078	KDR+ EC	ADGRL4
PXDN	1.41e-08	0.506443	0.386	0.217	0.000679198	KDR+ EC	PXDN
DDIT4	1.47e-08	0.352797	0.745	0.583	0.000708505	KDR+ EC	DDIT4
VASH1	1.49e-08	0.343568	0.318	0.149	0.000720275	KDR+ EC	VASH1
LOXL2	1.77e-08	0.449018	0.267	0.117	0.000855562	KDR+ EC	LOXL2
PLOD1	1.97e-08	0.43183	0.332	0.174	0.000948987	KDR+ EC	PLOD1
LRRC8A	2.14e-08	0.384794	0.32	0.16	0.00103543	KDR+ EC	LRRC8A
RAPGEF1	2.51e-08	0.403784	0.262	0.114	0.00121203	KDR+ EC	RAPGEF1
ADD1	2.54e-08	0.390451	0.474	0.309	0.00122658	KDR+ EC	ADD1
ZEB1	2.63e-08	0.473232	0.426	0.271	0.0012716	KDR+ EC	ZEB1
RAPGEF2	3.34e-08	0.371428	0.321	0.166	0.00161183	KDR+ EC	RAPGEF2
CFL1	3.58e-08	0.259786	0.94	0.923	0.00172985	KDR+ EC	CFL1
TCF4	3.59e-08	0.317125	0.764	0.626	0.0017322	KDR+ EC	TCF4
MAST4	3.67e-08	0.402267	0.381	0.22	0.00177097	KDR+ EC	MAST4
FMNL3	4.02e-08	0.355155	0.282	0.126	0.0019401	KDR+ EC	FMNL3
HSPA12B	4.17e-08	0.396742	0.306	0.149	0.00201538	KDR+ EC	HSPA12B
RHOA	4.5e-08	0.252584	0.795	0.711	0.00217122	KDR+ EC	RHOA
DOCK9	4.79e-08	0.410448	0.475	0.317	0.00231453	KDR+ EC	DOCK9
JAG1	4.83e-08	0.475064	0.373	0.209	0.00233262	KDR+ EC	JAG1
LAMA4	5.56e-08	0.477119	0.354	0.197	0.00268272	KDR+ EC	LAMA4
RASGRP3	6.13e-08	0.358183	0.282	0.131	0.00296151	KDR+ EC	RASGRP3
AKAP13	7.26e-08	0.369532	0.54	0.366	0.00350558	KDR+ EC	AKAP13
SPRY4	7.57e-08	0.469741	0.303	0.157	0.00365401	KDR+ EC	SPRY4
HEG1	8.29e-08	0.400835	0.537	0.374	0.00400201	KDR+ EC	HEG1
LGALS1	8.31e-08	0.434989	0.359	0.2	0.00401366	KDR+ EC	LGALS1
MGST2	8.85e-08	0.349483	0.547	0.4	0.00427113	KDR+ EC	MGST2
CRIP2	9.06e-08	0.445497	0.648	0.549	0.00437179	KDR+ EC	CRIP2
CYB5R3	1.19e-07	0.372083	0.492	0.346	0.00573719	KDR+ EC	CYB5R3
CD93	1.44e-07	0.315929	0.809	0.691	0.00696184	KDR+ EC	CD93
OAZ2	1.48e-07	0.421842	0.381	0.231	0.00714311	KDR+ EC	OAZ2
TSPAN13	1.56e-07	0.367067	0.398	0.249	0.00751085	KDR+ EC	TSPAN13
KRT10	2.38e-07	0.358344	0.458	0.291	0.0114762	KDR+ EC	KRT10
BGN	2.6e-07	0.377812	0.275	0.131	0.0125561	KDR+ EC	BGN
LAMB1	3.69e-07	0.392276	0.602	0.469	0.0178177	KDR+ EC	LAMB1
SNX3	4.2e-07	0.405886	0.643	0.543	0.0202963	KDR+ EC	SNX3
PTPRG	4.64e-07	0.349555	0.272	0.131	0.0223964	KDR+ EC	PTPRG
HLA-C	5.65e-07	0.305096	0.809	0.734	0.0272654	KDR+ EC	HLA-C
AFAP1L1	6.45e-07	0.329749	0.318	0.171	0.0311267	KDR+ EC	AFAP1L1
GNB1	7.22e-07	0.308805	0.67	0.566	0.0348708	KDR+ EC	GNB1
SRGN	7.53e-07	0.500215	0.713	0.62	0.03637	KDR+ EC	SRGN
PCDH1	8.76e-07	0.333758	0.267	0.131	0.0423164	KDR+ EC	PCDH1
PKIG	9.36e-07	0.379249	0.291	0.16	0.045205	KDR+ EC	PKIG
SHANK3	1.02e-06	0.347074	0.663	0.554	0.0491866	KDR+ EC	SHANK3
GFOD1	1.09e-06	0.325559	0.299	0.163	0.0524827	KDR+ EC	GFOD1
GRB10	1.11e-06	0.422368	0.429	0.294	0.0533983	KDR+ EC	GRB10
TSC22D1	1.13e-06	0.344206	0.674	0.557	0.054442	KDR+ EC	TSC22D1
CPNE2	1.2e-06	0.344003	0.274	0.143	0.0579095	KDR+ EC	CPNE2
MAGI1	1.29e-06	0.312902	0.265	0.134	0.0622488	KDR+ EC	MAGI1
CRYBG3	1.74e-06	0.345145	0.263	0.134	0.0839994	KDR+ EC	CRYBG3
ATP1B3	1.75e-06	0.350561	0.636	0.529	0.0843027	KDR+ EC	ATP1B3
EPAS1	1.8e-06	0.342291	0.764	0.663	0.0867104	KDR+ EC	EPAS1
CALU	2.13e-06	0.373725	0.465	0.34	0.102605	KDR+ EC	CALU
EIF4G2	2.13e-06	0.275615	0.757	0.691	0.103	KDR+ EC	EIF4G2
APLP2	2.22e-06	0.294404	0.677	0.566	0.10695	KDR+ EC	APLP2
MLEC	2.34e-06	0.300314	0.326	0.189	0.11306	KDR+ EC	MLEC
MSN	2.43e-06	0.295898	0.774	0.726	0.117347	KDR+ EC	MSN
ARL2BP	2.65e-06	0.303156	0.352	0.214	0.127898	KDR+ EC	ARL2BP
ITSN2	2.75e-06	0.350782	0.315	0.174	0.132967	KDR+ EC	ITSN2
EFCAB14	2.82e-06	0.381255	0.386	0.254	0.136168	KDR+ EC	EFCAB14
S1PR1	2.89e-06	0.324886	0.696	0.597	0.139557	KDR+ EC	S1PR1
CALR	3.26e-06	0.275574	0.738	0.663	0.157564	KDR+ EC	CALR
TIE1	3.27e-06	0.343953	0.494	0.357	0.158031	KDR+ EC	TIE1
RSF1	3.4e-06	0.311619	0.494	0.346	0.164037	KDR+ EC	RSF1
LPCAT2	3.62e-06	0.317138	0.255	0.131	0.174617	KDR+ EC	LPCAT2
ID2	3.63e-06	0.404253	0.694	0.549	0.175462	KDR+ EC	ID2
NID1	3.69e-06	0.303073	0.354	0.217	0.177928	KDR+ EC	NID1
COL15A1	3.86e-06	0.50594	0.568	0.477	0.186425	KDR+ EC	COL15A1
GRAMD1A	4.07e-06	0.350499	0.26	0.137	0.196422	KDR+ EC	GRAMD1A
INHBB	4.16e-06	0.475205	0.34	0.209	0.200987	KDR+ EC	INHBB
POMP	4.68e-06	0.380927	0.532	0.403	0.226026	KDR+ EC	POMP
ARPC2	5.08e-06	0.286801	0.682	0.6	0.245405	KDR+ EC	ARPC2
CFH	5.71e-06	0.492098	0.499	0.38	0.275471	KDR+ EC	CFH
ATP6AP1	6.32e-06	0.253531	0.381	0.246	0.305215	KDR+ EC	ATP6AP1
C10orf10	6.36e-06	0.40776	0.337	0.203	0.307032	KDR+ EC	C10orf10
ARHGDIB	6.98e-06	0.321391	0.568	0.446	0.336982	KDR+ EC	ARHGDIB
ATP2B4	7.03e-06	0.30851	0.297	0.169	0.339215	KDR+ EC	ATP2B4
MTUS1	7.43e-06	0.3433	0.675	0.603	0.358919	KDR+ EC	MTUS1
PTPRM	9.44e-06	0.383984	0.475	0.343	0.455964	KDR+ EC	PTPRM
FNDC3B	1.03e-05	0.254529	0.368	0.231	0.496562	KDR+ EC	FNDC3B
SPTBN1	1.08e-05	0.265338	0.733	0.611	0.521345	KDR+ EC	SPTBN1
TMEM47	1.13e-05	0.291064	0.309	0.186	0.546577	KDR+ EC	TMEM47
CTTNBP2NL	1.25e-05	0.303145	0.342	0.214	0.602153	KDR+ EC	CTTNBP2NL
IFI6	1.25e-05	0.363121	0.451	0.317	0.60495	KDR+ EC	IFI6
GNAI2	1.4e-05	0.309894	0.663	0.58	0.674833	KDR+ EC	GNAI2
FRMD8	1.81e-05	0.413002	0.279	0.166	0.874556	KDR+ EC	FRMD8
ACTN4	1.86e-05	0.33232	0.667	0.551	0.899846	KDR+ EC	ACTN4
MECOM	1.86e-05	0.38436	0.383	0.251	0.899965	KDR+ EC	MECOM
SERPINH1	2.01e-05	0.342954	0.59	0.514	0.970643	KDR+ EC	SERPINH1
MMP14	2.15e-05	0.334977	0.291	0.171	1	KDR+ EC	MMP14
GPRC5B	2.26e-05	0.256046	0.28	0.154	1	KDR+ EC	GPRC5B
PFN1	2.4e-05	0.266526	0.803	0.754	1	KDR+ EC	PFN1
AES	2.48e-05	0.274208	0.53	0.423	1	KDR+ EC	AES
MCF2L	2.5e-05	0.362228	0.424	0.306	1	KDR+ EC	MCF2L
MMRN2	2.55e-05	0.255033	0.588	0.454	1	KDR+ EC	MMRN2
IFNGR1	2.78e-05	0.281931	0.441	0.303	1	KDR+ EC	IFNGR1
RAB11B	2.97e-05	0.301584	0.47	0.343	1	KDR+ EC	RAB11B
WDR1	3.28e-05	0.257512	0.356	0.223	1	KDR+ EC	WDR1
SH2B3	3.32e-05	0.287821	0.289	0.174	1	KDR+ EC	SH2B3
TMEM184B	3.5e-05	0.29708	0.296	0.177	1	KDR+ EC	TMEM184B
UBE2J1	3.64e-05	0.301915	0.326	0.211	1	KDR+ EC	UBE2J1
CSNK1E	3.69e-05	0.263041	0.376	0.249	1	KDR+ EC	CSNK1E
TAF1C	4.44e-05	0.304094	0.262	0.151	1	KDR+ EC	TAF1C
PSMB4	4.93e-05	0.283019	0.415	0.297	1	KDR+ EC	PSMB4
PLK2	5.52e-05	0.337925	0.496	0.38	1	KDR+ EC	PLK2
CYFIP1	5.96e-05	0.253902	0.296	0.183	1	KDR+ EC	CYFIP1
GSTO1	6.33e-05	0.279386	0.439	0.323	1	KDR+ EC	GSTO1
TIMP2	8.6e-05	0.296942	0.559	0.451	1	KDR+ EC	TIMP2
MAP7D1	9.2e-05	0.286373	0.303	0.194	1	KDR+ EC	MAP7D1
EMCN	9.2e-05	0.292688	0.609	0.531	1	KDR+ EC	EMCN
CD200	0.000102816	0.255806	0.303	0.191	1	KDR+ EC	CD200
PLVAP	0.000103013	0.510707	0.754	0.666	1	KDR+ EC	PLVAP
RHOC	0.000103421	0.315317	0.362	0.254	1	KDR+ EC	RHOC
NDUFA12	0.000110366	0.343888	0.258	0.163	1	KDR+ EC	NDUFA12
RABGAP1	0.000110402	0.318591	0.345	0.24	1	KDR+ EC	RABGAP1
LAMC1	0.000110795	0.355797	0.398	0.283	1	KDR+ EC	LAMC1
HIP1	0.000112041	0.256948	0.315	0.197	1	KDR+ EC	HIP1
UTRN	0.000140452	0.397059	0.545	0.443	1	KDR+ EC	UTRN
ADGRG1	0.000141052	0.258113	0.32	0.209	1	KDR+ EC	ADGRG1
SMARCA2	0.000143856	0.28636	0.393	0.274	1	KDR+ EC	SMARCA2
SGK1	0.000147984	0.30367	0.549	0.463	1	KDR+ EC	SGK1
VWA1	0.000162741	0.275855	0.267	0.163	1	KDR+ EC	VWA1
PINK1	0.000184114	0.302857	0.308	0.206	1	KDR+ EC	PINK1
DBN1	0.000185469	0.260328	0.28	0.177	1	KDR+ EC	DBN1
SOS1	0.000198982	0.277269	0.251	0.151	1	KDR+ EC	SOS1
PDIA6	0.000213649	0.295261	0.499	0.391	1	KDR+ EC	PDIA6
TACC1	0.000231486	0.303175	0.677	0.6	1	KDR+ EC	TACC1
MACF1	0.000233832	0.277109	0.516	0.414	1	KDR+ EC	MACF1
WASF2	0.000234922	0.254893	0.564	0.466	1	KDR+ EC	WASF2
MEF2C	0.000235428	0.300358	0.436	0.329	1	KDR+ EC	MEF2C
CD81	0.00030741	0.292281	0.588	0.514	1	KDR+ EC	CD81
CTNNA1	0.000409964	0.262712	0.484	0.389	1	KDR+ EC	CTNNA1
LAP3	0.000459247	0.25367	0.369	0.263	1	KDR+ EC	LAP3
MYO6	0.000478462	0.292435	0.282	0.189	1	KDR+ EC	MYO6
APOLD1	0.000528182	0.315709	0.472	0.371	1	KDR+ EC	APOLD1
STMN1	0.000537649	0.265168	0.429	0.32	1	KDR+ EC	STMN1
MTCH1	0.000604718	0.250047	0.438	0.343	1	KDR+ EC	MTCH1
CNOT6L	0.000617418	0.282078	0.326	0.234	1	KDR+ EC	CNOT6L
MGST3	0.000734375	0.28001	0.566	0.491	1	KDR+ EC	MGST3
IVNS1ABP	0.000801439	0.288811	0.344	0.243	1	KDR+ EC	IVNS1ABP
PTPRB	0.000811377	0.274591	0.586	0.511	1	KDR+ EC	PTPRB
SPTAN1	0.000930243	0.280819	0.436	0.351	1	KDR+ EC	SPTAN1
RAP1A	0.00112337	0.25741	0.342	0.251	1	KDR+ EC	RAP1A
NCOA3	0.00147919	0.262441	0.258	0.174	1	KDR+ EC	NCOA3
ITGA5	0.00292022	0.251507	0.496	0.414	1	KDR+ EC	ITGA5
GABARAPL2	0.00452946	0.273078	0.47	0.406	1	KDR+ EC	GABARAPL2
STC1	0.00630364	0.287148	0.412	0.331	1	KDR+ EC	STC1
ACKR1	8.74e-122	2.47424	0.846	0.096	4.22e-117	ACKR1+ EC	ACKR1
CLU	2.71e-67	1.76156	0.731	0.203	1.31e-62	ACKR1+ EC	CLU
C7	4.07e-66	1.60985	0.503	0.036	1.96e-61	ACKR1+ EC	C7
MMRN1	2.39e-46	1.51305	0.534	0.123	1.15e-41	ACKR1+ EC	MMRN1
ADGRG6	6.47e-43	1.02925	0.366	0.032	3.12e-38	ACKR1+ EC	ADGRG6
NPC2	4.34e-41	1.04418	0.7	0.342	2.1e-36	ACKR1+ EC	NPC2
IL1R1	1.9e-40	1.02352	0.42	0.068	9.19e-36	ACKR1+ EC	IL1R1
TFPI	2.9e-35	1.00382	0.551	0.185	1.4e-30	ACKR1+ EC	TFPI
SELP	2.74e-34	0.6394	0.306	0.026	1.32e-29	ACKR1+ EC	SELP
RPL34	2.66e-31	0.425467	0.991	0.971	1.29e-26	ACKR1+ EC	RPL34
TPT1	5.73e-29	0.393137	0.994	0.985	2.77e-24	ACKR1+ EC	TPT1
CPE	6.82e-29	0.995464	0.366	0.082	3.29e-24	ACKR1+ EC	CPE
POSTN	1.54e-28	1.29095	0.414	0.113	7.43e-24	ACKR1+ EC	POSTN
CD74	3.07e-27	0.642638	0.937	0.759	1.48e-22	ACKR1+ EC	CD74
RPS6	2.69e-26	0.400469	0.989	0.978	1.3e-21	ACKR1+ EC	RPS6
LRRC1	7.41e-25	0.565231	0.291	0.05	3.58e-20	ACKR1+ EC	LRRC1
VWF	1.11e-24	1.06561	0.669	0.381	5.35e-20	ACKR1+ EC	VWF
HLA-DRA	1.37e-24	0.664771	0.766	0.477	6.61e-20	ACKR1+ EC	HLA-DRA
MT-ND3	1.4e-23	0.40267	0.989	0.995	6.74e-19	ACKR1+ EC	MT-ND3
PRCP	4.49e-23	0.833029	0.529	0.239	2.17e-18	ACKR1+ EC	PRCP
ZNF385D	7.28e-23	0.670108	0.411	0.14	3.51e-18	ACKR1+ EC	ZNF385D
NCOA7	1.13e-22	0.968522	0.551	0.279	5.48e-18	ACKR1+ EC	NCOA7
TGFBR3	1.76e-22	0.750613	0.491	0.203	8.49e-18	ACKR1+ EC	TGFBR3
TSPAN7	4.72e-22	0.696967	0.634	0.361	2.28e-17	ACKR1+ EC	TSPAN7
NR2F2	1.66e-21	0.719405	0.531	0.232	8.02e-17	ACKR1+ EC	NR2F2
IL33	4.05e-20	0.592423	0.474	0.186	1.96e-15	ACKR1+ EC	IL33
HLA-DPA1	6.83e-20	0.703632	0.574	0.308	3.3e-15	ACKR1+ EC	HLA-DPA1
NNMT	8.27e-20	0.684425	0.583	0.316	3.99e-15	ACKR1+ EC	NNMT
AKAP12	1.94e-19	1.17303	0.343	0.111	9.39e-15	ACKR1+ EC	AKAP12
RPS19	2.65e-19	0.389223	0.966	0.903	1.28e-14	ACKR1+ EC	RPS19
PDLIM1	6.13e-19	0.627883	0.734	0.547	2.96e-14	ACKR1+ EC	PDLIM1
HLA-DPB1	1.48e-18	0.701364	0.511	0.253	7.15e-14	ACKR1+ EC	HLA-DPB1
RPL37	1.68e-18	0.345213	0.969	0.921	8.13e-14	ACKR1+ EC	RPL37
PLA1A	4.14e-18	0.698343	0.254	0.058	2e-13	ACKR1+ EC	PLA1A
CEBPD	3.36e-17	0.530526	0.457	0.2	1.62e-12	ACKR1+ EC	CEBPD
RPL32	5.14e-17	0.343369	0.983	0.928	2.48e-12	ACKR1+ EC	RPL32
ACTN1	5.6e-17	0.531156	0.491	0.232	2.7e-12	ACKR1+ EC	ACTN1
HAPLN3	8.77e-17	0.511108	0.269	0.074	4.23e-12	ACKR1+ EC	HAPLN3
MT-CO3	2.84e-16	0.303614	0.997	0.995	1.37e-11	ACKR1+ EC	MT-CO3
OLFM1	4.95e-16	0.552467	0.343	0.128	2.39e-11	ACKR1+ EC	OLFM1
MT-CYB	6.51e-16	0.278268	0.994	0.997	3.14e-11	ACKR1+ EC	MT-CYB
HLA-DRB1	8.49e-15	0.590134	0.557	0.333	4.1e-10	ACKR1+ EC	HLA-DRB1
CTSC	1.54e-14	0.595424	0.391	0.181	7.42e-10	ACKR1+ EC	CTSC
MT-CO1	2.57e-14	0.353403	0.994	0.99	1.24e-09	ACKR1+ EC	MT-CO1
TIMP1	5.17e-14	0.899635	0.5	0.291	2.5e-09	ACKR1+ EC	TIMP1
RPS18	9.98e-14	0.41676	0.909	0.851	4.82e-09	ACKR1+ EC	RPS18
RPS27A	1e-13	0.289673	0.974	0.944	4.84e-09	ACKR1+ EC	RPS27A
RPS23	2e-13	0.306521	0.946	0.904	9.66e-09	ACKR1+ EC	RPS23
RPL3	5.04e-13	0.286309	0.971	0.909	2.43e-08	ACKR1+ EC	RPL3
SHC1	9.92e-13	0.445643	0.497	0.287	4.79e-08	ACKR1+ EC	SHC1
MT-ND1	1.12e-12	0.261447	0.986	0.995	5.4e-08	ACKR1+ EC	MT-ND1
GAS5	1.79e-12	0.421916	0.703	0.535	8.65e-08	ACKR1+ EC	GAS5
UGCG	2.34e-12	0.573085	0.437	0.236	1.13e-07	ACKR1+ EC	UGCG
DUSP23	3.65e-12	0.559552	0.471	0.274	1.76e-07	ACKR1+ EC	DUSP23
IER3	3.74e-12	0.605983	0.749	0.583	1.8e-07	ACKR1+ EC	IER3
ERRFI1	3.81e-12	0.621908	0.326	0.145	1.84e-07	ACKR1+ EC	ERRFI1
RPL10A	9.67e-12	0.295534	0.9	0.839	4.67e-07	ACKR1+ EC	RPL10A
CFI	1.33e-11	0.468791	0.517	0.326	6.42e-07	ACKR1+ EC	CFI
CCDC69	1.96e-11	0.400849	0.266	0.101	9.46e-07	ACKR1+ EC	CCDC69
FOXC1	2.12e-11	0.530212	0.471	0.28	1.02e-06	ACKR1+ EC	FOXC1
CST3	2.29e-11	0.392672	0.64	0.441	1.1e-06	ACKR1+ EC	CST3
RPL31	2.41e-11	0.270949	0.98	0.947	1.17e-06	ACKR1+ EC	RPL31
DAAM1	2.9e-11	0.501274	0.303	0.132	1.4e-06	ACKR1+ EC	DAAM1
METTL7A	3.41e-11	0.421659	0.303	0.128	1.65e-06	ACKR1+ EC	METTL7A
S100A10	7.74e-11	0.415907	0.731	0.552	3.74e-06	ACKR1+ EC	S100A10
LIFR	1.26e-10	0.605847	0.371	0.191	6.1e-06	ACKR1+ EC	LIFR
SOCS2	2.06e-10	0.517965	0.411	0.234	9.92e-06	ACKR1+ EC	SOCS2
ICAM1	2.15e-10	0.709634	0.4	0.231	1.04e-05	ACKR1+ EC	ICAM1
SOD2	2.35e-10	0.649081	0.414	0.241	1.14e-05	ACKR1+ EC	SOD2
LGALS3	5.67e-10	0.35385	0.586	0.395	2.74e-05	ACKR1+ EC	LGALS3
ARL4A	6.3e-10	0.510516	0.403	0.231	3.04e-05	ACKR1+ EC	ARL4A
CNN3	6.36e-10	0.376292	0.706	0.549	3.07e-05	ACKR1+ EC	CNN3
RPL11	6.75e-10	0.268647	0.929	0.891	3.26e-05	ACKR1+ EC	RPL11
PDK4	7.12e-10	0.49442	0.514	0.328	3.44e-05	ACKR1+ EC	PDK4
MTND1P23	1.67e-09	0.32684	0.877	0.764	8.05e-05	ACKR1+ EC	MTND1P23
RPS28	3.35e-09	0.327676	0.863	0.745	0.000161917	ACKR1+ EC	RPS28
FAM213A	3.65e-09	0.424237	0.391	0.224	0.000176293	ACKR1+ EC	FAM213A
NFKBIA	3.66e-09	0.508701	0.78	0.706	0.000176712	ACKR1+ EC	NFKBIA
CPXM2	6.32e-09	0.419743	0.277	0.13	0.000305298	ACKR1+ EC	CPXM2
MARCKS	1.39e-08	0.360808	0.52	0.335	0.000669651	ACKR1+ EC	MARCKS
HMGN3	2.94e-08	0.403134	0.314	0.169	0.00141832	ACKR1+ EC	HMGN3
TGFBR2	2.97e-08	0.348033	0.806	0.73	0.00143154	ACKR1+ EC	TGFBR2
LPCAT4	3.06e-08	0.32869	0.274	0.128	0.00147807	ACKR1+ EC	LPCAT4
RPS14	5.05e-08	0.294933	0.871	0.771	0.00243989	ACKR1+ EC	RPS14
TNFAIP3	5.6e-08	0.550231	0.329	0.178	0.00270217	ACKR1+ EC	TNFAIP3
TMEM2	5.65e-08	0.325277	0.469	0.297	0.00272575	ACKR1+ EC	TMEM2
GNG12	6.47e-08	0.460491	0.334	0.191	0.00312282	ACKR1+ EC	GNG12
ITM2A	7.14e-08	0.374614	0.634	0.465	0.00344828	ACKR1+ EC	ITM2A
MYOF	8.62e-08	0.3948	0.363	0.21	0.0041596	ACKR1+ EC	MYOF
SH3BGRL2	8.67e-08	0.423481	0.326	0.181	0.00418452	ACKR1+ EC	SH3BGRL2
GJA1	9.26e-08	0.345225	0.437	0.284	0.00447076	ACKR1+ EC	GJA1
SDPR	1.27e-07	0.419257	0.651	0.487	0.00614066	ACKR1+ EC	SDPR
NAMPT	1.3e-07	0.372575	0.589	0.451	0.00629826	ACKR1+ EC	NAMPT
TPST2	1.35e-07	0.319807	0.317	0.168	0.00651554	ACKR1+ EC	TPST2
REV3L	1.42e-07	0.346486	0.291	0.147	0.00683662	ACKR1+ EC	REV3L
COTL1	1.43e-07	0.418197	0.289	0.156	0.00690161	ACKR1+ EC	COTL1
RPS2	1.46e-07	0.25076	0.84	0.744	0.00703513	ACKR1+ EC	RPS2
IGFBP4	2.12e-07	0.348018	0.894	0.822	0.0102318	ACKR1+ EC	IGFBP4
TGM2	2.85e-07	0.493324	0.574	0.446	0.0137419	ACKR1+ EC	TGM2
CCL2	2.93e-07	0.527344	0.257	0.125	0.0141234	ACKR1+ EC	CCL2
SDCBP	3.77e-07	0.320026	0.589	0.439	0.0182094	ACKR1+ EC	SDCBP
SH3BP5	4.99e-07	0.32007	0.531	0.385	0.0240839	ACKR1+ EC	SH3BP5
CNKSR3	5.08e-07	0.331481	0.257	0.128	0.0245424	ACKR1+ EC	CNKSR3
SERPINB1	5.19e-07	0.382587	0.383	0.241	0.0250344	ACKR1+ EC	SERPINB1
CXorf36	5.4e-07	0.33076	0.523	0.388	0.0260936	ACKR1+ EC	CXorf36
ST6GAL1	7.39e-07	0.362956	0.343	0.202	0.0356979	ACKR1+ EC	ST6GAL1
TSPAN6	1.04e-06	0.289974	0.32	0.178	0.0500226	ACKR1+ EC	TSPAN6
RGS16	1.47e-06	0.518215	0.283	0.159	0.0709144	ACKR1+ EC	RGS16
PLSCR1	1.49e-06	0.344217	0.497	0.35	0.0717604	ACKR1+ EC	PLSCR1
RACK1	1.97e-06	0.255307	0.88	0.81	0.0953075	ACKR1+ EC	RACK1
HLA-DMA	2.66e-06	0.309025	0.329	0.195	0.128658	ACKR1+ EC	HLA-DMA
ARL6IP1	3.06e-06	0.312462	0.494	0.352	0.147714	ACKR1+ EC	ARL6IP1
NFKBIZ	3.98e-06	0.385023	0.426	0.301	0.192085	ACKR1+ EC	NFKBIZ
CTSS	4.05e-06	0.28534	0.286	0.159	0.195707	ACKR1+ EC	CTSS
TNFRSF1A	4.17e-06	0.329014	0.477	0.344	0.201529	ACKR1+ EC	TNFRSF1A
PGM5	5.97e-06	0.30237	0.26	0.149	0.288327	ACKR1+ EC	PGM5
HERC2P2	7.52e-06	0.387276	0.394	0.263	0.363281	ACKR1+ EC	HERC2P2
SLC2A3	8.17e-06	0.269177	0.617	0.489	0.394384	ACKR1+ EC	SLC2A3
NOSTRIN	8.31e-06	0.256768	0.397	0.251	0.401076	ACKR1+ EC	NOSTRIN
RALGAPA2	8.42e-06	0.273841	0.326	0.195	0.406476	ACKR1+ EC	RALGAPA2
NFE2L1	9.36e-06	0.336121	0.529	0.403	0.451685	ACKR1+ EC	NFE2L1
RP11-234A1-1	9.5e-06	0.349967	0.489	0.357	0.458455	ACKR1+ EC	RP11-234A1-1
PKP4	9.75e-06	0.336493	0.423	0.304	0.470951	ACKR1+ EC	PKP4
PIM3	1.25e-05	0.261688	0.503	0.354	0.604291	ACKR1+ EC	PIM3
RAMP3	1.34e-05	0.306185	0.406	0.27	0.646204	ACKR1+ EC	RAMP3
ARID5B	2.53e-05	0.287646	0.289	0.174	1	ACKR1+ EC	ARID5B
SOCS3	2.77e-05	0.304098	0.803	0.738	1	ACKR1+ EC	SOCS3
NDRG1	3.22e-05	0.293083	0.677	0.559	1	ACKR1+ EC	NDRG1
TNFRSF10B	3.52e-05	0.26307	0.326	0.217	1	ACKR1+ EC	TNFRSF10B
LRRC75A-AS1	3.83e-05	0.264762	0.717	0.624	1	ACKR1+ EC	LRRC75A-AS1
TMEM70	4.06e-05	0.303782	0.263	0.157	1	ACKR1+ EC	TMEM70
NRN1	4.76e-05	0.331847	0.426	0.321	1	ACKR1+ EC	NRN1
SPTLC2	5.9e-05	0.342886	0.34	0.229	1	ACKR1+ EC	SPTLC2
YBX3	6.55e-05	0.276773	0.683	0.612	1	ACKR1+ EC	YBX3
HIPK3	6.96e-05	0.257986	0.394	0.268	1	ACKR1+ EC	HIPK3
CD47	8.08e-05	0.262171	0.277	0.178	1	ACKR1+ EC	CD47
CCDC50	0.000104972	0.328816	0.383	0.285	1	ACKR1+ EC	CCDC50
ANP32B	0.000107882	0.259854	0.697	0.61	1	ACKR1+ EC	ANP32B
CNIH1	0.000109289	0.288555	0.3	0.198	1	ACKR1+ EC	CNIH1
GNS	0.00013311	0.271848	0.32	0.219	1	ACKR1+ EC	GNS
ST13	0.000135304	0.257853	0.577	0.482	1	ACKR1+ EC	ST13
RP11-36C20-1	0.000157471	0.279876	0.629	0.518	1	ACKR1+ EC	RP11-36C20-1
RP11-382A20-3	0.000174021	0.289462	0.386	0.277	1	ACKR1+ EC	RP11-382A20-3
MYC	0.000229658	0.291845	0.317	0.217	1	ACKR1+ EC	MYC
HSD17B11	0.000305771	0.279673	0.294	0.197	1	ACKR1+ EC	HSD17B11
MT2A	0.000331121	0.448139	0.569	0.48	1	ACKR1+ EC	MT2A
RPL18A	0.000340438	0.314303	0.403	0.304	1	ACKR1+ EC	RPL18A
HIF1A	0.000359393	0.291513	0.42	0.332	1	ACKR1+ EC	HIF1A
FOXP1	0.000413227	0.266458	0.486	0.383	1	ACKR1+ EC	FOXP1
APLNR	0.000563926	0.260327	0.349	0.244	1	ACKR1+ EC	APLNR
ARRDC3	0.000674995	0.31564	0.337	0.248	1	ACKR1+ EC	ARRDC3
THBS1	0.00116775	0.334196	0.343	0.244	1	ACKR1+ EC	THBS1
RHOJ	0.00134793	0.296469	0.454	0.379	1	ACKR1+ EC	RHOJ
TSHZ2	0.00211731	0.25477	0.34	0.253	1	ACKR1+ EC	TSHZ2
IL6ST	0.0024674	0.277234	0.7	0.663	1	ACKR1+ EC	IL6ST
ATP2B1	0.00302492	0.276454	0.374	0.296	1	ACKR1+ EC	ATP2B1
RPS15	0.0031906	0.287089	0.38	0.301	1	ACKR1+ EC	RPS15
RPL28	0.00323957	0.266012	0.477	0.4	1	ACKR1+ EC	RPL28
TAPBP	0.00346827	0.261386	0.286	0.207	1	ACKR1+ EC	TAPBP
LDLR	0.00546486	0.336906	0.291	0.229	1	ACKR1+ EC	LDLR
Notes: p_val, p-value (unadjusted); avg_logFC, log fold-chage of the average expression between the indicated cell cluster and the other cell clusters. Positive values mean that the gene is more highly expressed in the indicated cluster; pct.1, The proportion of gene expression in the given cell cluster; pct.2, The proportion of gene expression in the other cell clusters; p_val_adj, Adjusted p-va…
